# Supplementary material for: Mendelian randomization reveals interactions of the blood proteome and immunome in mitral valve prolapse
Source: Commun Med (Lond). 2024 Jun 6;4:108. doi: 10.1038/s43856-024-00530-x (PMC11156961; doi:10.1038/s43856-024-00530-x)
Supplement: Supplementary file 3 — Supplementary Data 1 [file 43856_2024_530_MOESM3_ESM.xlsx]

## Sheet: SD1
Supplementary Data 1. Mendelian randomization of blood proteins on the risk of MVP, MAF ≥ 0.01 (deCODE)
Aptamers	Gene Symbol	nb Ivs	F statistic min	F statistic max	F statisitic median	Beta IVW	se IVW	ci 95low IVW	ci 95high IVW	P-value IVW	FDR IVW	Bonferroni IVW	t Cochran's Q P-value IVW	P-value Egger Intercept
MFAP2.9294.45	MFAP2	26	20.1663	826.571	49.1311	0.401456	0.0652152	0.273636	0.529275	7.46716e-10	1.08647e-06	1.08647e-06	0.323503	0.358082
ACAT2.17341.89	ACAT2	29	21.3196	1075.3	53.1974	0.329451	0.0576571	0.216445	0.442457	1.10373e-08	8.02966e-06	1.60593e-05	0.71316	0.818221
ALDH2.18381.16	ALDH2	3	25.6809	73.7966	49.731	-1.33408	0.256667	-1.83714	-0.831021	2.01759e-07	9.78533e-05	0.00029356	0.106417	0.606447
SHBG.4929.55	SHBG	28	19.746	426.512	47.7312	0.325469	0.0647484	0.198564	0.452373	4.99066e-07	0.000181535	0.000726141	0.70261	0.762009
THBS2.14111.15	THBS2	61	21.3005	2815.56	90.2172	-0.140041	0.029405	-0.197674	-0.0824082	1.91221e-06	0.000556454	0.00278227	0.348149	0.636292
LGALS4.2982.82	LGALS4	3	24.8405	43.6114	26.518	-1.38789	0.307156	-1.98991	-0.785876	6.22737e-06	0.00151014	0.00906083	0.0125584	0.991602
FER.4220.39	FER	4	22.0724	81.9782	33.8895	0.960613	0.214239	0.540712	1.38051	7.33132e-06	0.00152387	0.0106671	0.60678	0.687152
MAGI2.14066.49	MAGI2	34	20.3432	3217.38	84.6495	0.152441	0.0346891	0.0844521	0.220431	1.11024e-05	0.00201925	0.016154	0.61269	0.564421
MASP1.3605.77	MASP1	9	20.2757	99.2287	26.1632	-0.694236	0.167596	-1.02272	-0.365753	3.43823e-05	0.00518914	0.0500262	0.951541	0.778823
MMP8.9172.69	MMP8	23	19.8876	632.976	37.5687	0.280438	0.0678384	0.147477	0.413399	3.56642e-05	0.00518914	0.0518914	0.651006	0.296455
MTHFSD.19129.15	MTHFSD	58	19.6205	1989.63	41.9172	-0.154063	0.0388516	-0.230211	-0.0779154	7.32657e-05	0.00969106	0.106602	0.823618	0.022995
CYB5R2.19143.38	CYB5R2	35	20.6352	619.791	49.3776	0.193534	0.0494152	0.0966821	0.290386	8.98471e-05	0.010167	0.130728	0.560154	0.584309
IL1RAP.14048.7	IL1RAP	72	20.9204	15826.4	83.7468	-0.0687289	0.0175605	-0.103147	-0.034311	9.08396e-05	0.010167	0.132172	0.665101	0.509244
HP.3054.3	HP	32	36.0739	3521.43	287.551	-0.0871352	0.0225176	-0.131269	-0.0430016	0.000108991	0.0113273	0.158582	0.841204	0.84773
APOL3.16823.75	APOL3	61	19.852	6784.62	69.434	-0.0768433	0.020523	-0.117068	-0.0366189	0.000180936	0.0175508	0.263262	0.771299	0.859429
TAPBPL.6364.7	TAPBPL	70	20.1207	61950.5	188.102	0.0493889	0.0134	0.0231253	0.0756524	0.000228043	0.0191824	0.331803	0.522288	0.146749
APOA5.15363.32	APOA5	33	19.7885	2344.64	79.467	0.125454	0.0340627	0.0586923	0.192215	0.000230476	0.0191824	0.335342	0.272618	0.130764
PSMB4.18340.2	PSMB4	24	22.6976	3643.95	56.1462	-0.159339	0.0433631	-0.24433	-0.0743493	0.000238281	0.0191824	0.346698	0.32961	0.997047
CRISPLD2.5691.2	CRISPLD2	57	19.5227	568.05	45.9585	-0.158002	0.0431493	-0.242573	-0.0734311	0.000250492	0.0191824	0.364466	0.521314	0.266425
PRSS57.8351.17	PRSS57	80	19.5439	2682.68	49.4754	0.119369	0.0329816	0.0547265	0.184012	0.000295435	0.0200746	0.429859	0.255879	0.981111
ALAD.15523.9	ALAD	34	19.6543	816.998	43.1939	-0.187679	0.0518621	-0.289327	-0.0860312	0.00029596	0.0200746	0.430622	0.66803	0.62213
PLXNA1.9005.16	PLXNA1	19	20.9012	828.851	38.8212	-0.254297	0.0704587	-0.392394	-0.116201	0.000307183	0.0200746	0.446951	0.445009	0.809572
CNP.6609.22	CNP	3	21.4056	82.4025	55.9483	-0.882165	0.244996	-1.36235	-0.401981	0.000317331	0.0200746	0.461717	0.773039	0.22683
ENPEP.15558.63	ENPEP	55	21.0681	1058.59	81.3686	0.115376	0.0324251	0.0518237	0.178928	0.000373371	0.0226356	0.543255	0.444939	0.832076
LPO.4801.13	LPO	19	20.3649	939.011	58.0204	0.217591	0.0619345	0.0962018	0.338981	0.000442667	0.0257632	0.644081	0.658332	0.662059
STAT6.10372.18	STAT6	5	19.7742	85.426	21.9063	0.740014	0.213271	0.32201	1.15802	0.000520793	0.0285619	0.757754	0.512006	0.844249
DEFB1.6629.3	DEFB1	74	19.6166	2873.64	44.5404	0.121759	0.0351387	0.0528888	0.19063	0.000530014	0.0285619	0.771171	0.954227	0.252718
IGFBP3.2571.12	IGFBP3	22	19.6436	663.084	67.8877	0.198284	0.0576047	0.0853812	0.311188	0.000577098	0.0299885	0.839678	0.674675	0.903319
THBS3.8982.65	THBS3	8	21.7895	138.775	41.9504	-0.511003	0.150798	-0.806562	-0.215445	0.000702342	0.035174	1	0.935521	0.454236
COL2A1.18875.125	COL2A1	57	23.8632	3413.1	93.8421	0.0898286	0.0265777	0.0377374	0.14192	0.000725238	0.035174	1	0.911864	0.0376941
LGALS2.3033.57	LGALS2	25	19.57	672.226	30.0538	-0.296242	0.0895211	-0.4717	-0.120784	0.000935667	0.043916	1	0.057662	0.794741
GM2A.15441.6	GM2A	38	20.1374	837.648	39.4818	0.149908	0.0457559	0.0602286	0.239588	0.00105189	0.0478282	1	0.866591	0.79304
LRIG1.18831.6	LRIG1	59	22.4786	3851.68	82.2408	0.0914172	0.0282515	0.0360453	0.146789	0.00121287	0.0509232	1	0.231058	0.767043
ACOT13.17675.17	ACOT13	8	19.7693	49.0851	28.5303	0.639346	0.197612	0.252034	1.02666	0.00121488	0.0509232	1	0.761889	0.710007
CBR1.12381.26	CBR1	17	19.5637	1397.79	39.9777	0.267858	0.0835308	0.104141	0.431576	0.00134266	0.0509232	1	0.0637657	0.986863
ANXA11.17513.11	ANXA11	16	19.9383	342.676	31.1176	0.312642	0.0975139	0.121518	0.503766	0.00134534	0.0509232	1	0.657642	0.975442
PPIE.5238.26	PPIE	31	19.7715	1227.26	41.218	0.223462	0.0697759	0.0867037	0.36022	0.00136208	0.0509232	1	0.0132104	0.588912
AKR7A3.18173.11	AKR7A3	33	21.3641	604.62	80.3667	-0.145821	0.0455519	-0.235101	-0.056541	0.00136853	0.0509232	1	0.998147	0.356232
CTSB.8007.19	CTSB	55	19.9585	6372	124.157	0.0877995	0.0274635	0.0339719	0.141627	0.0013889	0.0509232	1	0.0768032	0.508241
NCAN.15573.110	NCAN	10	22.8104	422.638	41.7942	0.437051	0.136807	0.168915	0.705186	0.00139995	0.0509232	1	0.0745776	0.255027
IL16.2774.10	IL16	37	19.8518	4379.74	38.0059	-0.12089	0.0379373	-0.195246	-0.0465343	0.00143968	0.051091	1	0.185675	0.304583
DNAJB4.18884.22	DNAJB4	11	20.1314	347.761	54.3548	-0.280823	0.0889742	-0.45521	-0.106437	0.0015982	0.0533396	1	0.713405	0.0110878
GNMT.14006.36	GNMT	21	20.1096	734.343	43.9477	0.241212	0.0765951	0.0910886	0.391336	0.00163726	0.0533396	1	0.335091	0.101808
CSF1R.13682.47	CSF1R	16	20.4915	169.863	34.9203	0.309461	0.0985112	0.116382	0.502539	0.00168155	0.0533396	1	0.715664	0.811509
HGFAC.3617.80	HGFAC	73	19.7212	9462.88	128.677	0.060751	0.0193921	0.0227432	0.0987589	0.00173165	0.0533396	1	0.00368867	0.881185
SPHK1.4294.16	SPHK1	3	20.5084	47.2705	21.4001	-0.986521	0.315266	-1.60443	-0.368611	0.00175299	0.0533396	1	0.0199625	0.993984
PSG9.9335.28	PSG9	25	19.8927	462.997	49.9271	0.197707	0.0632031	0.0738313	0.321583	0.00175926	0.0533396	1	0.445846	0.518479
NTNG1.5637.81	NTNG1	41	20.7226	3409.48	78.2552	0.0812446	0.0260095	0.0302668	0.132222	0.00178625	0.0533396	1	0.61036	0.481992
SPINT3.7926.13	SPINT3	30	21.9414	1691.75	58.7141	0.164414	0.0526632	0.0611961	0.267632	0.00179632	0.0533396	1	0.791053	0.632754
PPA1.5021.13	PPA1	17	21.6477	465.039	44.8471	0.254812	0.0819655	0.0941624	0.415461	0.00187869	0.0540109	1	0.843054	0.217994
CCDC134.15300.66	CCDC134	7	20.9607	162.131	23.4155	0.536745	0.173033	0.197607	0.875883	0.00192226	0.0540109	1	0.497435	0.342567
HAVCR2.5134.52	HAVCR2	37	20.11	2524.23	77.8972	-0.124479	0.0401594	-0.20319	-0.0457686	0.00193758	0.0540109	1	0.0493333	0.806613
KYNU.4559.64	KYNU	26	19.6246	2030.98	46.7078	0.159142	0.0514171	0.0583659	0.259917	0.00196741	0.0540109	1	0.84192	0.495259
HP.7905.30	HP	35	27.625	4293.48	298.737	-0.0623735	0.0203687	-0.102295	-0.0224517	0.00219695	0.0591956	1	0.943014	0.316682
ART4.6576.1	ART4	59	20.7262	6837.27	188.741	0.0581454	0.019093	0.0207239	0.095567	0.00232386	0.0614767	1	0.598039	0.252571
CFHR4.6471.53	CFHR4	25	20.1362	12774.6	580.612	-0.0645944	0.0212705	-0.106284	-0.0229049	0.00239102	0.0621239	1	0.42596	0.0186201
PROC.2961.1	PROC	16	24.6234	314.226	36.3531	-0.30792	0.102201	-0.50823	-0.107611	0.00258763	0.0660527	1	0.330278	0.548519
EVL.11656.110	EVL	21	22.0568	374.881	44.7604	-0.262626	0.087767	-0.434646	-0.0906058	0.00276877	0.06926	1	0.405831	0.963718
KLK14.15544.25	KLK14	49	21.8797	521.461	42.655	0.139076	0.0465455	0.0478485	0.230304	0.00280848	0.06926	1	0.360083	0.270516
AOC1.15486.126	AOC1	65	20.1489	11190.7	121.222	-0.0572694	0.0192393	-0.0949778	-0.019561	0.00291382	0.0700619	1	0.899359	0.970889
ST3GAL1.5657.28	ST3GAL1	37	19.6814	948.145	46.1058	-0.165426	0.0556198	-0.274438	-0.0564129	0.0029373	0.0700619	1	0.864071	0.638222
GPC1.8697.38	GPC1	44	19.734	3009.47	46.4147	-0.121312	0.0410961	-0.201859	-0.0407651	0.00315815	0.0735456	1	0.728566	0.542347
LYPLAL1.12428.2	LYPLAL1	6	22.1	159.573	44.277	-0.492451	0.167139	-0.820036	-0.164865	0.00321538	0.0735456	1	0.601288	0.284936
LILRB5.7015.8	LILRB5	128	19.7046	19169	90.1093	-0.0441364	0.0149895	-0.0735153	-0.0147574	0.00323499	0.0735456	1	0.774941	0.849998
TPP1.17691.1	TPP1	9	26.6868	263.366	33.992	0.369242	0.125664	0.122944	0.615539	0.00329995	0.073868	1	0.621995	0.947549
ARF4.18408.26	ARF4	3	21.8352	43.7442	36.4012	-0.892635	0.304474	-1.48939	-0.295878	0.00337078	0.0743103	1	0.122548	0.266483
PLXNC1.4564.2	PLXNC1	64	20.1279	3447.27	110.592	-0.0700744	0.0243184	-0.117738	-0.0224112	0.00395742	0.0852587	1	0.956856	0.652989
HK2.13130.150	HK2	5	19.9702	80.0786	51.1595	0.625548	0.217251	0.199744	1.05135	0.0039846	0.0852587	1	0.641867	0.423094
CHI3L1.11104.13	CHI3L1	85	20.7861	6256.35	98.6914	-0.0524653	0.018413	-0.0885541	-0.0163765	0.00438065	0.0923745	1	0.321428	0.057413
ATP1B2.7218.87	ATP1B2	30	24.3042	1337.24	87.8581	-0.117587	0.0415554	-0.199035	-0.0361402	0.00465988	0.0963525	1	0.792675	0.0506046
PTK7.9525.1	PTK7	8	20.0962	105.317	42.724	-0.420992	0.148929	-0.712888	-0.129096	0.00470174	0.0963525	1	0.787212	0.14565
COLEC11.4430.44	COLEC11	70	21.8535	7548.02	82.4873	0.0712884	0.0253431	0.0216168	0.12096	0.00490926	0.0992081	1	0.109069	0.768595
LDLRAP1.18183.3	LDLRAP1	4	26.0465	125.147	68.1714	-0.514369	0.18324	-0.873512	-0.155225	0.00499931	0.0996438	1	0.933857	0.414349
CPNE1.5346.24	CPNE1	21	24.0207	4885.59	148.64	-0.0786933	0.0280886	-0.133746	-0.0236408	0.00508476	0.0999774	1	0.726908	0.616477
CRYZ.13983.27	CRYZ	49	23.0617	6341.8	134.338	-0.0610301	0.0218222	-0.103801	-0.0182594	0.00516279	0.100158	1	0.516861	0.253204
MARK3.9747.48	MARK3	3	20.7493	40.6806	37.5532	-0.877738	0.315353	-1.49582	-0.259657	0.00538008	0.103	1	0.514606	0.156563
LEFTY2.15503.15	LEFTY2	57	19.6365	7148.03	99.3106	-0.0559962	0.0202227	-0.095632	-0.0163603	0.00562338	0.10626	1	0.842584	0.552809
PMM2.17794.6	PMM2	25	19.8327	288.63	32.9114	0.233945	0.0847192	0.067899	0.399992	0.005755	0.107353	1	0.386326	0.775752
THBS2.3339.33	THBS2	3	19.9544	100.831	25.057	-0.754208	0.278483	-1.30002	-0.208392	0.00676337	0.123416	1	0.196959	0.615561
RNASET2.16913.8	RNASET2	37	20.7664	2144.05	77.0131	0.101713	0.0376186	0.0279823	0.175444	0.00685501	0.123416	1	0.549656	0.116698
HAPLN1.3196.6	HAPLN1	16	20.0684	165.811	41.6049	-0.320083	0.118415	-0.552173	-0.087993	0.0068706	0.123416	1	0.254452	0.536832
CHST11.7779.86	CHST11	45	21.3806	1146.95	49.7883	-0.122012	0.0453094	-0.210817	-0.0332076	0.00708397	0.125697	1	0.187583	0.331867
SPINK5.8028.22	SPINK5	11	20.3607	207.581	32.2086	-0.298392	0.111651	-0.517225	-0.0795598	0.00752797	0.131966	1	0.321211	0.166018
MMP12.4496.60	MMP12	44	20.4445	2919.86	109.664	0.0816446	0.0307407	0.0213939	0.141895	0.0079095	0.137004	1	0.959057	0.0879647
DDOST.17161.1	DDOST	7	19.6082	77.9763	39.4825	0.55129	0.208139	0.143345	0.959234	0.00808102	0.137912	1	0.222821	0.218501
AZGP1.9312.8	AZGP1	13	20.4129	719.396	68.0761	0.239633	0.0906657	0.0619314	0.417334	0.00821659	0.137912	1	0.181331	0.408076
LGALS3BP.5000.52	LGALS3BP	29	20.4154	363.559	40.0082	0.177148	0.0670555	0.0457219	0.308575	0.0082463	0.137912	1	0.980318	0.302737
FKBP1B.11568.2	FKBP1B	15	20.7041	674.372	70.2832	0.18235	0.0692102	0.0467006	0.318	0.00842043	0.138516	1	0.519789	0.780474
SRL.10940.25	SRL	5	23.6421	202.37	38.7099	-0.565272	0.214831	-0.986332	-0.144211	0.00850734	0.138516	1	0.0859618	0.979672
SFTPD.19590.46	SFTPD	42	20.308	4307.18	115.589	0.0702245	0.0267133	0.0178675	0.122582	0.008568	0.138516	1	0.612778	0.705228
GZMK.9545.156	GZMK	13	22.1138	310.629	34.032	-0.27029	0.103119	-0.472401	-0.06818	0.00876364	0.138745	1	0.528492	0.424492
PCDH9.10558.26	PCDH9	30	20.9044	481.343	54.4476	0.130441	0.0497976	0.0328395	0.228043	0.00880786	0.138745	1	0.842553	0.071023
GSTZ1.16872.248	GSTZ1	66	26.5477	15504.9	303.323	0.0408325	0.0156374	0.0101838	0.0714812	0.00902221	0.138745	1	0.0702562	0.484115
LINGO1.6620.82	LINGO1	7	20.8703	83.5805	29.105	0.475944	0.182283	0.118676	0.833213	0.00902735	0.138745	1	0.859426	0.0640194
RFK.13059.33	RFK	10	19.6503	125.701	35.5862	-0.385159	0.147581	-0.674412	-0.0959064	0.00905894	0.138745	1	0.743933	0.905595
FGFBP3.11219.95	FGFBP3	17	20.1741	1035.17	75.4029	0.195983	0.0754457	0.0481121	0.343854	0.0093859	0.142255	1	0.0566038	0.339243
IGF2R.16057.6	IGF2R	36	19.6647	2580.64	66.9343	-0.0963213	0.0372028	-0.169237	-0.0234053	0.00962297	0.144344	1	0.201189	0.665664
LHB.8376.25	LHB	23	21.059	1395.55	68.1662	0.177154	0.0688164	0.0422761	0.312032	0.0100444	0.147667	1	0.149979	0.42087
SAT2.12524.18	SAT2	30	20.1171	604.656	42.4382	0.145716	0.0567526	0.0344832	0.256949	0.0102414	0.147667	1	0.653078	0.534163
H6PD.7161.25	H6PD	71	20.7905	6469.25	66.3146	-0.0715413	0.027889	-0.126203	-0.01688	0.010311	0.147667	1	0.184368	0.431007
LRP8.3323.37	LRP8	25	20.2864	456.647	32.0896	-0.199499	0.0777864	-0.351957	-0.04704	0.0103266	0.147667	1	0.456041	0.661553
POSTN.3457.57	POSTN	28	19.7152	454.029	43.5308	0.157518	0.0614382	0.0371015	0.277935	0.0103519	0.147667	1	0.783109	0.475018
A4GALT.8759.29	A4GALT	43	20.1441	2340.25	48.0685	-0.151516	0.0592757	-0.267694	-0.0353377	0.0105846	0.148509	1	0.00202541	0.945129
IDI2.17832.12	IDI2	11	22.8543	312.448	54.646	-0.240396	0.0940839	-0.424797	-0.0559946	0.0106151	0.148509	1	0.84728	0.110919
ROR2.7861.9	ROR2	19	20.3849	297.875	38.531	0.24583	0.0964228	0.0568446	0.434815	0.0107878	0.149488	1	0.164095	0.983767
NMB.9321.400	NMB	13	19.8601	271.992	39.1035	-0.599266	0.235814	-1.06145	-0.13708	0.0110451	0.149713	1	5.81963e-09	0.680068
MANBA.6382.17	MANBA	26	20.9914	2138.3	49.6028	-0.122243	0.0481706	-0.216656	-0.0278306	0.0111579	0.149713	1	0.274949	0.243833
CTSS.3181.50	CTSS	9	41.6786	3038.45	153.112	0.168034	0.0663803	0.0379313	0.298137	0.0113612	0.149713	1	0.0760492	0.340185
CACYBP.12432.23	CACYBP	5	19.7593	220.037	23.8857	-0.384816	0.152043	-0.682815	-0.086817	0.0113749	0.149713	1	0.780932	0.719185
LILRA4.8299.66	LILRA4	44	20.7922	1118.62	53.1781	-0.103756	0.0410052	-0.184125	-0.0233874	0.011396	0.149713	1	0.861858	0.228129
SCUBE1.8989.40	SCUBE1	26	19.8387	198.762	33.5476	-0.189186	0.0747967	-0.335785	-0.0425873	0.0114278	0.149713	1	0.854066	0.333837
GLB1.10554.23	GLB1	4	24.947	32.8923	30.3803	0.750783	0.297177	0.168327	1.33324	0.0115243	0.149713	1	0.80882	0.662607
CDH5.2819.23	CDH5	12	21.3739	302.009	32.1833	-0.274121	0.108726	-0.487221	-0.0610213	0.0116955	0.150081	1	0.8273	0.0700396
CD72.7009.8	CD72	9	22.7717	207.05	34.8676	0.332102	0.131823	0.073733	0.59047	0.011759	0.150081	1	0.854659	0.701725
CST5.3803.10	CST5	49	19.513	5226.27	95.4562	-0.0591499	0.0235183	-0.105245	-0.0130549	0.0119012	0.150577	1	0.474674	0.566841
FUT10.7156.2	FUT10	45	20.307	15536.2	184.963	0.0590152	0.0235327	0.0128919	0.105139	0.0121487	0.152383	1	0.178896	0.533615
GALNT16.8923.94	GALNT16	24	20.9321	408.587	86.4293	0.127197	0.0509947	0.0272487	0.227144	0.0126203	0.156945	1	0.765569	0.603016
GC.15589.1	GC	9	20.8821	204.129	33.1373	-0.318725	0.128121	-0.569837	-0.0676117	0.0128579	0.158544	1	0.846691	0.0606365
PRG3.9015.1	PRG3	4	20.3696	96.2435	32.8461	-0.546328	0.220655	-0.978803	-0.113853	0.0132886	0.161938	1	0.913333	0.325114
BPIFB1.15367.38	BPIFB1	41	21.6236	2907.83	92.6619	-0.0843943	0.0341106	-0.15125	-0.0175388	0.0133557	0.161938	1	0.923825	0.163594
PSG5.9314.9	PSG5	41	22.0206	3801.71	89.5777	0.0730154	0.0296757	0.014852	0.131179	0.0138766	0.165532	1	0.822658	0.198747
LAMC2.9580.5	LAMC2	35	21.1275	2359.86	90.7749	0.0801612	0.0325811	0.0163035	0.144019	0.0138797	0.165532	1	0.669212	0.0892467
ENGASE.16781.2	ENGASE	83	19.8917	3143.64	69.0805	0.0608644	0.024838	0.0121828	0.109546	0.0142677	0.168723	1	0.884535	0.278591
AIF1.2849.49	AIF1	20	19.7979	244.556	34.5977	-0.203394	0.0830977	-0.366262	-0.0405256	0.0143791	0.168723	1	0.551234	0.034311
NQO1.9837.60	NQO1	35	22.6555	7393.14	145.495	0.0584377	0.0241552	0.0110945	0.105781	0.015552	0.180233	1	0.576516	0.993935
SERPING1.4479.14	SERPING1	36	19.6749	2614.14	99.9123	-0.0793232	0.0328059	-0.143621	-0.0150249	0.0156079	0.180233	1	0.281217	0.382622
CADM1.3326.58	CADM1	11	20.9555	59.8476	26.1144	0.387076	0.1606	0.0723055	0.701847	0.0159445	0.182671	1	0.487119	0.51154
GAPDH.3848.14	GAPDH	4	21.3548	37.932	22.3206	-0.700614	0.292901	-1.27469	-0.12654	0.0167575	0.190014	1	0.718098	0.37434
NT5M.17856.23	NT5M	8	19.8062	225.582	36.7505	0.337711	0.141551	0.060276	0.615146	0.0170425	0.190014	1	0.590415	0.389801
CCL8.13748.4	CCL8	72	21.5276	6077.19	117.198	0.044057	0.0184728	0.00785091	0.080263	0.0170809	0.190014	1	0.925035	0.282504
UBLCP1.19124.9	UBLCP1	12	21.0164	450.696	29.9468	0.248721	0.104365	0.0441695	0.453273	0.0171636	0.190014	1	0.936695	0.598674
NUDT5.17761.2	NUDT5	3	20.3903	78.7279	26.0747	-0.626366	0.263004	-1.14184	-0.110887	0.0172384	0.190014	1	0.852958	0.236071
CPM.9416.77	CPM	15	19.9068	125.153	32.0968	-0.25695	0.108161	-0.468941	-0.0449582	0.0175193	0.191005	1	0.956565	0.396527
GLCE.7808.5	GLCE	30	19.8793	3141.64	94.812	-0.083602	0.0352139	-0.15262	-0.014584	0.0175908	0.191005	1	0.652162	0.423375
CXCL9.9188.119	CXCL9	3	23.4112	60.1298	38.619	0.625223	0.263758	0.108268	1.14218	0.0177666	0.191484	1	0.941086	0.0332071
SVEP1.11109.56	SVEP1	40	20.5188	1229.51	56.6084	0.0942393	0.0399707	0.0158981	0.17258	0.0183881	0.196182	1	0.27901	0.537042
RMDN1.7096.30	RMDN1	25	20.0008	1353.97	53.3592	0.135239	0.0574015	0.0227339	0.247744	0.0184721	0.196182	1	0.853672	0.396721
GNPTG.10666.7	GNPTG	35	19.7946	1203.68	42.4233	-0.132582	0.0565829	-0.243482	-0.0216814	0.0191221	0.201613	1	0.24014	0.757161
ATRN.15499.11	ATRN	24	19.6856	2666.79	123.261	0.0986743	0.0421691	0.0160243	0.181324	0.0192855	0.201874	1	0.107594	0.0806421
CREB3L4.11308.8	CREB3L4	16	21.0229	617.537	61.6038	-0.178924	0.0765895	-0.329037	-0.0288112	0.0194839	0.202493	1	0.603004	0.624521
COL9A1.15466.30	COL9A1	11	20.7357	70.6996	26.1593	0.416866	0.178662	0.0666955	0.767037	0.019634	0.202606	1	0.663087	0.0473935
LDHA.15414.316	LDHA	3	21.0696	32.4875	21.3502	0.9639	0.413903	0.152665	1.77514	0.0198694	0.203591	1	0.47719	0.0925581
CD48.3292.75	CD48	21	21.4717	662.087	66.7427	-0.136904	0.0593168	-0.253163	-0.0206452	0.0209984	0.211435	1	0.77391	0.204658
ADAMTS5.3168.8	ADAMTS5	36	20.0875	2714.79	39.1245	0.0972205	0.0421442	0.0146192	0.179822	0.0210632	0.211435	1	0.457882	0.0263348
SERPINB1.10737.96	SERPINB1	3	20.3815	92.6535	21.2494	0.603106	0.261752	0.0900829	1.11613	0.021216	0.211435	1	0.493819	0.68108
FLRT3.13123.3	FLRT3	35	21.2208	9304.88	188.79	-0.0491149	0.0213161	-0.0908937	-0.007336	0.0212161	0.211435	1	0.872077	0.281196
B4GALT6.10832.24	B4GALT6	27	22.7247	2788.53	101.005	0.0960513	0.0418109	0.0141034	0.177999	0.0216029	0.212121	1	0.290692	0.352207
MAPK13.5006.71	MAPK13	9	20.1234	156.351	29.4491	-0.351392	0.153063	-0.651389	-0.0513945	0.0216909	0.212121	1	0.366643	0.652206
CNTNAP2.6965.19	CNTNAP2	30	19.8098	394.885	63.8503	-0.137906	0.060085	-0.255671	-0.0201419	0.0217224	0.212121	1	0.936101	0.456776
PPA2.18307.71	PPA2	4	20.7152	134.893	28.0927	-0.488091	0.213637	-0.906812	-0.0693698	0.022332	0.216621	1	0.597029	0.650521
VTA1.4209.60	VTA1	3	21.1286	37.9545	24.408	0.713247	0.313101	0.0995802	1.32691	0.0227261	0.218941	1	0.501903	0.562044
ICAM1.4342.10	ICAM1	78	20.031	14265.7	205.304	0.0325285	0.0142947	0.00451139	0.0605455	0.0228722	0.218941	1	0.466097	0.394921
LYZ.4920.10	LYZ	54	19.5815	2759.55	79.4461	0.0675832	0.0298002	0.00917581	0.125991	0.0233368	0.219173	1	0.729101	0.574157
GSN.16607.78	GSN	12	21.054	231.344	33.3182	0.226885	0.100049	0.030792	0.422978	0.0233455	0.219173	1	0.286802	0.905753
ADGRF5.6409.57	ADGRF5	36	21.0599	3735.81	72.5239	-0.0685096	0.0302346	-0.127768	-0.00925084	0.0234555	0.219173	1	0.658397	0.680572
ADAM23.7049.2	ADAM23	31	19.5155	4777.95	188.087	0.0548794	0.0242269	0.00739549	0.102363	0.023499	0.219173	1	0.993146	0.802454
RNASE3.15576.158	RNASE3	53	19.748	1166.19	45.314	0.0903029	0.0399721	0.011959	0.168647	0.0238742	0.221254	1	0.767479	0.138654
GAA.9385.4	GAA	63	19.5259	1195.08	62.7227	-0.0828547	0.0367683	-0.154919	-0.0107901	0.0242322	0.222296	1	0.257667	0.211772
MVD.18422.41	MVD	7	19.76	52.1169	22.5544	-0.549354	0.243889	-1.02737	-0.0713408	0.0242921	0.222296	1	0.992639	0.450012
EPHA10.5076.53	EPHA10	4	19.6506	77.8371	26.1258	0.564751	0.251095	0.0726137	1.05689	0.0245028	0.222823	1	0.694828	0.574262
DNAJC17.14655.1	DNAJC17	8	25.6866	221.46	43.4546	0.340849	0.151869	0.0431902	0.638508	0.0248096	0.224211	1	0.681028	0.580555
KLK7.3378.49	KLK7	24	21.6933	1214	45.7428	-0.115968	0.0518514	-0.217595	-0.0143412	0.0253159	0.227375	1	0.463878	0.365775
YWHAB.14156.33	YWHAB	12	20.0291	391.818	31.1396	-0.231512	0.103731	-0.434821	-0.0282028	0.025625	0.228738	1	0.966994	0.67702
TNC.4155.3	TNC	53	20.9772	11675.2	106.067	0.0464654	0.020858	0.00558439	0.0873464	0.0259007	0.229438	1	0.972293	0.175469
CNPY3.17327.3	CNPY3	11	20.1991	241.258	28.5585	0.284805	0.12806	0.0338117	0.535798	0.0261488	0.229438	1	0.69914	0.512979
ARG1.5867.60	ARG1	4	22.3928	125.6	68.2934	-0.408118	0.183614	-0.767995	-0.0482416	0.0262362	0.229438	1	0.435841	0.900076
LGALS3.3066.12	LGALS3	15	21.1658	2200.3	43.1567	-0.135798	0.0611361	-0.255623	-0.0159739	0.0263342	0.229438	1	0.302939	0.735725
CD274.5060.62	CD274	27	19.5139	746.824	40.2729	-0.139732	0.0630567	-0.263321	-0.0161435	0.0266929	0.231179	1	0.740182	0.590064
ELANE.13671.40	ELANE	76	20.0286	1330.93	50.4448	-0.0966875	0.0436976	-0.182333	-0.0110418	0.0269218	0.231783	1	0.0332624	0.944853
UST.8364.74	UST	25	22.9659	211.149	36.4968	-0.231737	0.105019	-0.437572	-0.0259033	0.0273408	0.232584	1	0.0972022	0.786243
PDGFD.17140.57	PDGFD	34	20.0761	2425.81	64.6224	0.095458	0.0432836	0.0106238	0.180292	0.0274253	0.232584	1	0.975643	0.482009
RPN1.10490.3	RPN1	10	22.6777	350.891	32.8354	0.258184	0.117121	0.0286315	0.487737	0.0274945	0.232584	1	0.949765	0.181061
FUT3.4548.4	FUT3	52	19.6029	2728.6	80.3437	-0.0639115	0.0291151	-0.120976	-0.006847	0.028154	0.233689	1	0.356036	0.29534
IL1RN.5353.89	IL1RN	21	20.9684	503.692	41.3667	0.151023	0.0688032	0.0161715	0.285875	0.0281633	0.233689	1	0.616144	0.964749
PZP.6580.29	PZP	38	21.5796	8126.54	132.169	-0.051763	0.0235952	-0.0980088	-0.00551717	0.0282506	0.233689	1	0.990816	0.678257
DOK2.19578.19	DOK2	3	20.8325	25.8382	25.58	0.768947	0.350548	0.0818846	1.45601	0.0282675	0.233689	1	0.133783	0.0683441
UNC5C.5139.32	UNC5C	35	19.7257	404.433	36.4817	0.168115	0.0770147	0.0171691	0.319061	0.0290434	0.237816	1	0.00710044	0.997335
ZFAND1.19173.5	ZFAND1	12	21.9281	327.168	44.0626	-0.227993	0.104651	-0.433106	-0.0228804	0.0293615	0.237816	1	0.762262	0.368334
PDGFRB.3459.49	PDGFRB	73	22.1867	9299.44	142.909	0.0340885	0.015653	0.00340922	0.0647678	0.0294236	0.237816	1	0.213453	0.865451
AMIGO2.14134.49	AMIGO2	8	26.5339	127.348	34.7709	-0.308665	0.141786	-0.58656	-0.0307701	0.0294819	0.237816	1	0.449351	0.350816
THG1L.18215.5	THG1L	37	20.5066	2686.47	60.6471	-0.0844084	0.0387975	-0.16045	-0.00836674	0.029584	0.237816	1	0.993108	0.304678
SULT2A1.9829.91	SULT2A1	10	20.0902	394.465	30.8203	-0.231097	0.106416	-0.439669	-0.022526	0.0298826	0.238897	1	0.954393	0.792899
HNRNPAB.8894.80	HNRNPAB	3	23.0181	70.6307	23.7595	0.601535	0.277439	0.0577636	1.14531	0.030146	0.239451	1	0.998138	0.00302588
NOTCH3.5108.72	NOTCH3	6	23.4449	78.882	30.1614	0.426663	0.196946	0.0406556	0.812671	0.0302811	0.239451	1	0.497568	0.34853
TF.4162.54	TF	18	20.4023	280.866	34.1116	-0.277763	0.128345	-0.529315	-0.0262111	0.03045	0.239485	1	0.0698113	0.136578
CA13.3420.21	CA13	14	22.2754	2247.81	46.1991	-0.113844	0.0526914	-0.217117	-0.0105705	0.0307281	0.240373	1	0.81291	0.619965
CST4.14076.74	CST4	29	19.8736	976.366	58.229	0.115269	0.0535774	0.0102588	0.220278	0.0314414	0.244117	1	0.0833801	0.367386
CLEC11A.2966.65	CLEC11A	26	19.522	1420.39	34.8784	-0.134943	0.0627594	-0.257949	-0.0119369	0.0315422	0.244117	1	0.478582	0.89633
HPGDS.12549.33	HPGDS	29	27.6557	5185.09	73.2828	0.0695826	0.0325054	0.0058731	0.133292	0.0323027	0.248262	1	0.373949	0.00556404
CRP.4337.49	CRP	16	21.2691	350.047	53.3395	-0.202644	0.0948417	-0.388531	-0.016758	0.0326258	0.248262	1	0.145822	0.933771
CD300A.5630.48	CD300A	69	20.898	5006.97	74.2396	-0.0585362	0.0274139	-0.112266	-0.00480601	0.0327384	0.248262	1	0.747371	0.804664
IFNAR1.9183.7	IFNAR1	48	20.3285	3730.14	65.6366	0.0690244	0.0323298	0.00565917	0.13239	0.0327603	0.248262	1	0.361601	0.979297
CX3CL1.2827.23	CX3CL1	4	20.9321	75.0092	36.9205	0.48505	0.228478	0.0372409	0.93286	0.0337573	0.250687	1	0.345107	0.858212
ITIH2.9326.33	ITIH2	42	20.3649	5949.07	61.0175	0.0652911	0.0307625	0.00499779	0.125584	0.0338018	0.250687	1	0.565383	0.50407
MFGE8.4455.89	MFGE8	35	19.7671	813.259	38.1171	-0.149684	0.0705408	-0.287942	-0.0114266	0.033842	0.250687	1	0.0598101	0.534996
KRT5.11177.16	KRT5	15	19.9876	273.664	35.1494	0.220349	0.104111	0.0162947	0.424404	0.0343043	0.250687	1	0.495434	0.917488
ACP5.3232.28	ACP5	27	21.3666	634.418	46.2255	0.117598	0.0555796	0.00866383	0.226532	0.034358	0.250687	1	0.340523	0.372081
SCGN.15305.7	SCGN	6	20.4525	74.5913	31.5031	0.533981	0.25239	0.0393062	1.02866	0.0343703	0.250687	1	0.119307	0.948559
MX1.17460.51	MX1	51	19.6258	2147.86	44.3067	-0.0917634	0.0434189	-0.176863	-0.0066639	0.0345628	0.250687	1	0.414069	0.715459
FAS.5392.73	FAS	29	22.2654	760.11	43.545	0.126683	0.059976	0.00913179	0.244233	0.0346675	0.250687	1	0.289036	0.976147
GMPR.19254.125	GMPR	89	20.7188	16112.2	223.932	0.0318598	0.0150837	0.00229626	0.0614232	0.0346694	0.250687	1	0.189313	0.880357
WFDC2.11388.75	WFDC2	3	31.1969	50.4875	37.1194	-0.550132	0.260647	-1.06099	-0.0392731	0.0348033	0.250687	1	0.101	0.910977
ENPP5.6556.5	ENPP5	63	20.5319	13998.4	112.087	0.0420787	0.0199866	0.00290565	0.0812517	0.0352614	0.252736	1	0.303281	0.628282
KIR2DL3.17153.46	KIR2DL3	86	19.8298	13098.8	79.5171	0.0477304	0.0227038	0.00323165	0.0922291	0.0355267	0.253389	1	0.834465	0.904552
CRTAM.7968.15	CRTAM	35	21.5981	687.684	41.6766	-0.103778	0.0494775	-0.200752	-0.00680425	0.0359506	0.254854	1	0.929084	0.631288
PIP.6060.2	PIP	31	19.7134	4369.66	99.8004	0.0719165	0.0343114	0.00466747	0.139166	0.0360825	0.254854	1	0.918506	0.434269
TMEM132C.7173.141	TMEM132C	46	19.5593	798.963	34.6576	0.109121	0.052125	0.00695806	0.211284	0.0363088	0.255214	1	0.560811	0.545484
MRC1.2637.77	MRC1	49	19.7716	3620.51	97.8531	0.0643679	0.03091	0.00378551	0.12495	0.0373029	0.259215	1	0.586647	0.423127
CTSD.5508.62	CTSD	40	19.7683	646.366	48.2334	-0.111132	0.0533844	-0.215763	-0.00650037	0.0373672	0.259215	1	0.567147	0.950623
LRRTM2.6904.14	LRRTM2	3	21.1437	87.1547	26.2056	0.530325	0.254813	0.0309011	1.02975	0.0374125	0.259215	1	0.380771	0.775316
IDUA.3169.70	IDUA	45	21.6695	3867.51	157.267	-0.0547038	0.0263805	-0.106409	-0.00299896	0.0381123	0.262554	1	0.669134	0.542945
CLEC11A.4500.50	CLEC11A	29	20.175	2905.48	38.4365	-0.120738	0.058268	-0.234941	-0.00653447	0.0382553	0.262554	1	0.62091	0.837844
CDNF.4962.52	CDNF	28	20.1734	1306.14	52.4476	0.109384	0.0528604	0.00577979	0.212989	0.0385175	0.263113	1	0.806564	0.888931
TAGLN.15640.54	TAGLN	4	21.0095	59.3755	51.2343	-0.440094	0.213001	-0.857567	-0.0226204	0.0388131	0.263893	1	0.451524	0.154076
CTRB2.5648.28	CTRB2	38	24.2831	17223.8	225.371	-0.0393877	0.0191091	-0.0768408	-0.00193464	0.0392834	0.263921	1	0.770165	0.0875035
C1orf198.8035.6	C1orf198	4	21.3895	143.768	25.5967	-0.386518	0.187532	-0.754074	-0.018962	0.0392957	0.263921	1	0.570264	0.52845
CST3.2609.59	CST3	19	20.2489	628.091	55.6128	-0.148935	0.0722849	-0.290611	-0.0072592	0.0393614	0.263921	1	0.234923	0.755773
PDXK.11098.1	PDXK	14	21.3158	248.264	53.2973	-0.213288	0.103629	-0.416397	-0.0101787	0.0395722	0.264118	1	0.848344	0.484071
TEC.16079.2	TEC	10	26.8346	180.145	42.3898	0.236457	0.115435	0.010209	0.462704	0.0405205	0.269211	1	0.502063	0.0115199
SCG3.7957.2	SCG3	28	21.654	2564.21	71.5509	0.0846513	0.0413913	0.00352587	0.165777	0.0408403	0.269349	1	0.58156	0.199255
MGP.6520.87	MGP	23	20.2101	880.666	52.3302	-0.127259	0.0622469	-0.249261	-0.00525749	0.0409115	0.269349	1	0.565548	0.852545
PROK2.10754.113	PROK2	56	19.8936	4427.26	60.7706	-0.0626801	0.030705	-0.122861	-0.0024995	0.0412143	0.26998	1	0.340639	0.0463436
TFF3.4721.54	TFF3	7	33.8993	117.23	38.0287	-0.338176	0.165795	-0.663128	-0.0132229	0.0413784	0.26998	1	0.481433	0.451092
EIF1AD.13545.97	EIF1AD	8	21.9678	534.423	35.5885	-0.216802	0.106558	-0.425652	-0.00795186	0.0418923	0.272113	1	0.950488	0.675965
CRHBP.6039.24	CRHBP	56	19.7704	3435.98	66.8888	-0.0664653	0.0327537	-0.130661	-0.00226921	0.0424333	0.274229	1	0.335588	0.640237
TAC1.9337.43	TAC1	17	20.7712	360.263	60.0195	-0.164616	0.0811852	-0.323736	-0.00549582	0.0425951	0.274229	1	0.995431	0.471849
KIR2DL4.5095.21	KIR2DL4	36	19.9261	1009.62	42.4617	0.116934	0.0578849	0.0034815	0.230386	0.0433721	0.276289	1	0.923667	0.33414
NRXN3.5111.15	NRXN3	3	22.7243	34.2327	32.0765	-0.666424	0.329953	-1.31312	-0.0197282	0.0434088	0.276289	1	0.501968	0.568057
NPDC1.10424.31	NPDC1	3	31.6484	45.4443	32.6823	-0.60291	0.298658	-1.18827	-0.0175517	0.043515	0.276289	1	0.237394	0.0744835
ADGRE2.4546.27	ADGRE2	31	20.3915	154.803	33.3545	0.163124	0.0808953	0.00457211	0.321676	0.0437495	0.276289	1	0.810694	0.0227669
NPTX1.9256.78	NPTX1	40	19.6816	2520.88	46.715	0.101868	0.050545	0.00280123	0.200934	0.0438644	0.276289	1	0.0931619	0.375628
APOC3.6461.54	APOC3	14	20.5771	291.223	36.3366	0.229983	0.114366	0.00582982	0.454135	0.0443319	0.276736	1	0.202703	0.137035
KLK13.11152.46	KLK13	48	19.7488	3632.31	40.5734	0.0770031	0.0383129	0.00191124	0.152095	0.0444472	0.276736	1	0.470476	0.623217
GDF15.4374.45	GDF15	53	20.1896	2632.7	63.6201	0.0675323	0.03361	0.00165795	0.133407	0.0445061	0.276736	1	0.705684	0.400661
DLK2.9359.9	DLK2	7	19.6624	382.825	52.1814	0.222763	0.111179	0.00485676	0.440669	0.0451078	0.279284	1	0.463531	0.17933
PCBD1.11313.100	PCBD1	26	20.6661	220.768	36.0051	-0.158574	0.0792346	-0.313871	-0.00327675	0.045358	0.279414	1	0.897182	0.25865
ENPP2.16892.23	ENPP2	19	19.9455	362.144	49.1902	-0.185406	0.0927082	-0.36711	-0.00370086	0.0455129	0.279414	1	0.179062	0.230985
TRDMT1.12635.9	TRDMT1	43	19.9561	2038.47	40.6266	-0.101418	0.0509356	-0.20125	-0.00158651	0.0464686	0.283191	1	0.305119	0.819514
MYOM2.13534.20	MYOM2	15	19.985	73.2387	33.0955	-0.319898	0.16079	-0.635042	-0.0047552	0.0466419	0.283191	1	0.215926	0.729737
FAS.9459.7	FAS	29	21.3306	692.892	45.1795	0.121041	0.0608584	0.00176116	0.240322	0.046712	0.283191	1	0.284671	0.922038
BMP1.3348.49	BMP1	5	28.3109	71.7649	38.9885	0.407806	0.205325	0.00537592	0.810236	0.0470171	0.283858	1	0.515228	0.0612527
OSMR.10892.8	OSMR	12	19.8142	189.922	27.615	0.289398	0.145883	0.0034734	0.575323	0.0472811	0.284273	1	0.250911	0.164463
SVEP1.11178.21	SVEP1	40	21.8516	1056.34	65.4137	0.0935646	0.0472293	0.000996858	0.186132	0.0475833	0.284913	1	0.0323464	0.578882
DUSP28.9940.35	DUSP28	22	20.1864	485.959	43.8121	0.152385	0.0771279	0.00121736	0.303553	0.0481834	0.287323	1	0.288392	0.641462
PTPRS.6049.64	PTPRS	6	22.3082	143.803	27.8041	-0.362999	0.183909	-0.723453	-0.00254441	0.0484046	0.287464	1	0.727289	0.663759
NTRK2.4866.59	NTRK2	5	22.0721	55.9583	26.7278	-0.463747	0.235331	-0.924987	-0.00250663	0.0487679	0.288444	1	0.620293	0.097125
TLL1.6383.90	TLL1	8	20.6124	45.9585	25.108	0.363079	0.185178	0.000136494	0.726021	0.0499139	0.293927	1	0.797518	0.378367
PLA2G7.5015.15	PLA2G7	12	21.8022	125.334	44.4988	0.227091	0.116254	-0.000763285	0.454945	0.0507724	0.293927	1	0.372827	0.897244
NUDT2.16583.8	NUDT2	21	21.6387	946.94	81.3214	-0.102366	0.0524053	-0.205078	0.000346644	0.0507782	0.293927	1	0.396896	0.0105965
CPB1.15375.49	CPB1	19	19.8788	600.76	36.8328	-0.161271	0.0825944	-0.323153	0.00061082	0.0508707	0.293927	1	0.785202	0.813282
CHST12.6626.81	CHST12	19	20.3882	430.83	34.2228	-0.209217	0.107164	-0.419255	0.000820489	0.0509017	0.293927	1	0.0628134	0.171182
GHR.2948.58	GHR	13	22.0114	461.418	49.5811	0.16666	0.08538	-0.000682048	0.334002	0.0509411	0.293927	1	0.757403	0.648841
B4GALT1.13381.49	B4GALT1	13	21.7471	445.948	40.4988	0.176255	0.0903608	-0.000849438	0.353359	0.051109	0.293927	1	0.726005	0.438955
MFAP4.5636.10	MFAP4	7	19.6641	590.75	43.4871	0.252692	0.129746	-0.0016057	0.506989	0.0514643	0.294805	1	0.127279	0.853392
CHIT1.3600.2	CHIT1	75	22.5175	17519.2	105.691	0.0352077	0.018186	-0.000436123	0.0708516	0.0528698	0.300125	1	0.0513593	0.928903
C1R.3285.23	C1R	18	25.0854	2011.69	56.704	0.109487	0.0565866	-0.00142018	0.220395	0.0530067	0.300125	1	0.907847	0.804301
SLPI.4413.3	SLPI	11	20.2713	173.995	45.3062	0.229439	0.118644	-0.00309949	0.461978	0.0531328	0.300125	1	0.886103	0.213382
UGT1A6.7891.45	UGT1A6	27	22.9426	760.031	50.6114	0.112639	0.058267	-0.00156252	0.22684	0.053218	0.300125	1	0.858354	0.4331
GFRA2.2515.14	GFRA2	50	19.6094	1340.1	65.2034	-0.0711803	0.0368957	-0.143495	0.00113402	0.0537025	0.301485	1	0.78142	0.626743
CREG1.9357.4	CREG1	16	20.2927	369.639	34.7563	0.174534	0.090533	-0.00290724	0.351975	0.0538736	0.301485	1	0.231214	0.121292
SFRP4.17447.52	SFRP4	16	19.8484	559.115	34.5399	0.152869	0.079454	-0.00285789	0.308596	0.0543552	0.303015	1	0.698103	0.3326
IL5RA.13686.2	IL5RA	80	19.8604	3075.18	65.2033	-0.0515735	0.0268366	-0.104172	0.00102536	0.0546364	0.30342	1	0.550475	0.241888
ALDH3B1.12940.35	ALDH3B1	9	21.9575	207.007	27.3701	-0.293222	0.152748	-0.592602	0.00615822	0.0549024	0.303738	1	0.997644	0.271648
FAM20B.7198.197	FAM20B	4	29.4161	93.8154	43.0223	-0.352006	0.183539	-0.711736	0.00772426	0.0551264	0.303822	1	0.995582	0.0304179
ST3GAL6.6947.4	ST3GAL6	32	21.6431	5630.11	113.325	-0.057345	0.0302557	-0.116645	0.00195495	0.0580461	0.318285	1	0.333321	0.204853
SIGLEC1.4464.10	SIGLEC1	5	19.5301	39.643	32.5683	0.515081	0.271915	-0.0178611	1.04802	0.0581882	0.318285	1	0.693809	0.0673808
APOE.2418.55	APOE	36	19.978	778.945	44.101	-0.108309	0.0572375	-0.220492	0.00387446	0.0584546	0.318545	1	0.219394	0.659077
ALDH3A1.11480.1	ALDH3A1	6	25.0743	234.319	42.2006	-0.289132	0.153358	-0.589708	0.011444	0.0593838	0.322401	1	0.464081	0.423964
POLI.13536.56	POLI	4	21.8123	73.3911	35.8161	-0.375669	0.200438	-0.768521	0.0171823	0.0608973	0.329389	1	0.868868	0.383773
PSMD9.13931.22	PSMD9	8	21.2094	214.399	43.3208	-0.250925	0.134264	-0.514078	0.012229	0.0616391	0.332166	1	0.609137	0.235878
SERPINA4.3449.58	SERPINA4	61	20.4892	2841.14	66.2321	-0.0691202	0.0370475	-0.141732	0.00349151	0.0620806	0.333311	1	0.0547508	0.48606
WFIKKN2.3235.50	WFIKKN2	49	20.7649	2340.75	66.0463	0.0656913	0.0352829	-0.00346187	0.134845	0.0626247	0.334996	1	0.129063	0.658909
ITIH3.7145.1	ITIH3	20	22.8823	4679.42	175.802	-0.0617581	0.0332685	-0.126963	0.00344688	0.0634028	0.337916	1	0.656092	0.134427
SHMT1.12334.25	SHMT1	31	22.9373	4665.17	126.894	0.054934	0.0296409	-0.00316117	0.113029	0.0638372	0.338705	1	0.539815	0.792562
ADH7.11377.19	ADH7	23	20.0464	769.664	49.7773	0.10582	0.0571818	-0.00625437	0.217894	0.064229	0.338705	1	0.967906	0.179052
CD8A.15462.28	CD8A	13	26.0746	2435.89	97.2363	0.104047	0.0562283	-0.00615801	0.214253	0.0642493	0.338705	1	0.966281	0.202372
CD163.5028.59	CD163	6	32.7619	105.186	51.7493	0.311491	0.168634	-0.0190253	0.642008	0.0647263	0.339489	1	0.811806	0.374517
PGLYRP2.5601.2	PGLYRP2	36	20.0451	1036.4	50.1072	0.0949552	0.0514692	-0.00592259	0.195833	0.065053	0.339489	1	0.939436	0.290318
PFKM.17384.110	PFKM	14	20.377	404.34	30.1421	-0.179792	0.09747	-0.370829	0.011246	0.0650979	0.339489	1	0.407791	0.912271
PTGFRN.12727.7	PTGFRN	53	19.646	3018.05	91.0692	-0.042906	0.0232842	-0.0885422	0.00273013	0.0653712	0.339697	1	0.751591	0.61182
CRYBB1.17751.68	CRYBB1	18	21.7446	420.077	33.3977	0.14253	0.0776192	-0.00960087	0.294661	0.0663174	0.343362	1	0.988774	0.221835
CA10.13666.222	CA10	12	28.6554	477.783	53.4743	0.140779	0.0767311	-0.0096108	0.29117	0.0665485	0.343362	1	0.891348	0.840347
S100A2.11969.5	S100A2	8	20.2555	113.835	27.9799	-0.321478	0.175686	-0.665817	0.0228614	0.0672742	0.345726	1	0.848737	0.228975
HEXIM2.14205.6	HEXIM2	4	22.7354	107.276	40.525	0.378932	0.207458	-0.027678	0.785543	0.0677676	0.345726	1	0.775344	0.409268
C1S.8840.61	C1S	41	20.3022	3213.19	47.6472	0.0739056	0.0404685	-0.00541114	0.153222	0.0678124	0.345726	1	0.78677	0.784414
COL6A3.10511.10	COL6A3	5	20.572	59.1058	29.2655	0.409405	0.224441	-0.0304899	0.849301	0.0681346	0.345726	1	0.802994	0.481157
DECR2.18343.10	DECR2	65	22.5442	2166.28	79.0768	0.0563253	0.0308849	-0.00420794	0.116859	0.0681947	0.345726	1	0.881018	0.658434
INPP5B.12641.3	INPP5B	12	19.8264	608.908	35.882	0.217025	0.119365	-0.0169269	0.450976	0.0690403	0.348293	1	0.00657759	0.305255
AMY1A.7918.114	AMY1A	26	22.8312	4597.49	163.234	-0.0769739	0.0423575	-0.159993	0.00604528	0.0691798	0.348293	1	0.219066	0.449104
TIMD4.15449.33	TIMD4	32	19.8073	766.415	52.6621	-0.129164	0.0711902	-0.268694	0.0103666	0.0696246	0.349297	1	0.0275763	0.873346
NCAM2.6507.16	NCAM2	45	20.4231	495.466	50.5954	-0.101455	0.0559654	-0.211145	0.00823492	0.0698595	0.349297	1	0.0598763	0.619296
TGFBI.3283.21	TGFBI	37	19.8708	4215.25	72.5019	0.0674984	0.0372678	-0.00554513	0.140542	0.0701142	0.34937	1	0.693932	0.275927
GXYLT1.8229.1	GXYLT1	17	20.3242	857.006	56.043	-0.103045	0.0570511	-0.214863	0.00877331	0.0708896	0.350928	1	0.388058	0.332119
MMP1.4924.32	MMP1	68	21.2884	3633.77	112.898	0.0410936	0.0227532	-0.00350183	0.085689	0.0709091	0.350928	1	0.68976	0.0741812
DPEP2.8327.26	DPEP2	3	26.7256	253.944	207.641	-0.222292	0.123457	-0.464263	0.0196785	0.0717709	0.35253	1	0.757056	0.0710277
NID1.3213.65	NID1	21	19.5931	379.958	40.5906	-0.15788	0.0877001	-0.329769	0.0140094	0.0718256	0.35253	1	0.341342	0.241377
IGFLR1.7244.16	IGFLR1	42	20.8155	3668.31	60.3999	-0.0614923	0.0341763	-0.128477	0.00549203	0.0719765	0.35253	1	0.839356	0.446962
ADAMTSL2.6379.62	ADAMTSL2	20	20.0039	164.494	33.2287	0.201486	0.112071	-0.0181692	0.421141	0.0722021	0.35253	1	0.358245	0.874003
AIF1L.18871.24	AIF1L	61	19.6724	4015.89	62.321	0.0490726	0.0273735	-0.00457843	0.102724	0.07302	0.355331	1	0.990096	0.429627
GPNMB.8289.8	GPNMB	21	21.7825	714.714	49.1632	0.14667	0.081963	-0.0139742	0.307315	0.0735392	0.356062	1	0.0203953	0.978367
VNN2.15480.2	VNN2	63	23.1706	8082.76	106.249	0.0402417	0.0224974	-0.0038525	0.0843359	0.0736596	0.356062	1	0.665157	0.414058
TIMP2.2278.61	TIMP2	5	20.1995	68.1163	25.8159	0.368755	0.20649	-0.0359585	0.773469	0.0741279	0.35714	1	0.995192	0.0900106
LGR4.16304.6	LGR4	7	20.3558	155.35	38.8258	0.431815	0.242448	-0.0433742	0.907003	0.0749022	0.35916	1	0.0290785	0.658695
ISG15.14151.4	ISG15	38	19.662	1940.79	56.0368	-0.0848027	0.0476442	-0.178184	0.00857814	0.0750894	0.35916	1	0.988903	0.621222
SCARF2.8956.96	SCARF2	14	22.1487	248.634	41.8889	0.199728	0.112304	-0.0203833	0.41984	0.0753279	0.35916	1	0.540446	0.571239
CFL2.15339.32	CFL2	5	20.0226	191.985	21.9877	0.320303	0.180229	-0.0329385	0.673544	0.0755346	0.35916	1	0.531334	0.396164
PGLS.17799.9	PGLS	9	20.2621	134.29	32.0008	0.350294	0.199228	-0.0401865	0.740774	0.0787044	0.371235	1	0.154246	0.147877
EPHB4.15530.33	EPHB4	11	20.7535	183.782	39.1998	0.201262	0.114481	-0.023116	0.42564	0.0787401	0.371235	1	0.77384	0.378674
NPW.9986.14	NPW	35	19.9715	4182.28	48.209	0.0786223	0.0447659	-0.00911722	0.166362	0.0790373	0.371235	1	0.157646	0.662255
CFI.2567.5	CFI	19	20.2748	562.034	42.094	0.141522	0.0806359	-0.0165215	0.299565	0.0792467	0.371235	1	0.959772	0.400586
DSCAM.9175.48	DSCAM	12	20.3343	362.695	29.3776	0.21038	0.119911	-0.0246408	0.4454	0.0793498	0.371235	1	0.964309	0.688488
MAN2B2.9251.28	MAN2B2	77	19.9431	3415.37	53.8686	-0.0546026	0.0311763	-0.115707	0.00650176	0.0798743	0.372259	1	0.00173941	0.9638
PDGFD.9341.1	PDGFD	36	20.4287	1146.66	48.8225	0.0816916	0.0467464	-0.00992967	0.173313	0.0805423	0.372259	1	0.984167	0.371863
PRSS27.15535.3	PRSS27	11	20.6407	486.554	54.6433	0.206312	0.118176	-0.0253091	0.437932	0.0808459	0.372259	1	0.282836	0.0155589
TNFRSF21.5404.53	TNFRSF21	15	19.568	176.23	33.5516	0.204387	0.11715	-0.0252217	0.433996	0.0810425	0.372259	1	0.797745	0.1655
TP53I3.17748.21	TP53I3	17	20.9016	2238.98	70.3711	-0.0857198	0.0491859	-0.182122	0.0106827	0.0813733	0.372259	1	0.234395	0.028097
CLSTN1.15521.4	CLSTN1	9	24.6934	4448.11	79.7007	-0.0655158	0.0376808	-0.139369	0.00833722	0.0820867	0.372259	1	0.642328	0.481966
PLEKHA1.12459.13	PLEKHA1	45	20.2337	1242.87	44.6574	0.0882649	0.0508258	-0.0113518	0.187882	0.0824549	0.372259	1	0.225602	0.210707
CRAT.12637.7	CRAT	3	24.294	109.637	58.8918	0.378065	0.218038	-0.0492826	0.805412	0.0829293	0.372259	1	0.177586	0.138766
CPN2.6415.90	CPN2	48	20.1431	4138.64	51.5233	-0.0682713	0.0394075	-0.145509	0.00896605	0.0831948	0.372259	1	0.787326	0.419467
STC1.4930.21	STC1	12	23.1697	84.4827	40.4013	-0.271278	0.156663	-0.578331	0.0357753	0.0833439	0.372259	1	0.0992164	0.898123
CCL7.4886.3	CCL7	47	19.8329	3614.01	66.4623	0.0558312	0.0322612	-0.00739954	0.119062	0.0835231	0.372259	1	0.643696	0.124828
RARRES1.8398.277	RARRES1	41	26.0473	54744.7	253.191	-0.0285718	0.0165229	-0.0609561	0.00381251	0.0837691	0.372259	1	0.789411	0.314731
LRPAP1.3640.14	LRPAP1	14	20.843	416.403	42.004	-0.162693	0.0941331	-0.347191	0.0218043	0.0839288	0.372259	1	0.417449	0.285131
PDGFRL.9713.67	PDGFRL	40	20.1524	1959.7	39.1716	0.0871185	0.0504185	-0.0117	0.185937	0.084005	0.372259	1	0.358759	0.283431
CRELD1.7628.40	CRELD1	52	21.9998	13251.3	106.076	-0.0368691	0.0213419	-0.0786984	0.00496023	0.0840696	0.372259	1	0.209261	0.984606
PGP.18235.16	PGP	15	19.6091	491.373	37.4994	-0.186128	0.107776	-0.397364	0.0251084	0.0841686	0.372259	1	0.116889	0.789382
NAPG.17773.26	NAPG	3	20.1733	79.0462	20.3553	-0.480146	0.278216	-1.02544	0.0651473	0.0843829	0.372259	1	0.611604	0.202541
ENPP7.4435.66	ENPP7	88	20.4078	12799.4	71.5736	-0.040661	0.0235842	-0.0868852	0.00556327	0.0846944	0.372259	1	0.0821502	0.768954
SRGN.19251.56	SRGN	16	20.0816	506.72	39.2127	-0.197078	0.114401	-0.4213	0.0271435	0.0849432	0.372259	1	0.0127887	0.514441
CPZ.6493.9	CPZ	6	19.5842	70.2085	39.2152	0.353527	0.205465	-0.0491779	0.756232	0.0853207	0.372259	1	0.632245	0.149476
APRT.10088.37	APRT	13	19.5774	354.884	37.3606	-0.229086	0.133213	-0.490178	0.032007	0.085488	0.372259	1	0.0708546	0.791605
MUSK.11547.84	MUSK	5	24.485	65.1103	29.0133	0.467759	0.27215	-0.0656453	1.00116	0.0856591	0.372259	1	0.16194	0.134921
ABLIM3.13578.98	ABLIM3	7	19.984	201.896	32.7484	-0.285621	0.166229	-0.611424	0.040181	0.0857524	0.372259	1	0.421141	0.116886
HSPB1.11103.24	HSPB1	25	19.721	2149.55	117.874	0.0738309	0.0430053	-0.010458	0.15812	0.0860183	0.372259	1	0.916014	0.409758
NCF1.17766.5	NCF1	14	19.8287	459.207	43.5563	-0.154562	0.0900702	-0.331097	0.021972	0.0861581	0.372259	1	0.598723	0.194501
KNG1.15343.337	KNG1	27	20.0159	764.994	54.9302	0.0832033	0.0484958	-0.0118468	0.178253	0.0862207	0.372259	1	0.778391	0.107498
RETN.3046.31	RETN	46	19.6804	873.148	44.9949	-0.0833871	0.0486542	-0.178748	0.0119734	0.0865522	0.372584	1	0.553765	0.292947
SERPINA3.2879.9	SERPINA3	50	20.698	942.146	46.1145	-0.0892392	0.0521912	-0.191532	0.0130537	0.0872935	0.373565	1	0.195441	0.222923
A2ML1.15482.12	A2ML1	18	20.017	641.483	41.561	-0.12521	0.0733025	-0.26888	0.0184604	0.087613	0.373565	1	0.74829	0.348919
PDCD6IP.18174.79	PDCD6IP	6	26.8469	152.218	31.0966	-0.328446	0.19234	-0.705425	0.048533	0.0877041	0.373565	1	0.219273	0.794764
TMEM190.10442.1	TMEM190	107	20.7933	14822	108.343	0.024434	0.0143192	-0.00363118	0.0524991	0.0879381	0.373565	1	0.990697	0.789528
AGRN.15483.377	AGRN	31	19.5333	810.503	70.7955	0.105995	0.0621414	-0.0158002	0.227789	0.0880638	0.373565	1	0.923893	0.61007
SCIN.12684.5	SCIN	5	26.6881	123.64	32.4921	0.315747	0.185428	-0.0476855	0.679179	0.0886056	0.374771	1	0.591245	0.303154
SERPINA11.9002.36	SERPINA11	53	20.2704	716.611	51.7614	-0.0765699	0.0450442	-0.164855	0.0117152	0.089153	0.375993	1	0.269417	0.697249
IGF1R.4232.19	IGF1R	7	24.73	47.7848	38.2248	0.377429	0.222385	-0.0584379	0.813295	0.0896615	0.376064	1	0.260436	0.552624
NOTUM.8252.2	NOTUM	15	20.4937	249.15	36.4759	0.210775	0.124201	-0.0326539	0.454204	0.0896868	0.376064	1	0.803484	0.230026
GBP2.18891.98	GBP2	4	21.0194	87.5949	42.8588	0.432103	0.254964	-0.0676172	0.931823	0.0901208	0.376798	1	0.694678	0.503525
CPQ.9394.19	CPQ	28	20.8811	4064.79	55.1248	-0.0788799	0.0465993	-0.170213	0.012453	0.0905074	0.37733	1	0.17227	0.252045
SAA1.15515.2	SAA1	33	19.7518	3409.93	58.2434	0.0775832	0.0460267	-0.0126276	0.167794	0.0918707	0.38192	1	0.0118506	0.0476904
CILP2.8841.65	CILP2	6	20.802	103.746	32.1239	0.457925	0.272457	-0.0760802	0.99193	0.0928161	0.38475	1	0.0506853	0.429605
HAGH.19267.14	HAGH	10	23.7476	326.238	58.0026	0.177903	0.106111	-0.0300714	0.385877	0.0936268	0.386607	1	0.426994	0.15651
SPINK6.5731.1	SPINK6	26	20.0191	2877.77	100.796	-0.0536987	0.0320485	-0.116513	0.0091152	0.0938273	0.386607	1	0.287338	0.483776
CD177.13116.25	CD177	58	20.3547	7489.53	289.693	-0.0323839	0.0193411	-0.0702917	0.00552402	0.0940611	0.386607	1	0.591233	0.0588603
ADAMTS13.3175.51	ADAMTS13	59	21.7334	4062.07	77.705	0.042057	0.0251673	-0.00727003	0.091384	0.0947027	0.388148	1	0.662182	0.460678
ST8SIA6.6930.95	ST8SIA6	3	25.7436	36.7743	26.1944	0.544574	0.327231	-0.0967865	1.18594	0.0960745	0.392664	1	0.523261	0.250352
QDPR.11257.1	QDPR	46	20.2682	2744.82	51.5338	-0.0748577	0.0451256	-0.163302	0.0135869	0.0971413	0.393279	1	0.199672	0.279985
SHANK3.13242.134	SHANK3	47	21.4554	2130.71	56.652	0.0624516	0.0376667	-0.0113737	0.136277	0.0973161	0.393279	1	0.871268	0.603414
BDNF.14047.78	BDNF	4	29.6031	101.809	42.7875	0.440815	0.265983	-0.0805013	0.962132	0.0974572	0.393279	1	0.849208	0.0385202
PLCG2.10070.22	PLCG2	12	20.2323	191.758	59.3364	-0.19059	0.115059	-0.416102	0.0349218	0.0976302	0.393279	1	0.309223	0.784797
MAPKAPK2.3820.68	MAPKAPK2	12	26.0585	377.009	47.7886	0.154418	0.0933241	-0.0284933	0.33733	0.0979958	0.393279	1	0.753689	0.422549
PRDX6.5018.68	PRDX6	5	21.0397	115.084	35.6075	0.289803	0.175178	-0.0535402	0.633145	0.0980603	0.393279	1	0.735242	0.501846
FTCD.9213.24	FTCD	25	20.1341	2877.99	74.605	0.0904668	0.054694	-0.0167316	0.197665	0.0981171	0.393279	1	0.862839	0.0210327
NAP1L4.19188.21	NAP1L4	8	19.6072	297.686	26.8334	0.269076	0.16363	-0.0516322	0.589785	0.100089	0.400082	1	0.112064	0.305045
RAB22A.12408.333	RAB22A	3	35.4308	60.1962	53.0625	0.405256	0.247246	-0.0793374	0.889849	0.101197	0.4027	1	0.507056	0.380954
MLN.5631.83	MLN	72	19.8999	4248.48	57.0717	-0.047463	0.0290346	-0.10437	0.00944366	0.10211	0.4027	1	0.215101	0.997944
ACP1.3858.5	ACP1	56	22.8152	28196	214.854	-0.0276068	0.0168938	-0.0607181	0.00550445	0.10223	0.4027	1	0.929874	0.297139
SERPINA9.7266.4	SERPINA9	36	20.4608	360.034	38.2017	-0.0951963	0.0582897	-0.209442	0.0190495	0.102436	0.4027	1	0.690693	0.334499
SOD3.5660.51	SOD3	42	20.4524	1145.27	66.6184	0.0557728	0.0341702	-0.0111996	0.122745	0.102636	0.4027	1	0.74971	0.262295
ADIPOQ.3554.24	ADIPOQ	29	19.991	700.913	42.6871	0.0845874	0.0518637	-0.0170636	0.186238	0.1029	0.4027	1	0.557431	0.355818
UGT1A1.17702.53	UGT1A1	19	21.9745	690.722	36.4866	0.122723	0.0752479	-0.0247603	0.270206	0.102908	0.4027	1	0.464105	0.382775
COL6A2.16753.46	COL6A2	35	24.0984	783.207	52.1368	-0.111717	0.0685096	-0.245994	0.0225592	0.102958	0.4027	1	0.0198797	0.584922
PRKCA.2644.11	PRKCA	3	20.4763	90.7885	25.921	0.387092	0.23797	-0.0793204	0.853504	0.103813	0.404954	1	0.256883	0.141997
IL1R2.14133.93	IL1R2	29	24.529	4307.55	76.0601	-0.0622187	0.0384564	-0.137592	0.0131544	0.105683	0.411148	1	0.98137	0.0765058
EFEMP1.8480.29	EFEMP1	17	19.8655	282.463	36.4819	0.166549	0.103327	-0.0359673	0.369066	0.10699	0.415121	1	0.159215	0.313245
POFUT1.5634.39	POFUT1	6	36.5213	1212.91	100.977	-0.101299	0.0629258	-0.224631	0.0220335	0.107439	0.415753	1	0.508087	0.875664
PDGFRA.10366.11	PDGFRA	8	20.5551	112.802	26.8003	0.282906	0.17618	-0.0624012	0.628214	0.108323	0.417168	1	0.690954	0.333373
BTD.15644.1	BTD	28	23.8071	4077.85	58.9609	-0.0676529	0.0421887	-0.150341	0.0150355	0.108807	0.417168	1	0.192859	0.291534
LEPR.5400.52	LEPR	48	20.479	18206.2	209.443	-0.0359901	0.0224939	-0.0800773	0.00809714	0.1096	0.417168	1	0.108945	0.583066
CCS.13068.139	CCS	6	22.417	197.247	27.635	0.261029	0.163157	-0.0587519	0.58081	0.109628	0.417168	1	0.736916	0.223919
ARFIP1.13488.3	ARFIP1	23	19.6745	697.817	36.8005	0.121218	0.0757703	-0.0272888	0.269725	0.10964	0.417168	1	0.476611	0.93386
CNRIP1.18218.48	CNRIP1	30	21.9762	2487.69	68.3664	-0.0612016	0.0383045	-0.136277	0.0138739	0.110096	0.417168	1	0.643144	0.198712
TG.18839.24	TG	5	20.3726	87.3854	25.46	0.400489	0.25094	-0.0913448	0.892324	0.110499	0.417168	1	0.238951	0.156995
APP.3171.57	APP	4	20.169	78.6127	30.9019	0.544068	0.34094	-0.124162	1.2123	0.110536	0.417168	1	0.0763193	0.585867
GRAMD1C.8336.267	GRAMD1C	9	28.806	299.445	56.8811	0.204711	0.128299	-0.0467501	0.456172	0.110583	0.417168	1	0.173153	0.0887653
SERPINE1.2925.9	SERPINE1	7	22.1811	67.5612	33.279	0.333107	0.208946	-0.0764198	0.742634	0.110886	0.417168	1	0.274818	0.556846
CHRD.13438.115	CHRD	3	20.6465	115.208	32.8396	0.506086	0.318103	-0.117384	1.12956	0.111621	0.417168	1	0.422201	0.201744
RNASE1.7211.2	RNASE1	38	19.6228	592.549	35.5451	-0.092354	0.0581011	-0.20623	0.0215222	0.111939	0.417168	1	0.921518	0.141306
SARS2.12348.46	SARS2	8	20.2323	177.973	26.7501	0.27017	0.169978	-0.0629813	0.603321	0.111961	0.417168	1	0.36973	0.693354
NME4.16809.1	NME4	19	20.3697	409.725	31.4708	0.158317	0.0997144	-0.0371198	0.353753	0.112354	0.417168	1	0.996451	0.239216
GNPDA1.8909.77	GNPDA1	12	19.5714	275.333	34.1768	-0.184231	0.116076	-0.411736	0.0432745	0.112478	0.417168	1	0.651808	0.55837
HABP4.10815.2	HABP4	26	21.9496	1389.75	67.9822	0.0848676	0.0534917	-0.0199742	0.189709	0.112613	0.417168	1	0.958279	0.316006
NNMT.19376.74	NNMT	4	24.1972	48.807	36.5443	0.414033	0.261022	-0.0975605	0.925627	0.112694	0.417168	1	0.356542	0.870341
IL17RD.3376.49	IL17RD	28	28.0689	2796.6	134.28	0.0748329	0.0472131	-0.017703	0.167369	0.112965	0.417168	1	0.00669574	0.393788
CPXM1.6255.74	CPXM1	43	20.6074	1312.25	54.9976	-0.0612847	0.0388706	-0.13747	0.0149003	0.11488	0.423165	1	0.679498	0.576079
SPON1.4297.62	SPON1	32	20.2596	1157.96	57.441	-0.0935518	0.0595493	-0.210266	0.0231626	0.116183	0.426885	1	0.0585187	0.309089
GRAMD1C.8842.16	GRAMD1C	32	21.6749	1993.87	55.7532	0.0872095	0.0555952	-0.021755	0.196174	0.116729	0.42781	1	0.0172026	0.50801
TPST1.7928.183	TPST1	14	21.2188	1076.53	63.1984	0.100058	0.0639223	-0.0252278	0.225343	0.117513	0.427907	1	0.235799	0.399049
FBLN1.6470.19	FBLN1	20	19.6785	304.643	37.8321	0.136186	0.0870307	-0.0343913	0.306763	0.11763	0.427907	1	0.873385	0.947749
FAIM.16594.44	FAIM	13	23.8493	1982.45	62.7781	0.0976624	0.0624134	-0.0246656	0.21999	0.117638	0.427907	1	0.400151	0.644462
HIBCH.12396.19	HIBCH	36	21.9059	2187.8	53.6411	0.0879756	0.0563129	-0.0223957	0.198347	0.118226	0.428974	1	0.0936704	0.954595
MANEA.8014.359	MANEA	38	20.3577	25279.4	124.582	-0.0260736	0.0167429	-0.058889	0.00674183	0.1194	0.432158	1	0.628322	0.266849
CHST15.4469.78	CHST15	10	19.7	116.765	25.6248	-0.277222	0.17825	-0.626585	0.0721419	0.119889	0.432849	1	0.150885	0.0384349
ANTXR2.15559.5	ANTXR2	13	21.9727	423.243	45.6133	-0.119136	0.0768161	-0.269692	0.0314211	0.120921	0.435494	1	0.439827	0.784743
SWAP70.13552.7	SWAP70	35	19.6419	2246.43	98.5782	0.0631118	0.0407511	-0.0167589	0.142982	0.12145	0.436083	1	0.0896343	0.823719
ENG.4908.6	ENG	20	20.3925	475.095	38.1316	-0.114543	0.0740065	-0.259593	0.0305069	0.121684	0.436083	1	0.530322	0.728288
TFF3.8323.163	TFF3	6	21.9674	78.0271	28.8947	-0.35624	0.230495	-0.808002	0.095522	0.122215	0.436911	1	0.330305	0.900583
NEU1.15426.5	NEU1	3	23.5955	26.9731	26.1385	-0.597	0.386617	-1.35476	0.160757	0.122549	0.436982	1	0.490019	0.620481
UCMA.10977.55	UCMA	47	19.7603	1056.42	57.8882	-0.0704937	0.0457112	-0.160086	0.0190986	0.123036	0.436982	1	0.0700436	0.950425
ENTPD6.8932.1	ENTPD6	3	20.8358	208.961	35.37	-0.291152	0.188888	-0.661366	0.0790624	0.12322	0.436982	1	0.722855	0.451042
CFHR2.15584.9	CFHR2	27	25.962	37022.1	554.639	-0.037582	0.0243958	-0.085397	0.0102329	0.123436	0.436982	1	0.0209658	0.0586006
DMKN.5963.9	DMKN	5	25.1769	44.6674	37.5482	-0.346656	0.225308	-0.788251	0.0949385	0.123904	0.437574	1	0.330218	0.83443
ECI2.12859.33	ECI2	44	20.6084	2035.1	55.3228	0.0723347	0.0471106	-0.0200004	0.16467	0.12468	0.439249	1	0.0129651	0.160165
KLB.19557.3	KLB	46	19.668	6948.12	197.714	0.0430714	0.0280882	-0.0119805	0.0981233	0.125169	0.439845	1	0.0294897	0.610981
UROS.11248.43	UROS	15	21.0686	516.561	39.1354	0.12866	0.0839666	-0.0359114	0.293232	0.125454	0.439845	1	0.434685	0.441014
BET1L.10959.125	BET1L	6	21.6377	181.082	35.0315	0.268776	0.175813	-0.0758118	0.613364	0.126324	0.441832	1	0.464931	0.602647
PPIC.18819.21	PPIC	35	22.6141	3800.89	125.561	0.0542049	0.0354931	-0.0153602	0.12377	0.126712	0.442124	1	0.126127	0.990752
NT5E.15452.5	NT5E	22	20.7492	2752.68	80.4809	0.0632126	0.0414343	-0.017997	0.144422	0.127106	0.442286	1	0.910897	0.679018
DARS2.12395.86	DARS2	3	33.9314	108.201	96.852	-0.284675	0.186787	-0.65077	0.0814209	0.127493	0.442286	1	0.442756	0.148
ACP6.5742.14	ACP6	59	27.9086	15467.9	151.216	0.0302423	0.0198571	-0.0086769	0.0691615	0.127759	0.442286	1	0.668116	0.131718
GAS1.5463.22	GAS1	5	23.7954	101.487	33.3825	-0.352803	0.231781	-0.807085	0.101479	0.127974	0.442286	1	0.207015	0.570401
NLGN1.15620.4	NLGN1	13	21.5558	217.962	35.2106	-0.173642	0.114259	-0.397586	0.050302	0.128581	0.443332	1	0.702377	0.825731
PLOD2.6923.1	PLOD2	6	24.2786	99.8272	27.1296	0.385303	0.253766	-0.11207	0.882675	0.128929	0.44348	1	0.166123	0.960414
SLAMF7.5487.7	SLAMF7	53	21.9576	31996.3	95.5241	-0.0301615	0.0199295	-0.0692227	0.0088996	0.130175	0.446711	1	0.740976	0.645299
ENO3.16616.137	ENO3	32	19.9824	1979.25	42.7015	0.0774593	0.0512713	-0.0230306	0.177949	0.130846	0.447956	1	0.616889	0.807277
MAPK3.2855.49	MAPK3	17	19.6584	854.076	66.6861	-0.108559	0.0720267	-0.249729	0.0326105	0.131757	0.450016	1	0.845827	0.183179
FOLR2.15587.20	FOLR2	5	27.1149	77.284	36.6361	0.298018	0.199757	-0.0934993	0.689535	0.135725	0.462145	1	0.64828	0.0655179
HBQ1.18198.51	HBQ1	5	21.6201	137.471	31.3215	0.290537	0.194851	-0.0913649	0.672438	0.135944	0.462145	1	0.964805	0.12248
MTRF1L.11134.30	MTRF1L	16	20.0674	404.337	36.1323	0.193541	0.130582	-0.0623952	0.449477	0.138303	0.468228	1	0.0168557	0.564006
C5.2381.52	C5	13	22.0724	183.963	38.8306	-0.218047	0.147144	-0.506444	0.0703496	0.138377	0.468228	1	0.0214922	0.440517
SECTM1.13093.6	SECTM1	18	21.5481	518.21	38.124	-0.116246	0.0788716	-0.270831	0.0383396	0.140519	0.474207	1	0.780477	0.372478
CAT.3488.64	CAT	24	19.6762	483.936	33.6703	-0.102696	0.0697271	-0.239359	0.0339661	0.140796	0.474207	1	0.405291	0.970826
IDH1.18338.26	IDH1	8	21.1578	521.853	38.1118	0.189372	0.128693	-0.0628621	0.441606	0.141156	0.474324	1	0.0539612	0.193837
PRCP.5722.78	PRCP	14	26.9373	371.998	63.6508	-0.126054	0.085869	-0.294354	0.0422462	0.14211	0.476427	1	0.924273	0.65585
IGLL1.6485.59	IGLL1	50	19.5616	3372.68	41.1075	0.0594572	0.0405466	-0.0200126	0.138927	0.142541	0.476776	1	0.923339	0.0654307
RRM2B.8925.25	RRM2B	8	25.9764	324.248	31.082	-0.170775	0.11682	-0.399737	0.058188	0.143779	0.47911	1	0.440868	0.776312
KLK10.6227.1	KLK10	82	19.7003	2993.71	74.0643	0.0337462	0.0230961	-0.0115213	0.0790138	0.143982	0.47911	1	0.556333	0.337549
NMT2.17821.20	NMT2	5	20.7206	55.0313	38.3096	0.455435	0.311965	-0.156006	1.06688	0.14432	0.47911	1	0.206741	0.259687
MPO.2580.83	MPO	25	20.0653	709.05	93.0487	0.0702101	0.0482254	-0.0243101	0.16473	0.145428	0.47911	1	0.236233	0.206056
CD7.12008.3	CD7	14	19.8563	527.621	40.23	-0.14792	0.101622	-0.347095	0.0512543	0.145503	0.47911	1	0.708457	0.301243
PEAR1.8275.31	PEAR1	22	20.1986	498.922	36.8337	0.102279	0.070279	-0.035465	0.240023	0.145577	0.47911	1	0.83374	0.169281
MBL2.3000.66	MBL2	79	23.1954	20529.4	168.231	-0.0223844	0.0153879	-0.0525442	0.00777536	0.145759	0.47911	1	0.921896	0.619544
COCH.7227.75	COCH	20	20.315	1150.89	54.6489	0.0769571	0.0529182	-0.0267608	0.180675	0.145873	0.47911	1	0.606737	0.66174
SEMA4D.5737.61	SEMA4D	44	22.4269	4443.55	95.8465	0.0409034	0.0282047	-0.0143767	0.0961836	0.146993	0.481699	1	0.509861	0.107579
SELP.4154.57	SELP	26	19.8917	1037.27	46.0058	-0.0890631	0.0615316	-0.209663	0.0315366	0.147775	0.482524	1	0.751939	0.109002
MMP10.8479.4	MMP10	52	23.0911	1158.43	88.3642	-0.0432919	0.0299192	-0.101932	0.0153486	0.147908	0.482524	1	0.921517	0.501269
IGFBP7.3320.49	IGFBP7	42	20.6351	1078.02	68.0236	0.0597057	0.0413886	-0.0214145	0.140826	0.149143	0.485127	1	0.735536	0.835754
PXDN.13463.1	PXDN	21	20.4756	260.283	30.1785	-0.161517	0.112028	-0.381088	0.0580544	0.149372	0.485127	1	0.0657892	0.15277
PSAT1.18342.2	PSAT1	10	19.7607	232.102	30.8818	0.182342	0.126633	-0.0658533	0.430537	0.149887	0.485715	1	0.556169	0.608445
VEGFA.19437.61	VEGFA	27	20.8002	1329.78	39.5463	0.0834794	0.0580461	-0.0302889	0.197248	0.15039	0.48626	1	0.607908	0.573962
PDIA5.5593.11	PDIA5	56	20.5914	9220.8	68.8391	0.0387288	0.0269867	-0.0141641	0.0916218	0.151256	0.487976	1	0.523699	0.945537
AFM.4763.31	AFM	6	21.5622	434.765	76.0769	0.120629	0.0842135	-0.044427	0.285684	0.152026	0.489375	1	0.711435	0.348689
SFRP1.3221.54	SFRP1	31	20.3956	344.779	46.6858	-0.0888862	0.0622659	-0.210925	0.0331527	0.153428	0.492505	1	0.454429	0.858824
GABARAPL2.12494.99	GABARAPL2	5	22.2047	112.363	31.1715	0.301198	0.21112	-0.112589	0.714984	0.153675	0.492505	1	0.522225	0.792976
ZG16B.8310.6	ZG16B	13	21.1792	467.727	30.6941	-0.152915	0.107318	-0.363256	0.0574249	0.154193	0.49308	1	0.953804	0.0133516
JAG1.5092.51	JAG1	5	20.651	65.3071	25.6802	-0.320144	0.225222	-0.761571	0.121283	0.155184	0.495158	1	0.580769	0.602117
LCT.9017.58	LCT	26	42.894	9082.75	351.238	-0.0294137	0.0207098	-0.0700041	0.0111768	0.155527	0.495168	1	0.0833752	0.954828
TREM2.16300.4	TREM2	15	19.9605	201.377	33.982	0.145817	0.103099	-0.0562547	0.347888	0.157265	0.499609	1	0.939304	0.232649
SIAE.9263.57	SIAE	6	21.0328	55.8404	33.7224	-0.420525	0.297593	-1.0038	0.162746	0.157629	0.499674	1	0.0878889	0.995176
LBP.3074.6	LBP	44	19.9928	2750.88	88.9171	-0.0426836	0.0302407	-0.101954	0.0165871	0.158109	0.499786	1	0.858174	0.290093
NEGR1.13109.82	NEGR1	11	21.1934	250.183	45.5095	0.159926	0.113374	-0.0622821	0.382134	0.158359	0.499786	1	0.798894	0.26154
ACE.10714.7	ACE	39	29.6583	6260.37	126.157	-0.0393023	0.0279115	-0.0940078	0.0154032	0.1591	0.499786	1	0.26465	0.920691
FBLN5.15585.304	FBLN5	6	25.6834	83.2932	34.9567	0.254357	0.180906	-0.100212	0.608927	0.159719	0.499786	1	0.901157	0.492088
CALCB.17170.15	CALCB	20	20.2234	813.34	40.8189	-0.104738	0.0745226	-0.250799	0.0413237	0.159887	0.499786	1	0.72011	0.0182229
EMILIN3.8773.172	EMILIN3	18	20.9848	973.333	94.7027	0.0728021	0.0518311	-0.0287849	0.174389	0.160139	0.499786	1	0.397425	0.745658
VEGFA.2597.8	VEGFA	61	19.6717	4937.5	59.2116	0.0430624	0.0306736	-0.0170567	0.103182	0.160351	0.499786	1	0.603306	0.657647
TPST2.8024.64	TPST2	20	20.0881	302.229	32.2647	-0.13897	0.0990216	-0.333049	0.0551086	0.160488	0.499786	1	0.261282	0.93836
EPHB1.17680.12	EPHB1	35	20.287	1220.29	41.3614	0.0672805	0.0479826	-0.0267638	0.161325	0.16086	0.499786	1	0.942004	0.209156
FMOD.6367.66	FMOD	19	19.572	242.159	35.8377	-0.182923	0.130562	-0.438819	0.0729736	0.161201	0.499786	1	0.00579722	0.680635
STX7.8274.64	STX7	6	36.1767	201.908	47.9773	0.277383	0.198246	-0.111172	0.665938	0.161758	0.499786	1	0.0768062	0.409521
INHBC.15686.49	INHBC	5	25.603	124.228	42.6351	0.271735	0.194223	-0.108935	0.652405	0.161786	0.499786	1	0.27092	0.765514
CST7.3302.58	CST7	39	25.6568	4893.26	158.223	-0.0316111	0.0226264	-0.0759581	0.0127358	0.162387	0.500578	1	0.759594	0.0212444
FSTL3.3438.10	FSTL3	11	20.9935	75.7167	33.5475	0.210541	0.151171	-0.0857495	0.506831	0.163701	0.502626	1	0.798861	0.129107
PDE4A.18918.86	PDE4A	6	22.7724	660.466	44.7853	-0.160933	0.115705	-0.387711	0.0658456	0.164261	0.502626	1	0.238211	0.560728
PCYOX1.6431.68	PCYOX1	27	23.9162	2965.45	131.859	-0.0496197	0.0356801	-0.119551	0.020312	0.164322	0.502626	1	0.130121	0.309965
SBDS.3866.7	SBDS	3	22.7364	191.854	33.4958	-0.239648	0.17237	-0.577487	0.0981902	0.164433	0.502626	1	0.123152	0.455784
PLEK.7875.86	PLEK	13	21.1356	204.537	35.8343	-0.160673	0.115681	-0.387403	0.0660582	0.164855	0.50286	1	0.807142	0.599491
FLT4.16035.8	FLT4	16	19.5432	258.557	34.2533	0.158743	0.114659	-0.0659839	0.383471	0.16621	0.503841	1	0.500956	0.613215
HSPA13.17515.6	HSPA13	7	21.7471	124.227	26.0701	-0.297318	0.214785	-0.718289	0.123652	0.166278	0.503841	1	0.187769	0.884005
CFH.4159.130	CFH	16	19.8784	711.249	39.7862	-0.0942692	0.0681079	-0.227758	0.0392199	0.166323	0.503841	1	0.591701	0.923012
PTN.3045.72	PTN	23	20.434	558.209	33.0362	0.11376	0.0822359	-0.0474195	0.274939	0.166562	0.503841	1	0.700735	0.390356
GNPNAT1.13954.9	GNPNAT1	5	20.6764	63.3103	29.3229	-0.310966	0.224996	-0.751949	0.130018	0.166942	0.503944	1	0.873228	0.419191
SEMA3C.6448.36	SEMA3C	6	21.189	169.132	30.9908	0.218385	0.158316	-0.0919085	0.528678	0.167764	0.504221	1	0.448108	0.378388
ACBD7.13563.259	ACBD7	3	24.7996	32.8891	30.2908	-0.461853	0.335243	-1.11892	0.195212	0.168307	0.504221	1	0.870319	0.332659
HGD.9832.33	HGD	15	19.838	176.383	30.6683	-0.169829	0.123305	-0.411503	0.0718454	0.168419	0.504221	1	0.551685	0.636034
TPSAB1.9409.11	TPSAB1	93	19.7665	7928.62	94.3227	0.0260058	0.0188967	-0.0110311	0.0630427	0.168758	0.504221	1	0.570632	0.971975
TCN2.15560.52	TCN2	47	26.8482	2907.32	139.614	-0.0377173	0.0274263	-0.0914718	0.0160372	0.169061	0.504221	1	0.0623885	0.888856
PSG4.5649.83	PSG4	45	22.6784	5122.73	106.691	-0.036764	0.0267363	-0.0891662	0.0156382	0.169113	0.504221	1	0.528347	0.680431
NCR3.3003.29	NCR3	30	23.9615	296.414	75.3721	-0.0798415	0.0581822	-0.193877	0.0341936	0.169981	0.50523	1	0.48918	0.76868
S100A14.17828.3	S100A14	3	23.9123	120.005	34.611	0.303713	0.221408	-0.130239	0.737664	0.170146	0.50523	1	0.503168	0.106263
VWC2.15308.108	VWC2	31	21.6046	1061.95	49.4633	0.0642438	0.0469061	-0.0276905	0.156178	0.170804	0.506151	1	0.693438	0.0215932
BCAT2.19365.11	BCAT2	13	19.7516	309.706	28.8719	-0.153285	0.112134	-0.373062	0.0664931	0.171631	0.507567	1	0.38834	0.111332
CST1.5459.33	CST1	41	19.5263	3332.55	98.5639	0.0441642	0.0323407	-0.0192225	0.107551	0.172067	0.507826	1	0.140685	0.710536
FBP1.7206.20	FBP1	4	20.8816	138.198	61.7582	0.264653	0.194125	-0.115824	0.645131	0.172783	0.508904	1	0.322714	0.330267
SRA1.18220.141	SRA1	9	20.7887	202.776	26.3692	0.185857	0.137497	-0.0836327	0.455347	0.176467	0.517964	1	0.585946	0.87944
IL17RA.2992.59	IL17RA	107	19.9253	43578.1	123.937	0.0213424	0.015793	-0.00961119	0.0522961	0.176571	0.517964	1	0.0186958	0.377559
SLITRK6.16916.19	SLITRK6	16	19.5163	205.65	31.4554	0.15398	0.114108	-0.0696687	0.377628	0.177204	0.518775	1	0.262952	0.944833
CD244.5063.12	CD244	5	21.7064	99.9244	27.4831	-0.342628	0.25453	-0.841498	0.156242	0.178264	0.520831	1	0.603847	0.785099
PMVK.12450.42	PMVK	9	20.997	103.241	46.768	-0.208352	0.155135	-0.512412	0.0957076	0.179261	0.522208	1	0.596819	0.922515
FKBP4.17722.5	FKBP4	3	25.5815	92.5264	42.6632	-0.361779	0.269494	-0.889977	0.166418	0.179453	0.522208	1	0.611325	0.575096
ASL.11241.8	ASL	5	20.4429	169.621	80.0964	0.20126	0.150292	-0.0933065	0.495827	0.180529	0.52429	1	0.474835	0.800706
NCR1.8360.169	NCR1	26	19.6231	1130.92	33.9045	-0.08856	0.0662232	-0.218355	0.0412351	0.181126	0.524977	1	0.258235	0.73933
OLFML3.8660.5	OLFML3	4	27.5178	104.784	46.1994	-0.26608	0.199197	-0.656499	0.124339	0.181627	0.525383	1	0.323993	0.211664
NIT2.17808.37	NIT2	7	20.4643	113.821	33.248	0.220117	0.165178	-0.103627	0.54386	0.182663	0.526239	1	0.697376	0.400706
CYB5A.11287.14	CYB5A	5	24.9813	101.395	33.0247	0.353036	0.265041	-0.166435	0.872506	0.182859	0.526239	1	0.231306	0.396641
OLFM1.5703.26	OLFM1	24	19.6073	182.671	28.9103	0.144181	0.10828	-0.068045	0.356407	0.183008	0.526239	1	0.211972	0.244511
PSMB1.12612.37	PSMB1	23	20.0196	1880.84	35.207	-0.0742828	0.0559014	-0.183847	0.0352818	0.183908	0.527782	1	0.876577	0.648046
ART3.7970.315	ART3	31	19.585	755.213	76.5419	0.0640193	0.0482952	-0.0306375	0.158676	0.184978	0.528155	1	0.279578	0.192574
ADAM22.7933.75	ADAM22	17	20.1547	1171.83	131.129	-0.0642084	0.0484434	-0.159156	0.0307389	0.185028	0.528155	1	0.49044	0.556819
TNFRSF1A.2654.19	TNFRSF1A	4	27.1368	214.416	58.6339	-0.406263	0.306582	-1.00715	0.194627	0.185126	0.528155	1	0.0320523	0.838294
PARP1.8893.29	PARP1	5	20.387	37.0903	22.6898	0.35321	0.2675	-0.17108	0.8775	0.186697	0.531594	1	0.761601	0.621422
AGRP.2813.11	AGRP	5	35.8016	651.694	63.1284	0.134115	0.101713	-0.0652385	0.333468	0.187315	0.53231	1	0.803889	0.696589
DLK1.6496.60	DLK1	69	19.6603	3172.73	64.1949	-0.0392836	0.0298239	-0.0977374	0.0191702	0.187777	0.532583	1	0.651709	0.683609
CRLF1.14747.9	CRLF1	30	19.6753	744.571	44.82	-0.105847	0.0805448	-0.263712	0.0520178	0.188799	0.534441	1	0.0349281	0.153378
ESAM.7841.84	ESAM	25	21.1199	455.23	47.3426	0.0930473	0.0708696	-0.0458546	0.231949	0.189204	0.534548	1	0.439786	0.201828
OBP2B.5680.54	OBP2B	37	19.5134	1125.71	47.1114	0.0613721	0.0468293	-0.0304115	0.153156	0.190009	0.535529	1	0.626536	0.57325
HADH.17739.1	HADH	3	23.6139	74.5426	31.7552	0.359457	0.274451	-0.178458	0.897372	0.190288	0.535529	1	0.957842	0.19369
MTHFD2.18321.38	MTHFD2	4	24.9867	60.2353	38.2594	-0.285026	0.218071	-0.712438	0.142385	0.191201	0.53663	1	0.949516	0.198478
LILRA2.15614.168	LILRA2	68	19.6592	4030.17	54.9095	-0.0394103	0.0301809	-0.0985637	0.0197431	0.191619	0.53663	1	0.461023	0.163783
SERPINA1.3580.25	SERPINA1	58	20.9898	3230.4	85.9674	-0.0328284	0.0251505	-0.0821224	0.0164656	0.191797	0.53663	1	0.203115	0.359206
EPO.5813.58	EPO	3	20.2032	69.3942	22.679	-0.36538	0.280313	-0.914783	0.184023	0.192413	0.53663	1	0.0368126	0.430102
LILRA5.7787.25	LILRA5	38	22.1145	2645.95	43.7835	0.0681968	0.0523865	-0.0344788	0.170872	0.192984	0.53663	1	0.483199	0.962096
BCAN.3461.58	BCAN	17	20.4634	560.375	35.5762	0.112729	0.0866248	-0.0570526	0.28251	0.19314	0.53663	1	0.758561	0.830093
OXT.8356.88	OXT	35	21.767	2208.57	51.2333	-0.066543	0.0512171	-0.166927	0.0338405	0.193863	0.53663	1	0.786071	0.457178
LILRA5.8766.29	LILRA5	50	19.9609	4580.92	46.9209	0.0530851	0.0409106	-0.0270981	0.133268	0.194428	0.53663	1	0.708756	0.973061
VWA1.6385.63	VWA1	24	22.5919	3170.68	42.7749	-0.0809256	0.0623746	-0.203178	0.0413263	0.194489	0.53663	1	0.510512	0.993546
MAPK12.5005.4	MAPK12	28	19.9553	695.434	51.3816	0.0779383	0.0600812	-0.0398187	0.195695	0.194557	0.53663	1	0.594975	0.428562
DPP7.8346.9	DPP7	54	19.6042	2345.5	58.9588	0.0580589	0.0447745	-0.0296975	0.145815	0.194736	0.53663	1	0.0320854	0.671053
CHST4.18876.77	CHST4	4	19.5796	83.4939	34.8851	-0.315016	0.243799	-0.792853	0.162821	0.196317	0.537833	1	0.357868	0.717555
WFDC5.6969.14	WFDC5	3	24.0644	42.819	26.6662	-0.393376	0.304625	-0.990431	0.203678	0.196584	0.537833	1	0.520297	0.44466
NDE1.9765.4	NDE1	5	25.3222	67.8688	27.5353	0.289779	0.224428	-0.150091	0.729649	0.196637	0.537833	1	0.43697	0.734884
NHEJ1.11351.233	NHEJ1	7	20.3711	133.899	39.1008	0.193633	0.149969	-0.100301	0.487567	0.196651	0.537833	1	0.941239	0.201585
HSP90B1.6393.63	HSP90B1	59	20.9218	5648.78	98.3158	0.030477	0.0236554	-0.0158866	0.0768407	0.197615	0.538633	1	0.104191	0.0746321
NEK7.12703.6	NEK7	3	22.9004	74.2453	24.5541	0.294425	0.228573	-0.153569	0.74242	0.19771	0.538633	1	0.191573	0.911658
COLGALT1.5638.23	COLGALT1	12	19.9369	238.669	35.8981	-0.167281	0.129966	-0.422009	0.0874472	0.198054	0.538633	1	0.276714	0.836397
FUT5.4549.78	FUT5	52	23.5261	4525.85	88.8151	-0.031753	0.0246929	-0.0801501	0.0166441	0.198471	0.538761	1	0.54411	0.603773
FGG.4989.7	FGG	8	21.5057	240.63	32.1619	-0.163029	0.12753	-0.412984	0.0869252	0.201123	0.544078	1	0.714111	0.495841
RBP1.19279.42	RBP1	6	20.9812	85.0821	23.329	-0.279202	0.218725	-0.707895	0.149491	0.20178	0.544078	1	0.760831	0.0812347
NEGR1.7050.5	NEGR1	9	20.1064	218.466	35.0531	0.166988	0.13089	-0.0895527	0.423529	0.202032	0.544078	1	0.688008	0.373378
CFB.4129.72	CFB	16	21.1349	2390.48	115.146	-0.0570957	0.0447802	-0.144863	0.030672	0.202303	0.544078	1	0.193126	0.353904
SEMA3E.5363.51	SEMA3E	50	23.4797	12341.6	181.041	0.027893	0.0218914	-0.0150133	0.0707993	0.202609	0.544078	1	0.306786	0.410759
FSTL1.13112.179	FSTL1	14	20.6872	315.221	29.8253	-0.144631	0.113528	-0.367141	0.0778791	0.202674	0.544078	1	0.172119	0.0830025
NANS.17802.4	NANS	11	20.4824	120.901	27.6138	-0.183663	0.144585	-0.467044	0.0997185	0.203986	0.546593	1	0.544904	0.25195
CD200.5112.73	CD200	6	24.1262	65.722	35.5078	0.246207	0.194148	-0.134317	0.626731	0.204749	0.547627	1	0.82784	0.792594
SERPINA3.4153.11	SERPINA3	33	19.7876	582.356	39.5049	-0.113492	0.0898461	-0.289587	0.0626033	0.206524	0.549615	1	0.00523274	0.482171
NDRG3.18312.68	NDRG3	8	24.4904	120.122	40.0155	-0.191011	0.151283	-0.487521	0.105499	0.206731	0.549615	1	0.971658	0.214271
NELL1.6544.33	NELL1	35	20.9774	3860.82	88.6519	0.0562369	0.0445597	-0.0310984	0.143572	0.206928	0.549615	1	0.0462994	0.800995
SPINK1.8243.55	SPINK1	6	22.3011	200.226	30.2539	0.198392	0.157224	-0.109762	0.506546	0.207007	0.549615	1	0.91852	0.295876
SH3BGRL3.17490.4	SH3BGRL3	15	23.8644	1045.49	49.7099	-0.102363	0.0811885	-0.261489	0.056764	0.20738	0.549615	1	0.221992	0.613684
ANGPTL3.10391.1	ANGPTL3	17	21.7894	662.123	37.1611	0.0921035	0.0731756	-0.051318	0.235525	0.208152	0.550102	1	0.684765	0.134274
ALKBH3.18401.18	ALKBH3	30	19.9897	783.791	55.2802	-0.0846581	0.0673113	-0.216586	0.0472695	0.208496	0.550102	1	0.0335033	0.273604
BTN3A3.17692.2	BTN3A3	35	22.1924	6339.72	85.5991	0.0294379	0.0234277	-0.0164795	0.0753554	0.208919	0.550102	1	0.85795	0.465986
PPT1.9244.27	PPT1	12	19.8369	320.65	50.6532	-0.119625	0.0952348	-0.306282	0.0670316	0.209077	0.550102	1	0.988019	0.618041
NT5C.12560.9	NT5C	14	20.4678	2663.29	63.6723	0.0640095	0.0510684	-0.0360827	0.164102	0.210057	0.551685	1	0.975867	0.44144
SIGLEC14.8248.222	SIGLEC14	96	19.851	24230.3	135.921	0.0202678	0.0162843	-0.011649	0.0521845	0.213273	0.559121	1	0.0835926	0.570551
CCL28.2890.59	CCL28	3	19.8082	45.02	21.4589	-0.412557	0.331909	-1.06309	0.237973	0.213875	0.55969	1	0.212366	0.666785
ECH1.12662.82	ECH1	12	25.5965	1054.02	40.0765	-0.153148	0.123409	-0.395025	0.0887286	0.214612	0.559842	1	0.000304316	0.686173
SCO2.16851.50	SCO2	4	20.1772	133.091	27.1321	0.270913	0.218418	-0.157178	0.699004	0.214848	0.559842	1	0.9502	0.126352
ELMO1.12764.3	ELMO1	6	24.0343	107.388	55.4523	-0.266705	0.215137	-0.688367	0.154956	0.215087	0.559842	1	0.100696	0.172211
BIN1.9574.11	BIN1	9	22.9418	242.363	42.6291	-0.154208	0.124606	-0.398431	0.0900152	0.215877	0.560895	1	0.880899	0.107703
TMEM132A.7871.16	TMEM132A	62	20.5878	2373.47	84.8071	0.0322558	0.0261335	-0.0189648	0.0834765	0.217101	0.563071	1	0.72724	0.235214
SLITRK5.4568.17	SLITRK5	15	20.11	118.441	43.6762	-0.182541	0.148161	-0.47293	0.107849	0.217932	0.563704	1	0.103194	0.737969
CNDP1.5456.59	CNDP1	54	20.6048	1098.25	50.8097	0.0537928	0.0436793	-0.031817	0.139403	0.21812	0.563704	1	0.0492004	0.546814
PYY.3727.35	PYY	5	30.2251	88.3657	32.0376	-0.367226	0.298747	-0.95276	0.218308	0.218989	0.564946	1	0.0599502	0.0216753
SERPINB8.19130.81	SERPINB8	18	23.7709	488.971	53.6274	-0.0916949	0.0747209	-0.238145	0.0547554	0.21976	0.564961	1	0.307295	0.0591767
CHGA.8476.11	CHGA	22	19.7268	839.152	34.7972	-0.0966353	0.0787487	-0.25098	0.0577093	0.219772	0.564961	1	0.112716	0.93949
PDLIM4.12387.7	PDLIM4	3	34.3994	294.482	39.674	-0.172297	0.141048	-0.448747	0.104152	0.221878	0.56937	1	0.992151	0.0932724
SEMA4A.16915.153	SEMA4A	11	22.2308	367.056	32.4156	-0.124437	0.102059	-0.324469	0.0755943	0.222742	0.570579	1	0.856419	0.0881815
DKK3.3607.71	DKK3	45	19.5841	2278.67	42.7044	-0.0550971	0.0452754	-0.143835	0.0336411	0.22363	0.571406	1	0.56113	0.346902
CD200R1.5103.30	CD200R1	7	21.62	187.011	33.7511	0.179365	0.147537	-0.109802	0.468532	0.224089	0.571406	1	0.949608	0.206297
POMC.9204.33	POMC	3	20.4779	30.4357	21.0763	0.38664	0.318137	-0.236898	1.01018	0.224243	0.571406	1	0.733899	0.472717
EFNA5.2615.60	EFNA5	19	21.9057	237.945	33.5845	0.133127	0.109671	-0.0818234	0.348078	0.224793	0.571614	1	0.123711	0.933643
BPI.4126.22	BPI	67	19.7241	3354.58	72.5194	-0.0292452	0.024117	-0.0765136	0.0180233	0.225268	0.571614	1	0.960429	0.355528
PPIL1.9884.8	PPIL1	38	20.2352	6737.57	52.3884	-0.0437664	0.0361102	-0.114541	0.0270082	0.225503	0.571614	1	0.371404	0.490426
REG3A.15304.1	REG3A	34	28.123	425.989	66.497	0.057901	0.0478616	-0.035906	0.151708	0.226371	0.572261	1	0.624261	0.482181
PLG.3710.49	PLG	20	22.163	480.68	59.1972	-0.0780061	0.0645226	-0.204468	0.0484558	0.226673	0.572261	1	0.373148	0.951187
TINAGL1.11192.168	TINAGL1	6	22.38	126.495	51.3222	-0.196241	0.162413	-0.514564	0.122082	0.226938	0.572261	1	0.669044	0.384727
CLEC12A.11187.11	CLEC12A	85	19.9826	26388.7	293.866	0.0176344	0.0146377	-0.011055	0.0463238	0.228311	0.574726	1	0.160152	0.555038
DCTD.17756.69	DCTD	7	20.5096	99.8111	27.8594	0.22616	0.188004	-0.142321	0.594642	0.228994	0.575451	1	0.551999	0.0970072
THBS4.3340.53	THBS4	27	19.5168	602.164	53.1083	-0.0721959	0.0601962	-0.190178	0.0457864	0.230394	0.577026	1	0.280682	0.179047
PDCD1LG2.3004.67	PDCD1LG2	45	21.9158	2032.83	53.6791	0.0491877	0.0410629	-0.031294	0.129669	0.23097	0.577026	1	0.41107	0.360085
DNAJC10.8297.8	DNAJC10	5	20.1442	92.9418	24.8287	0.270841	0.226484	-0.173059	0.714741	0.231754	0.577026	1	0.603082	0.513468
ANGPTL1.11142.11	ANGPTL1	35	20.3347	968.067	51.3971	0.0548998	0.045937	-0.0351349	0.144935	0.232043	0.577026	1	0.575523	0.250714
SELPLG.11266.8	SELPLG	29	19.957	759.642	42.2783	-0.0697983	0.0584076	-0.184275	0.0446785	0.232079	0.577026	1	0.785971	0.141998
NPL.19496.1	NPL	6	29.6573	268.241	42.0416	-0.128051	0.107226	-0.338211	0.0821093	0.232397	0.577026	1	0.465323	0.22136
CROT.13929.27	CROT	22	27.1619	2499.06	64.7241	-0.0603743	0.0505559	-0.159462	0.0387136	0.232397	0.577026	1	0.515069	0.7859
CD86.5337.64	CD86	4	24.0692	51.255	30.2998	0.41365	0.347097	-0.266648	1.09395	0.233363	0.578438	1	0.147959	0.934351
GSR.19273.3	GSR	6	22.4272	173.534	40.8616	-0.162774	0.136881	-0.431057	0.105508	0.234375	0.579957	1	0.873283	0.166039
IBSP.3415.61	IBSP	6	20.1235	134.823	29.531	0.21628	0.182659	-0.141725	0.574286	0.236387	0.583944	1	0.511266	0.740436
FAM3D.13102.1	FAM3D	14	22.9046	898.175	59.0721	0.109939	0.0933156	-0.0729567	0.292834	0.238742	0.587399	1	0.0171886	0.938833
MET.2837.3	MET	16	24.3851	244.877	42.883	-0.112567	0.0955897	-0.299919	0.0747856	0.238955	0.587399	1	0.846774	0.456547
SERPINH1.10800.15	SERPINH1	14	20.9115	233.41	29.6266	-0.136518	0.115988	-0.36385	0.090815	0.239197	0.587399	1	0.945565	0.541983
CA6.3352.80	CA6	68	19.6288	5218.65	89.8288	0.030192	0.0256628	-0.0201063	0.0804902	0.239401	0.587399	1	0.140916	0.78338
BTC.13088.397	BTC	15	19.5191	232.31	44.5321	-0.121692	0.103623	-0.324788	0.0814051	0.240246	0.588481	1	0.21682	0.879358
SIGLEC6.2741.22	SIGLEC6	84	19.7531	6812.91	62.717	-0.0263388	0.0224712	-0.0703815	0.0177039	0.241151	0.588735	1	0.162182	0.750191
TCL1A.17210.2	TCL1A	16	20.6159	483.714	44.944	0.0990889	0.08454	-0.0666064	0.264784	0.241159	0.588735	1	0.735857	0.0762046
RGMB.3331.8	RGMB	11	22.6721	214.442	45.7741	0.142472	0.121903	-0.0964533	0.381397	0.242511	0.590411	1	0.249443	0.836975
ASPH.6998.106	ASPH	11	22.2448	132.165	30.9954	0.161959	0.13862	-0.10973	0.433649	0.242657	0.590411	1	0.428707	0.394559
CD5L.3293.2	CD5L	38	19.987	1300.2	50.952	-0.052359	0.0449021	-0.140365	0.0356475	0.243586	0.591682	1	0.450107	0.95677
AGFG1.11681.8	AGFG1	5	19.8547	135.437	30.4996	0.363465	0.312396	-0.248819	0.975749	0.244636	0.593243	1	0.0479587	0.851895
NTRK3.2658.27	NTRK3	23	20.1575	315.712	33.823	0.086513	0.0747135	-0.0599228	0.232949	0.246893	0.596787	1	0.870013	0.766953
ATXN3.16825.20	ATXN3	34	19.7966	874.645	48.0105	-0.0639837	0.0552614	-0.172294	0.0443266	0.24693	0.596787	1	0.325542	0.605193
TYRO3.2611.72	TYRO3	10	19.8053	157.09	36.3885	0.159612	0.13797	-0.110804	0.430028	0.247328	0.596787	1	0.543518	0.688983
APCS.2474.54	APCS	12	20.617	520.891	54.3441	0.0853127	0.0739372	-0.0596015	0.230227	0.24856	0.598766	1	0.487136	0.0891179
DPEP1.8794.13	DPEP1	46	19.5237	3354.79	93.6737	-0.032753	0.028429	-0.0884729	0.0229669	0.249281	0.599481	1	0.544628	0.328766
VEGFA.4867.15	VEGFA	54	20.0031	4272.69	62.5995	0.0381104	0.0331071	-0.0267783	0.102999	0.249681	0.599481	1	0.677397	0.81128
GUK1.17325.10	GUK1	7	49.8932	488.808	58.0133	0.131301	0.114361	-0.092843	0.355445	0.250917	0.600665	1	0.949259	0.18253
GSN.4775.34	GSN	5	33.2132	336.129	83.0415	0.111664	0.0973268	-0.0790933	0.302421	0.251255	0.600665	1	0.426174	0.851943
FH.13384.110	FH	8	21.1291	287.096	27.9195	0.162731	0.141889	-0.115365	0.440828	0.251426	0.600665	1	0.971612	0.16339
DDX58.12382.2	DDX58	18	19.7588	419.714	40.8096	-0.0885048	0.0772802	-0.239971	0.0629616	0.252107	0.600665	1	0.482862	0.938171
QPCT.7849.3	QPCT	23	21.5079	575.708	77.9836	-0.0670532	0.0586344	-0.181975	0.0478681	0.252797	0.600665	1	0.258423	0.346429
PLXND1.19561.216	PLXND1	15	22.7063	659.701	72.7103	0.0827091	0.0723382	-0.0590712	0.224489	0.252886	0.600665	1	0.208335	0.752792
PCSK1.13388.57	PCSK1	63	22.0125	4677.38	95.2273	0.0283641	0.0248436	-0.0203285	0.0770567	0.253577	0.600665	1	0.239452	0.347419
DUSP13.6525.17	DUSP13	10	19.5464	331.741	36.5059	-0.130175	0.11405	-0.353709	0.0933586	0.253708	0.600665	1	0.80778	0.247782
ADH4.8325.37	ADH4	4	36.1874	172.646	53.8644	-0.1915	0.167842	-0.520464	0.137464	0.253889	0.600665	1	0.991652	0.0503272
LRP4.19558.10	LRP4	19	23.7769	3236.16	68.6164	0.0483536	0.0425352	-0.0350139	0.131721	0.255626	0.603793	1	0.717723	0.00608597
ACADSB.17403.14	ACADSB	7	27.088	157.344	37.5087	-0.249928	0.220202	-0.681517	0.181661	0.256378	0.604588	1	0.0372127	0.83368
SEMA4C.7923.41	SEMA4C	5	27.2624	370.533	103.852	-0.150761	0.133153	-0.411736	0.110213	0.257532	0.606326	1	0.193827	0.925017
SPINK7.10974.20	SPINK7	9	19.8874	195.332	26.3548	0.142258	0.125928	-0.104557	0.389073	0.258614	0.607888	1	0.0785016	0.703561
FBP2.9867.23	FBP2	6	19.6564	249.242	68.3572	0.142012	0.125962	-0.104868	0.388892	0.259563	0.609136	1	0.687452	0.758012
B3GNT8.9297.12	B3GNT8	58	20.0832	21341.2	150.684	-0.023073	0.0205337	-0.0633183	0.0171723	0.261154	0.61065	1	0.797791	0.083325
FKBP7.9288.7	FKBP7	18	20.9662	1037.1	79.1676	0.108684	0.0967957	-0.0810317	0.2984	0.261513	0.61065	1	0.000865258	0.935478
PLAT.2212.69	PLAT	5	31.9239	653.622	46.1183	0.139451	0.124214	-0.104004	0.382906	0.261579	0.61065	1	0.403878	0.712923
HSPA1L.12041.33	HSPA1L	11	19.9976	253.894	40.7032	-0.125069	0.111717	-0.34403	0.0938928	0.262921	0.61065	1	0.499116	0.641811
SAR1A.17726.3	SAR1A	12	19.5914	326.487	31.7075	-0.126696	0.113352	-0.348862	0.0954703	0.263687	0.61065	1	0.539688	0.602516
GLIPR1.9265.10	GLIPR1	3	26.5045	112.687	31.2769	-0.250314	0.223965	-0.689277	0.188649	0.263717	0.61065	1	0.454861	0.230019
MCEE.9388.18	MCEE	3	21.27	65.2867	54.7707	0.290799	0.260206	-0.219196	0.800794	0.263751	0.61065	1	0.884313	0.361863
MCF2L.13934.3	MCF2L	18	21.5388	675.263	34.3361	-0.0891229	0.0798159	-0.245559	0.0673134	0.264163	0.61065	1	0.829779	0.140254
DCLK1.17156.72	DCLK1	16	20.5565	486.835	27.6066	0.0961945	0.0861853	-0.0727256	0.265115	0.264364	0.61065	1	0.782871	0.222668
ANXA2.13700.10	ANXA2	38	19.6367	3125.25	86.2906	0.0354165	0.0317384	-0.0267896	0.0976225	0.26447	0.61065	1	0.852368	0.915388
UBASH3B.12558.3	UBASH3B	9	19.912	217.319	27.1466	0.148801	0.133514	-0.112882	0.410483	0.265066	0.61065	1	0.729717	0.469105
PARK7.19523.215	PARK7	7	22.8288	188.632	45.387	0.14577	0.130843	-0.110678	0.402218	0.265245	0.61065	1	0.915023	0.222576
NPTX2.6521.35	NPTX2	10	21.0436	171.489	42.0942	0.150105	0.13524	-0.11496	0.415169	0.267035	0.613801	1	0.878665	0.132212
GSTM4.18895.54	GSTM4	62	21.8829	3588.17	80.1714	0.022819	0.0206	-0.0175563	0.0631943	0.267984	0.614066	1	0.640146	0.787678
WWOX.17724.3	WWOX	4	20.8808	41.0707	28.5828	-0.30444	0.275081	-0.843589	0.234709	0.268411	0.614066	1	0.729228	0.521184
GMPR2.19446.1	GMPR2	18	20.2934	842.587	49.3149	-0.0797721	0.07208	-0.221046	0.0615021	0.268417	0.614066	1	0.870256	0.561307
FCN2.13717.15	FCN2	63	19.5549	2567.57	44.9148	0.0358308	0.0324492	-0.0277685	0.0994302	0.269501	0.61558	1	0.757705	0.25299
CA1.4969.2	CA1	7	20.9395	569.492	44.9485	-0.161502	0.146463	-0.448564	0.125559	0.270164	0.615593	1	0.087596	0.957926
LILRB1.5090.49	LILRB1	86	20.1696	14832.3	79.6782	-0.0185441	0.0168238	-0.0515182	0.0144301	0.270353	0.615593	1	0.623937	0.669079
RSPO4.8464.31	RSPO4	14	19.8207	127.482	32.6141	0.127588	0.115952	-0.0996728	0.354849	0.271176	0.616355	1	0.483348	0.866402
TALDO1.11347.9	TALDO1	8	19.6846	113.754	25.9937	-0.187054	0.170346	-0.520926	0.146817	0.272167	0.616355	1	0.749441	0.354607
VOPP1.14618.26	VOPP1	4	19.5551	96.5473	37.9298	0.221112	0.201439	-0.173702	0.615925	0.272353	0.616355	1	0.322215	0.858344
COL10A1.15653.9	COL10A1	25	20.9987	819.119	51.6073	-0.0723407	0.0659085	-0.201519	0.0568375	0.272382	0.616355	1	0.923125	0.330218
TNFRSF1B.3152.57	TNFRSF1B	8	21.6342	170.815	32.2793	-0.166105	0.15185	-0.463726	0.131515	0.274009	0.619073	1	0.394203	0.964778
CFHR5.16055.3	CFHR5	17	21.6708	3426.66	91.2222	-0.0610208	0.0559773	-0.170734	0.0486926	0.275669	0.621649	1	0.00715484	0.0391282
GSTP1.4911.49	GSTP1	14	21.3969	251.232	44.6148	0.107673	0.0988426	-0.0860547	0.301401	0.276004	0.621649	1	0.451893	0.0879264
MAN1C1.13427.66	MAN1C1	18	21.0683	530.101	40.6636	0.089793	0.0826655	-0.0722284	0.251814	0.277381	0.623408	1	0.199411	0.884615
FAM177A1.8039.41	FAM177A1	25	19.5741	3292.67	71.2225	0.0350993	0.0323467	-0.0282991	0.0984977	0.277879	0.623408	1	0.958649	0.651049
MANSC1.9557.5	MANSC1	12	21.4503	755.444	36.0406	-0.0794227	0.0732232	-0.222938	0.0640922	0.27807	0.623408	1	0.961893	0.684718
CTSO.9264.11	CTSO	20	20.1926	336.756	35.6939	0.0983509	0.0910229	-0.0800508	0.276753	0.279917	0.626066	1	0.67471	0.893879
GSTM1.15395.15	GSTM1	66	19.7203	4504.96	90.3428	0.0228076	0.0211243	-0.0185953	0.0642106	0.280283	0.626066	1	0.251427	0.562694
F5.4906.35	F5	28	19.6454	2438.59	42.7752	-0.0543608	0.0503764	-0.153097	0.0443751	0.280546	0.626066	1	0.669945	0.246343
CHL1.8958.51	CHL1	37	24.0875	707.688	73.6529	0.0493876	0.0459554	-0.0406834	0.139458	0.282516	0.629429	1	0.422852	0.51871
HEXIM1.15596.7	HEXIM1	4	21.3784	99.6808	41.6519	0.221709	0.206475	-0.182973	0.626392	0.282919	0.629429	1	0.430029	0.769108
TNFAIP6.5036.50	TNFAIP6	34	21.6651	3385.91	130.775	-0.0328342	0.0306105	-0.0928297	0.0271612	0.283429	0.629603	1	0.311618	0.266747
ARHGAP25.11333.82	ARHGAP25	14	19.9212	339.047	28.3575	0.115147	0.107582	-0.0957094	0.326004	0.284474	0.630109	1	0.238225	0.408748
SFTPB.10672.75	SFTPB	33	19.5907	3498.73	46.16	-0.0636987	0.05964	-0.180591	0.0531936	0.285497	0.630109	1	0.00266562	0.802398
CBR3.14091.42	CBR3	42	20.9405	2327.27	68.5131	-0.0521101	0.0487986	-0.147754	0.0435333	0.285583	0.630109	1	0.00305749	0.123168
DAPK2.4355.13	DAPK2	24	19.6149	1023.34	39.4274	0.0655401	0.061389	-0.0547802	0.18586	0.285692	0.630109	1	0.729539	0.991204
MSMB.10620.21	MSMB	38	21.9652	32961.9	332.967	0.0267607	0.0250915	-0.0224177	0.0759392	0.286186	0.630109	1	0.748995	0.721097
FAM3B.5618.50	FAM3B	54	19.9847	2299.62	48.5643	-0.0375933	0.0352534	-0.106689	0.0315022	0.286256	0.630109	1	0.323706	0.996012
NRCAM.5109.24	NRCAM	5	21.5185	41.3889	26.7836	0.260574	0.244746	-0.21912	0.740267	0.287025	0.630679	1	0.727555	0.377862
LGALS9.9197.4	LGALS9	6	26.7527	204.988	40.0246	0.161658	0.152176	-0.136602	0.459918	0.288096	0.630679	1	0.387914	0.621577
GCLM.18214.2	GCLM	11	20.6716	109.878	30.7866	0.153581	0.144589	-0.129809	0.43697	0.288152	0.630679	1	0.30576	0.247465
GZMB.4133.54	GZMB	4	22.3885	99.178	26.6288	-0.20734	0.195292	-0.590106	0.175426	0.288376	0.630679	1	0.861185	0.287194
KRT1.9931.20	KRT1	7	20.9927	75.7426	27.3176	-0.20608	0.194228	-0.58676	0.174601	0.288682	0.630679	1	0.615642	0.59147
ITIH1.7955.195	ITIH1	21	22.1214	4435.81	182.739	0.039681	0.0374336	-0.0336875	0.113049	0.289128	0.630706	1	0.546156	0.433455
COL6A1.16828.8	COL6A1	68	20.453	12529.6	154.365	-0.0170207	0.0160955	-0.0485672	0.0145259	0.290292	0.632298	1	0.678494	0.122822
TCN2.5584.21	TCN2	58	23.929	15036.1	396.43	-0.0155585	0.0147919	-0.0445501	0.013433	0.292877	0.636017	1	0.314931	0.256679
SERPINE2.19154.41	SERPINE2	47	19.7617	11795.2	102.654	-0.0248281	0.0236244	-0.071131	0.0214747	0.293279	0.636017	1	0.628525	0.957815
CCL23.2913.1	CCL23	31	24.9475	2491.47	63.2411	0.0335277	0.0319043	-0.0290034	0.0960589	0.293311	0.636017	1	0.79413	0.176187
MDGA1.16900.29	MDGA1	86	22.5786	13608.8	154.149	0.0145036	0.0138215	-0.0125861	0.0415933	0.294018	0.636602	1	0.900091	0.461867
ANGPTL4.3796.79	ANGPTL4	4	20.9702	151.918	24.4455	-0.231397	0.221168	-0.664879	0.202085	0.295446	0.637212	1	0.613693	0.803193
VIM.15540.6	VIM	8	20.362	42.2141	31.8157	-0.207403	0.198285	-0.596034	0.181229	0.29557	0.637212	1	0.731203	0.701609
MAPRE2.16856.79	MAPRE2	8	19.5322	329.57	29.4381	-0.134711	0.128801	-0.387156	0.117734	0.295614	0.637212	1	0.357916	0.303272
GDI2.2647.66	GDI2	6	21.0668	136.874	30.966	-0.187823	0.180175	-0.540959	0.165313	0.297203	0.63969	1	0.78794	0.70362
CR2.15570.99	CR2	22	20.3755	424.152	43.502	-0.0697014	0.0669523	-0.200925	0.0615227	0.297848	0.64013	1	0.82345	0.731316
ARSB.3172.28	ARSB	13	20.2919	276.067	31.5875	0.120165	0.11593	-0.107054	0.347384	0.299956	0.64202	1	0.274508	0.180198
LECT2.16763.11	LECT2	47	24.8321	6338.54	91.3064	0.0262195	0.0252986	-0.023365	0.0758039	0.300016	0.64202	1	0.396921	0.0772238
TWSG1.9234.8	TWSG1	6	20.1901	137.039	31.4691	0.166377	0.160545	-0.148286	0.48104	0.300051	0.64202	1	0.549427	0.651788
GAS6.15391.114	GAS6	23	23.4182	889.432	47.9543	-0.0685816	0.0665138	-0.198946	0.0617831	0.3025	0.64631	1	0.640973	0.259799
DLL1.5349.69	DLL1	12	23.318	137.797	43.1483	0.133826	0.130134	-0.121231	0.388883	0.303774	0.648082	1	0.465671	0.241954
MAX.12411.60	MAX	14	20.1591	480.875	34.972	0.102248	0.0997074	-0.0931748	0.297671	0.305136	0.648783	1	0.422263	0.363722
REN.3396.54	REN	10	20.4987	150.512	41.9397	-0.135842	0.1325	-0.395537	0.123852	0.305255	0.648783	1	0.958061	0.293159
EDAR.2977.7	EDAR	25	22.4529	2799.94	53.3778	0.0480521	0.0468876	-0.0438459	0.13995	0.305441	0.648783	1	0.2816	0.495301
ISOC1.9816.37	ISOC1	15	25.7561	386.286	42.9261	0.100333	0.0983122	-0.0923558	0.293021	0.307467	0.652135	1	0.319881	0.407315
SERPINB13.18841.1	SERPINB13	10	20.0997	497.325	51.983	0.153614	0.150677	-0.141709	0.448936	0.307972	0.652254	1	0.042974	0.153215
TLR3.16918.198	TLR3	89	19.7984	2769.54	75.5593	-0.0232141	0.0228737	-0.0680456	0.0216175	0.310163	0.654932	1	0.411075	0.961377
QSOX2.8397.147	QSOX2	38	19.6144	3301.86	47.5791	-0.0499252	0.0492125	-0.14638	0.0465295	0.310353	0.654932	1	0.219414	0.7195
CXCL16.2436.49	CXCL16	29	22.5672	413.282	44.0541	0.0710253	0.0700451	-0.0662607	0.208311	0.310586	0.654932	1	0.136691	0.690343
MAPK9.15604.18	MAPK9	16	23.4846	338.871	32.233	-0.0972562	0.0961927	-0.28579	0.091278	0.31199	0.656902	1	0.773936	0.244291
MATN2.3325.2	MATN2	15	19.6771	175.627	52.4719	-0.0902771	0.0893701	-0.265439	0.084885	0.312424	0.656902	1	0.588203	0.334214
FOLR3.15495.9	FOLR3	28	20.5508	10511.4	130.887	0.0233454	0.0231649	-0.0220571	0.0687478	0.313556	0.658127	1	0.41906	0.77979
CHST9.11646.4	CHST9	30	19.735	916.946	48.5738	-0.0564616	0.0560663	-0.166349	0.0534264	0.313911	0.658127	1	0.285456	0.647635
TGM2.18934.50	TGM2	15	20.3995	475.091	29.4799	0.0936067	0.0931709	-0.0890049	0.276218	0.315052	0.659569	1	0.546685	0.732925
COL3A1.18880.81	COL3A1	4	21.5093	43.5734	35.0955	-0.252551	0.251698	-0.74587	0.240768	0.315673	0.65992	1	0.719825	0.394568
MATN3.19361.78	MATN3	62	20.0496	5607.37	130.329	-0.0208437	0.0208094	-0.0616293	0.0199419	0.316512	0.660725	1	0.425133	0.835496
FETUB.3367.8	FETUB	27	19.8539	593.814	47.4577	0.0633824	0.0633429	-0.0607674	0.187532	0.317009	0.660814	1	0.272882	0.968426
UGDH.17755.5	UGDH	29	19.6583	1304.92	60.999	-0.0492755	0.0493583	-0.146016	0.0474651	0.318124	0.662188	1	0.523167	0.856566
PRSS22.4534.10	PRSS22	31	19.9742	702.902	40.8234	0.0705613	0.0707658	-0.0681372	0.20926	0.318711	0.662464	1	0.146826	0.109783
CCL3.3040.59	CCL3	17	20.3888	1222.74	34.9719	-0.0691161	0.0694677	-0.20527	0.0670381	0.319766	0.66259	1	0.220199	0.682387
GGH.9370.69	GGH	23	20.5909	2874.42	72.2547	0.0410789	0.0413552	-0.0399758	0.122133	0.320555	0.66259	1	0.725467	0.558101
AMBP.15453.3	AMBP	7	22.1757	144.417	34.0911	0.160921	0.162069	-0.156728	0.47857	0.32075	0.66259	1	0.794995	0.79547
GATM.18188.12	GATM	12	19.7907	385.56	30.663	-0.118038	0.118884	-0.351046	0.114971	0.320769	0.66259	1	0.251303	0.485156
NCAM1.4498.62	NCAM1	27	21.0495	619.582	40.1928	-0.077025	0.0776223	-0.229162	0.0751119	0.321049	0.66259	1	0.0288301	0.285748
HTRA1.15594.47	HTRA1	14	19.7192	110.644	36.1569	0.122339	0.123835	-0.120372	0.365051	0.323189	0.665625	1	0.274968	0.661499
PNP.15435.4	PNP	19	19.687	239.774	30.5033	0.111148	0.112563	-0.109472	0.331768	0.323434	0.665625	1	0.326253	0.938333
AHSG.3581.53	AHSG	53	19.9308	2209.78	59.2893	-0.036488	0.0370597	-0.109124	0.0361477	0.324834	0.667012	1	0.939397	0.214324
INHBB.13676.46	INHBB	24	19.602	2483.24	42.9036	0.0585305	0.0594711	-0.0580307	0.175092	0.325025	0.667012	1	0.16679	0.414619
PDCD5.12517.52	PDCD5	30	20.5667	2030.49	59.7717	-0.0469676	0.04783	-0.140713	0.0467775	0.326115	0.668305	1	0.226005	0.0379462
NT5DC3.9126.171	NT5DC3	15	19.6117	443.381	26.8287	0.094167	0.0964385	-0.094849	0.283183	0.328843	0.67295	1	0.545229	0.664134
CPB2.3518.54	CPB2	55	20.098	3447.32	67.2469	-0.0288255	0.0295555	-0.0867533	0.0291022	0.329411	0.673163	1	0.647275	0.466615
GUCA2B.6223.5	GUCA2B	4	38.0171	150.466	47.0961	0.171964	0.176515	-0.173999	0.517927	0.329949	0.673202	1	0.527668	0.706758
GREM1.18878.15	GREM1	50	21.265	5078.03	134.983	0.0262683	0.0269862	-0.0266236	0.0791602	0.330355	0.673202	1	0.888178	0.135631
IGFBP2.8469.41	IGFBP2	4	19.7249	36.4969	28.8363	0.285749	0.294168	-0.290809	0.862307	0.331358	0.673253	1	0.42965	0.769908
NMRAL1.13988.67	NMRAL1	43	19.588	2700.03	57.1291	0.0367627	0.0378655	-0.0374523	0.110978	0.33161	0.673253	1	0.667013	0.916127
GGPS1.17786.5	GGPS1	3	25.4114	121.603	49.4886	0.213054	0.219582	-0.21732	0.643427	0.331913	0.673253	1	0.412425	0.579557
SIGLEC7.2742.68	SIGLEC7	38	19.8201	398.88	51.1761	0.050956	0.052552	-0.052044	0.153956	0.332231	0.673253	1	0.615725	0.0830296
PLTP.15475.4	PLTP	41	20.8617	4579.19	83.4055	-0.0324099	0.0335189	-0.0981057	0.0332859	0.333587	0.675061	1	0.707331	0.712842
C1RL.9348.1	C1RL	26	31.3105	689.287	75.8252	0.0468987	0.0488671	-0.048879	0.142676	0.337197	0.680901	1	0.946194	0.42963
CST2.4324.33	CST2	46	20.3789	4083.85	98.8901	0.0293092	0.0305728	-0.0306125	0.0892308	0.337726	0.680901	1	0.15335	0.642656
CCL5.5480.49	CCL5	11	22.7277	600.914	58.2211	0.0860718	0.0898801	-0.0900898	0.262233	0.338249	0.680901	1	0.953052	0.335701
LRP11.15472.16	LRP11	44	29.2872	23388.3	221.438	-0.0190261	0.0198718	-0.0579741	0.0199219	0.338344	0.680901	1	0.337168	0.108032
RNASE4.5644.60	RNASE4	51	19.6932	1305.11	34.7153	0.0449144	0.0472255	-0.0476458	0.137475	0.341572	0.686446	1	0.247505	0.889398
SERPINB5.15417.3	SERPINB5	9	21.3948	281.001	31.7958	0.130253	0.137174	-0.138603	0.399109	0.342344	0.687048	1	0.772439	0.557215
NSFL1C.4250.23	NSFL1C	4	19.6851	34.8011	24.7218	0.338162	0.35664	-0.36084	1.03716	0.343034	0.687264	1	0.199362	0.894166
ANXA5.14158.17	ANXA5	8	19.7721	285.866	28.0108	0.117961	0.124515	-0.126084	0.362006	0.343452	0.687264	1	0.332734	0.305652
CDCP1.16818.200	CDCP1	33	19.7611	754.423	53.1958	0.0537454	0.0568095	-0.0575991	0.16509	0.344116	0.687264	1	0.491064	0.559862
IL2RA.3151.6	IL2RA	3	23.186	86.1032	66.9132	0.199176	0.210629	-0.21365	0.612002	0.34434	0.687264	1	0.352526	0.157997
CNTN1.2974.61	CNTN1	35	21.0296	577.736	47.2643	0.044527	0.0472007	-0.0479846	0.137039	0.345499	0.688632	1	0.880139	0.0459891
HTN3.10603.1	HTN3	6	27.6605	356.181	43.0409	0.136241	0.144673	-0.147312	0.419794	0.346337	0.689357	1	0.967325	0.240517
NAGK.3894.15	NAGK	21	22.227	433.669	46.7757	-0.0963334	0.102431	-0.297094	0.104427	0.346974	0.689682	1	0.0222629	0.168626
GLRX3.16596.25	GLRX3	6	24.4334	91.1524	31.2924	-0.180203	0.193027	-0.558529	0.198124	0.35053	0.692498	1	0.399349	0.823462
FN1.3434.34	FN1	12	23.5327	372.537	38.8231	0.101678	0.108942	-0.111844	0.3152	0.350654	0.692498	1	0.952794	0.364839
TFRC.8795.48	TFRC	4	25.435	64.4072	31.0644	-0.209798	0.224833	-0.650463	0.230867	0.350755	0.692498	1	0.617085	0.158013
B4GALT2.9595.11	B4GALT2	8	33.5991	576.916	52.4432	0.0757641	0.0812254	-0.0834347	0.234963	0.350942	0.692498	1	0.953319	0.357506
SNAP29.12357.41	SNAP29	3	21.0557	135.134	70.5844	-0.201428	0.21612	-0.625016	0.222159	0.351325	0.692498	1	0.0557058	0.875337
CLEC3B.5701.81	CLEC3B	15	21.0905	451.301	44.8254	-0.0910885	0.0977408	-0.282657	0.10048	0.351368	0.692498	1	0.339749	0.558757
LRRC15.6557.50	LRRC15	38	20.0241	1282.54	36.7714	0.0467977	0.0503479	-0.0518824	0.145478	0.352637	0.692498	1	0.801608	0.448947
RTP4.18315.38	RTP4	39	22.1912	1954.66	44.8236	0.0454793	0.0489371	-0.0504356	0.141394	0.352712	0.692498	1	0.612387	0.845042
ACADM.17333.20	ACADM	17	26.9898	685.463	47.4757	-0.0713899	0.0770289	-0.222364	0.0795839	0.354033	0.692498	1	0.584368	0.625501
HYAL1.8309.12	HYAL1	5	20.0889	159.527	35.9862	0.140007	0.15127	-0.156476	0.43649	0.354682	0.692498	1	0.850822	0.435358
THSD1.5621.64	THSD1	4	21.3873	2789.59	104.581	0.0876464	0.0947327	-0.0980263	0.273319	0.354864	0.692498	1	0.0397485	0.313534
F2.4157.2	F2	4	27.78	180.054	52.5896	0.15419	0.166666	-0.172469	0.480849	0.354891	0.692498	1	0.966446	0.35362
GPNMB.8606.39	GPNMB	26	19.6336	2066.73	47.8277	0.0579434	0.0626377	-0.0648243	0.180711	0.354937	0.692498	1	0.141422	0.028895
IGFBP1.2771.35	IGFBP1	6	20.5021	89.1615	34.5135	0.1793	0.194065	-0.20106	0.559661	0.355529	0.692498	1	0.750898	0.538064
ARL3.12571.14	ARL3	10	21.968	322.108	63.7926	0.0847704	0.0917512	-0.0950586	0.264599	0.35553	0.692498	1	0.960029	0.350227
HBZ.6919.3	HBZ	57	26.6758	5494.71	108.691	-0.021106	0.0228944	-0.0659782	0.0237662	0.356588	0.69363	1	0.80274	0.00153617
REG1A.13095.51	REG1A	38	20.5519	1034.87	84.3841	-0.0404071	0.044014	-0.126673	0.0458587	0.358592	0.695094	1	0.150858	0.151318
FAM3B.9177.6	FAM3B	24	20.3559	827.159	31.8779	-0.0573328	0.0624702	-0.179772	0.0651065	0.358743	0.695094	1	0.539238	0.7944
PNKP.13657.2	PNKP	8	20.3673	153.872	30.5787	0.152962	0.166896	-0.174149	0.480072	0.3594	0.695094	1	0.278129	0.901072
NLGN2.9772.153	NLGN2	9	19.7583	222.571	38.4932	0.113442	0.123806	-0.129214	0.356098	0.359517	0.695094	1	0.744727	0.608643
FIS1.17746.77	FIS1	8	19.8875	363.621	35.2128	-0.119551	0.130584	-0.375491	0.136389	0.359923	0.695094	1	0.792919	0.601778
LYPD3.13107.9	LYPD3	6	22.4521	197.439	43.1012	0.132284	0.144685	-0.151293	0.415861	0.360565	0.695094	1	0.988115	0.175055
MMP7.2789.26	MMP7	39	19.9981	1145.59	54.647	-0.0433023	0.0473736	-0.136153	0.0495481	0.360685	0.695094	1	0.320712	0.387837
LUM.13114.50	LUM	10	24.5225	451.281	47.6865	0.0851242	0.0934246	-0.0979847	0.268233	0.362214	0.697084	1	0.793018	0.404953
C9.3060.43	C9	15	20.642	118.405	48.9727	0.0883991	0.0972213	-0.102151	0.278949	0.363215	0.697084	1	0.605053	0.855296
COLEC10.6558.5	COLEC10	3	28.3351	49.3131	34.3737	-0.254165	0.279611	-0.802193	0.293864	0.363354	0.697084	1	0.514756	0.512606
SH3GLB2.18222.34	SH3GLB2	35	31.5197	2503.64	73.992	-0.0400802	0.0441472	-0.126607	0.0464468	0.363944	0.697084	1	0.561014	0.492404
CXCL11.3038.9	CXCL11	29	20.5839	2587.24	98.4989	-0.0412447	0.0454459	-0.130317	0.0478276	0.364113	0.697084	1	0.311659	0.726285
C1QTNF9.16605.2	C1QTNF9	17	22.5662	580.167	43.6647	0.0734862	0.0811694	-0.0856029	0.232575	0.365283	0.698246	1	0.648612	0.566089
APOA4.17685.9	APOA4	6	26.6129	71.4092	36.4222	0.161336	0.178352	-0.188227	0.5109	0.36568	0.698246	1	0.672948	0.84551
F2.5316.54	F2	4	27.9343	150.767	37.8396	0.176802	0.195846	-0.207048	0.560653	0.366651	0.698907	1	0.958887	0.385567
RAB31.13597.20	RAB31	11	24.6892	206.773	30.1078	0.15797	0.175275	-0.185563	0.501503	0.367445	0.698907	1	0.054618	0.409789
OGN.17224.12	OGN	24	25.7492	2704.06	98.9658	0.0475079	0.0527145	-0.0558107	0.150826	0.367466	0.698907	1	0.081128	0.0157006
MGAT2.6909.40	MGAT2	6	24.3975	265.215	43.2225	0.124908	0.139121	-0.147763	0.39758	0.36927	0.700517	1	0.639228	0.648363
LRP10.16610.13	LRP10	5	22.0415	103.375	31.2793	0.267774	0.298245	-0.316776	0.852324	0.369276	0.700517	1	0.148122	0.371119
TMEM9.9249.17	TMEM9	3	20.05	62.5274	33.7551	0.250336	0.279131	-0.29675	0.797422	0.369803	0.700603	1	0.49092	0.178749
CDON.4541.49	CDON	33	21.19	2841.94	45.739	0.0391287	0.044076	-0.0472586	0.125516	0.374672	0.70872	1	0.901725	0.0483038
TEK.3773.15	TEK	24	19.7204	496.2	42.6005	-0.0549846	0.0620243	-0.17655	0.0665808	0.375348	0.70872	1	0.42705	0.870746
CPLX1.18332.17	CPLX1	3	19.537	50.1198	25.2902	-0.273236	0.308809	-0.87849	0.332018	0.376261	0.70872	1	0.944662	0.115694
SMPDL3A.4771.10	SMPDL3A	16	20.307	791.376	42.6869	0.0709547	0.0801958	-0.0862262	0.228135	0.376282	0.70872	1	0.537655	0.179275
TGM3.4471.50	TGM3	39	20.4178	2330.2	43.7026	0.0419631	0.0474523	-0.0510418	0.134968	0.376523	0.70872	1	0.623311	0.291722
SERPINA12.6551.94	SERPINA12	73	21.1077	4938.9	61.7937	-0.0257071	0.0291062	-0.0827543	0.03134	0.377119	0.708803	1	0.0359759	0.347035
IL15RA.14054.17	IL15RA	81	20.0115	3681.62	68.9467	-0.0233624	0.0264879	-0.0752778	0.0285529	0.377775	0.708803	1	0.159078	0.172417
GOLM1.17456.53	GOLM1	14	20.7147	315.467	62.8976	0.0717792	0.0814451	-0.0878502	0.231409	0.378144	0.708803	1	0.501643	0.192475
SELE.3470.1	SELE	6	25.9934	179.892	60.2907	-0.123737	0.140543	-0.399195	0.151722	0.378633	0.708803	1	0.89924	0.697823
S100A16.17836.17	S100A16	16	21.7226	506.725	35.9925	-0.0954524	0.108501	-0.308111	0.117206	0.379003	0.708803	1	0.0975954	0.57983
KCNAB2.10015.119	KCNAB2	4	20.5265	69.793	31.2129	0.219314	0.250085	-0.270844	0.709471	0.38051	0.70913	1	0.427245	0.900263
PDLIM1.11428.31	PDLIM1	3	20.9754	57.061	21.5274	-0.229128	0.261464	-0.741588	0.283332	0.380853	0.70913	1	0.971663	0.0455927
C4BPA.9449.150	C4BPA	24	19.7311	2017.45	34.7901	0.047561	0.0542767	-0.0588193	0.153941	0.380884	0.70913	1	0.759799	0.350209
STAMBPL1.12401.3	STAMBPL1	9	19.7984	170.048	29.8342	-0.238417	0.272221	-0.77196	0.295126	0.381127	0.70913	1	0.000253219	0.0860271
SPINT2.2843.13	SPINT2	49	20.9111	6060.75	100.886	0.0261351	0.0299019	-0.0324715	0.0847417	0.382102	0.710037	1	0.149755	0.62241
PGM1.9173.21	PGM1	5	25.3446	125.301	26.915	-0.194497	0.222962	-0.631495	0.242501	0.383027	0.710847	1	0.284799	0.625998
HOMER2.12685.57	HOMER2	3	32.2958	66.5585	43.5113	-0.207571	0.238567	-0.675153	0.260012	0.38426	0.712227	1	0.163221	0.00982942
CSF2RB.10512.13	CSF2RB	66	19.5591	2367.28	50.3217	0.0267874	0.0308548	-0.033687	0.0872618	0.385299	0.713244	1	0.785141	0.704574
UNC5D.16307.22	UNC5D	5	19.649	148.043	36.4625	0.148493	0.17181	-0.188249	0.485235	0.387431	0.71628	1	0.669598	0.51269
FAP.5029.3	FAP	10	20.2005	415.768	44.8305	-0.0988918	0.114885	-0.324062	0.126278	0.389353	0.718724	1	0.614419	0.950852
OLFM2.19377.14	OLFM2	63	20.119	3399.65	78.5351	0.0243801	0.028346	-0.0311772	0.0799373	0.389741	0.718724	1	0.322835	0.166057
PCSK7.4459.68	PCSK7	51	19.5328	6502	132.839	-0.021691	0.0253059	-0.0712897	0.0279077	0.391361	0.720136	1	0.3749	0.0875374
SMOC1.13118.5	SMOC1	27	19.9327	418.249	38.3316	0.0642238	0.0750027	-0.0827788	0.211226	0.391839	0.720136	1	0.031368	0.0171366
HRG.4996.66	HRG	74	21.0745	15254.3	111.815	0.0144994	0.0169384	-0.0186992	0.047698	0.391991	0.720136	1	0.720436	0.17184
ADAMTSL1.16890.37	ADAMTSL1	12	19.9364	84.2585	29.6614	0.164247	0.192368	-0.212787	0.54128	0.393207	0.720729	1	0.249399	0.696012
TIRAP.9839.148	TIRAP	20	20.5564	321.99	37.0977	0.0673689	0.0789668	-0.0874032	0.222141	0.393587	0.720729	1	0.770761	0.326843
CNTN2.3296.92	CNTN2	46	20.0484	2933.53	111.174	0.0215148	0.0252444	-0.0279634	0.0709929	0.394071	0.720729	1	0.776981	0.202275
PTPRJ.8250.2	PTPRJ	3	32.5467	44.2941	41.064	0.249731	0.293163	-0.324857	0.82432	0.394296	0.720729	1	0.277299	0.888593
IL18R1.14079.14	IL18R1	32	21.6509	4594.72	185.295	-0.0213607	0.0251112	-0.0705777	0.0278564	0.394967	0.721051	1	0.996861	0.00557696
BCHE.15514.26	BCHE	23	23.1848	3343.79	125.138	-0.0284957	0.0335412	-0.0942351	0.0372438	0.395563	0.721233	1	0.776283	0.153022
COLEC12.5457.5	COLEC12	38	19.6069	170.144	32.5714	0.0532403	0.0627676	-0.069782	0.176263	0.396319	0.721509	1	0.516225	0.523964
LEFTY2.15503.20	LEFTY2	22	20.1862	458.566	31.6016	-0.0659511	0.0778167	-0.218469	0.0865668	0.396706	0.721509	1	0.664151	0.635007
PLG.4151.6	PLG	23	25.5659	598.409	115.212	-0.0432657	0.0511831	-0.143583	0.0570514	0.397937	0.722476	1	0.562869	0.135996
FASN.8403.18	FASN	15	21.14	335.368	34.1143	-0.0967135	0.114483	-0.321096	0.127669	0.398231	0.722476	1	0.363144	0.477528
IL7R.5089.11	IL7R	5	20.2377	89.9738	26.1059	0.178476	0.212127	-0.237285	0.594238	0.400144	0.725042	1	0.852309	0.477911
FCN1.15582.25	FCN1	60	20.983	1319.62	44.6429	0.0346281	0.0413407	-0.0463981	0.115654	0.402239	0.72709	1	0.564785	0.975485
DAPP1.11615.16	DAPP1	6	20.3197	101.549	28.5284	-0.228568	0.272922	-0.763487	0.30635	0.40232	0.72709	1	0.113876	0.24331
TFF1.9185.15	TFF1	37	19.9212	2305.97	40.9881	0.0382898	0.045764	-0.051406	0.127986	0.402773	0.72709	1	0.722022	0.0993359
ESD.4984.83	ESD	12	21.5384	669.909	33.1593	-0.0696429	0.0833482	-0.233002	0.0937165	0.403399	0.727295	1	0.171927	0.238382
IFNGR1.5825.49	IFNGR1	4	20.6254	59.707	22.5104	-0.214473	0.25725	-0.718674	0.289727	0.404441	0.727295	1	0.842701	0.615247
CELA2A.7140.1	CELA2A	8	19.9683	133.948	34.356	0.126721	0.152012	-0.171218	0.42466	0.404492	0.727295	1	0.805615	0.444616
AK1.5012.67	AK1	3	21.0705	40.4383	24.3554	-0.326852	0.392693	-1.09652	0.442813	0.40522	0.727295	1	0.723361	0.195974
NPNT.6342.10	NPNT	15	20.9924	452.478	31.4392	-0.0856169	0.1029	-0.287297	0.116063	0.405386	0.727295	1	0.289472	0.0866259
MFNG.5605.77	MFNG	6	22.1579	341.516	39.5879	0.208019	0.25074	-0.283421	0.69946	0.406752	0.728079	1	0.0362822	0.11573
PMEL.6472.40	PMEL	14	20.1193	868.118	75.0746	0.0580392	0.070034	-0.079225	0.195303	0.407258	0.728079	1	0.480336	0.214847
RPS6KA1.12329.21	RPS6KA1	4	27.5625	156.784	44.2679	0.18368	0.221671	-0.250788	0.618148	0.407324	0.728079	1	0.26724	0.0252698
SEMA3G.5628.21	SEMA3G	10	32.0399	472.911	60.4626	-0.0624867	0.0756403	-0.210739	0.0857655	0.408745	0.729723	1	0.402969	0.87946
ADH1C.15525.294	ADH1C	9	28.2207	245.494	33.436	0.082871	0.100849	-0.114788	0.280531	0.411226	0.733095	1	0.787954	0.165443
GZMA.3440.7	GZMA	12	21.1045	583.048	38.1477	0.0786212	0.0957618	-0.109068	0.266311	0.411642	0.733095	1	0.488131	0.961436
ANXA2.4961.17	ANXA2	44	22.041	3129.88	96.2095	0.0208361	0.0254086	-0.0289638	0.070636	0.412193	0.733179	1	0.894363	0.477114
PSME2.17694.32	PSME2	9	19.764	166.766	39.1414	0.119159	0.145508	-0.166032	0.404351	0.412834	0.733423	1	0.664371	0.598149
MYZAP.9964.10	MYZAP	4	23.5214	76.8037	30.2352	0.1969	0.241763	-0.276947	0.670747	0.415396	0.734811	1	0.952318	0.301105
FJX1.7921.65	FJX1	11	21.4128	159.024	37.9278	0.111194	0.13659	-0.156518	0.378906	0.415605	0.734811	1	0.962165	0.406728
CD109.3290.50	CD109	42	25.7336	4524.03	149.301	-0.0221144	0.0271741	-0.0753747	0.0311459	0.415757	0.734811	1	0.731375	0.886646
COMP.8043.153	COMP	20	21.8039	609.28	37.5323	-0.0864785	0.106311	-0.294844	0.121887	0.415961	0.734811	1	0.0448258	0.435713
IL11RA.18216.22	IL11RA	14	20.4132	2159.66	52.3337	-0.0505591	0.0621934	-0.172456	0.0713376	0.416256	0.734811	1	0.607983	0.16929
CRNN.17738.7	CRNN	10	21.7181	262.395	38.0046	0.117007	0.144071	-0.165366	0.399381	0.416705	0.734811	1	0.173306	0.846204
A1BG.16561.9	A1BG	17	22.6015	2180.66	65.239	0.0452074	0.0557831	-0.0641255	0.15454	0.417703	0.734811	1	0.965086	0.670037
GSTO1.12436.84	GSTO1	46	19.5955	18547.6	199.76	-0.0153756	0.0189873	-0.0525899	0.0218387	0.418064	0.734811	1	0.893294	0.516377
SNX1.6955.68	SNX1	4	22.3677	218.087	58.7539	-0.124279	0.153504	-0.425142	0.176583	0.418161	0.734811	1	0.497444	0.551961
AKR1C3.17377.1	AKR1C3	27	21.1803	267.499	45.2198	0.0582547	0.0720412	-0.0829434	0.199453	0.418727	0.73492	1	0.803141	0.2899
PEBP1.4276.10	PEBP1	24	19.7397	2224.15	72.6672	0.0345055	0.042764	-0.0493103	0.118321	0.419734	0.735087	1	0.918076	0.54736
AGER.4125.52	AGER	16	23.1768	1352.55	84.3286	0.0486197	0.0603911	-0.0697448	0.166984	0.420774	0.735087	1	0.161266	0.994599
CCL21.2516.57	CCL21	11	21.2713	164.273	40.5254	0.0955301	0.118854	-0.137419	0.328479	0.421535	0.735087	1	0.992671	0.570046
SIRPB1.6247.9	SIRPB1	66	19.6686	19411.4	287.347	-0.0103876	0.0129407	-0.0357509	0.0149756	0.422141	0.735087	1	0.864793	0.0706029
GNRH2.10708.3	GNRH2	12	20.5982	379.232	33.2912	-0.114759	0.143225	-0.395475	0.165957	0.422986	0.735087	1	0.154781	0.930843
TPSB2.3403.1	TPSB2	119	19.6574	43272.6	134.913	-0.0114919	0.0143553	-0.0396276	0.0166439	0.423402	0.735087	1	0.196437	0.410034
FCRL6.6617.12	FCRL6	4	31.7037	210.172	59.016	0.131019	0.163764	-0.189952	0.451991	0.423682	0.735087	1	0.930153	0.0683194
EGF.5509.7	EGF	12	20.2091	158.678	39.3531	0.0980733	0.122737	-0.142487	0.338634	0.424261	0.735087	1	0.583249	0.670151
PLXNA4.19560.23	PLXNA4	4	22.0261	94.1514	32.4882	0.22655	0.283734	-0.329559	0.782659	0.424604	0.735087	1	0.189874	0.909025
AKR7A2.4188.1	AKR7A2	20	19.5196	305.785	38.2568	0.0704641	0.0882509	-0.102505	0.243433	0.424608	0.735087	1	0.337777	0.59132
CA8.11390.24	CA8	29	21.3251	2394.24	102.44	-0.0339194	0.0424997	-0.117217	0.0493785	0.424807	0.735087	1	0.695522	0.330415
LCP1.17231.1	LCP1	9	19.8744	167.934	36.857	0.105537	0.132256	-0.15368	0.364753	0.424885	0.735087	1	0.486203	0.719741
USP15.19161.1	USP15	9	23.6587	215.355	53.5317	0.086319	0.108533	-0.126403	0.299041	0.426427	0.736877	1	0.666087	0.146066
LRIG3.3322.52	LRIG3	25	22.4762	1351.03	64.219	0.0428525	0.054154	-0.0632874	0.148992	0.428764	0.740037	1	0.0420343	0.905872
IGFALS.6605.17	IGFALS	17	20.322	223.896	38.8338	0.0695402	0.0883001	-0.103525	0.242605	0.430964	0.742695	1	0.665141	0.571316
SYK.10722.13	SYK	9	20.0817	110.417	33.0032	-0.115858	0.147482	-0.404918	0.173201	0.432115	0.742695	1	0.862442	0.194791
TNXB.5698.60	TNXB	30	19.6131	6431.18	124.612	-0.0201684	0.025685	-0.0705099	0.0301732	0.432324	0.742695	1	0.232175	0.391483
SELL.4831.4	SELL	43	20.0764	3575.39	67.0118	-0.0283997	0.0361695	-0.0992906	0.0424912	0.432345	0.742695	1	0.868815	0.171394
GSS.15526.33	GSS	12	25.3324	422.96	48.0288	0.0735552	0.0942897	-0.111249	0.25836	0.435333	0.744391	1	0.611346	0.666761
HEXB.15470.11	HEXB	17	19.8873	895.91	37.7588	-0.0460252	0.0590138	-0.16169	0.0696397	0.435446	0.744391	1	0.831882	0.0723226
RBP5.19241.31	RBP5	13	19.6497	372.36	30.9908	0.0736747	0.0944738	-0.111491	0.25884	0.435483	0.744391	1	0.931727	0.401676
BPIFA2.16302.11	BPIFA2	5	30.7908	87.8692	50.7336	0.148329	0.190291	-0.224635	0.521294	0.435694	0.744391	1	0.468229	0.260356
SORCS1.15636.49	SORCS1	5	19.9259	61.2777	22.283	-0.191187	0.245827	-0.672999	0.290626	0.43673	0.744391	1	0.925864	0.424431
PKLR.15607.56	PKLR	4	20.5568	245.72	38.8902	0.135052	0.174003	-0.205987	0.476091	0.437661	0.744391	1	0.379832	0.371898
ALDH1A1.11265.8	ALDH1A1	4	19.7915	118.471	32.7618	0.227932	0.294079	-0.348451	0.804315	0.438297	0.744391	1	0.0656091	0.492589
SERPINF1.9211.19	SERPINF1	33	19.7088	1067.74	49.3522	-0.0403868	0.0521258	-0.142552	0.0617779	0.438461	0.744391	1	0.632981	0.135089
MSMP.8080.24	MSMP	4	19.7994	55.0787	25.2623	0.199079	0.257283	-0.305187	0.703344	0.439065	0.744391	1	0.74363	0.637301
IGSF8.6984.6	IGSF8	8	22.1879	247.96	37.6466	-0.0970165	0.125519	-0.34303	0.148997	0.439569	0.744391	1	0.906373	0.424404
DTYMK.19504.22	DTYMK	14	19.6045	84.9569	28.6132	-0.135721	0.175677	-0.480043	0.2086	0.439783	0.744391	1	0.218461	0.132035
ITIH5.8233.2	ITIH5	68	19.6877	1378	59.9866	0.0231912	0.0300257	-0.035658	0.0820405	0.439889	0.744391	1	0.322837	0.995669
CDH17.16613.3	CDH17	39	20.603	966.697	65.939	0.0329559	0.0426768	-0.0506891	0.116601	0.439984	0.744391	1	0.685437	0.12036
TAPBP.12378.71	TAPBP	31	19.7781	3161.04	79.298	0.0222529	0.0288965	-0.0343832	0.0788889	0.441247	0.745662	1	0.891233	0.701399
SIRPG.9241.40	SIRPG	16	19.586	311.879	30.3718	-0.0897603	0.117341	-0.319745	0.140225	0.444301	0.748872	1	0.231422	0.305516
PF4.2697.7	PF4	6	21.5111	75.597	30.6414	-0.141356	0.185084	-0.504113	0.221402	0.445023	0.748872	1	0.557339	0.879828
SDSL.17777.31	SDSL	8	32.9235	667.111	55.8878	0.0649274	0.0850744	-0.101815	0.23167	0.445354	0.748872	1	0.781085	0.931957
AKR1C4.18397.5	AKR1C4	55	20.9347	5427.55	47.8589	0.0240325	0.0315069	-0.0377198	0.0857848	0.4456	0.748872	1	0.657429	0.943927
APOL1.11510.31	APOL1	37	19.8529	2502.13	39.826	0.0364674	0.0478217	-0.0572615	0.130196	0.44572	0.748872	1	0.616371	0.499808
SIRPA.5430.66	SIRPA	87	23.4948	18433	122.202	0.0124507	0.0163582	-0.0196107	0.0445122	0.446578	0.749448	1	0.599458	0.778066
PRSS2.5034.79	PRSS2	27	19.5293	563.938	69.1424	-0.0488509	0.0644522	-0.175175	0.0774731	0.448487	0.750897	1	0.146847	0.415718
PSG7.5651.50	PSG7	5	21.3635	212.88	25.6269	0.14474	0.191085	-0.22978	0.519259	0.448773	0.750897	1	0.294268	0.474974
CD59.11514.196	CD59	16	20.5368	455.297	32.0944	-0.0800178	0.105817	-0.287415	0.12738	0.449535	0.750897	1	0.118952	0.0688232
CD68.18922.27	CD68	6	24.6953	61.9908	40.1579	0.168311	0.222662	-0.268099	0.604721	0.449707	0.750897	1	0.372235	0.188099
ITLN1.18830.1	ITLN1	6	29.7756	83.7241	48.9506	0.124905	0.165355	-0.199184	0.448995	0.450022	0.750897	1	0.712655	0.0633991
KDR.3651.50	KDR	29	19.7874	1076.9	39.8646	-0.0392551	0.052208	-0.141581	0.0630706	0.452112	0.75352	1	0.418233	0.12552
SERPINA10.13119.26	SERPINA10	66	19.5408	4449.74	79.8272	0.0232242	0.0309349	-0.0374072	0.0838555	0.452808	0.753783	1	0.059814	0.898574
BOLA1.15370.5	BOLA1	18	24.2541	2675.03	67.9038	-0.0610139	0.0813647	-0.220486	0.0984581	0.453326	0.753783	1	0.000213306	0.263919
ENTPD5.4437.56	ENTPD5	25	21.7364	3854.6	63.28	0.028963	0.0386661	-0.0468211	0.104747	0.453824	0.753783	1	0.66586	0.0878894
ANGPT2.2602.2	ANGPT2	14	19.6968	217.946	28.5014	0.096179	0.128732	-0.156131	0.348489	0.454988	0.754855	1	0.291844	0.376493
C8G.14708.59	C8G	52	19.9897	2972.32	80.3178	0.0224425	0.030202	-0.0367524	0.0816374	0.457435	0.75734	1	0.962573	0.772374
CBLN1.9313.27	CBLN1	23	20.0853	319.325	57.3904	0.0490596	0.0660505	-0.080397	0.178516	0.457628	0.75734	1	0.969791	0.0363712
COL15A1.8974.172	COL15A1	24	21.4606	328.889	46.5439	0.0456433	0.0616341	-0.0751573	0.166444	0.458965	0.75734	1	0.563857	0.933204
GP6.3194.36	GP6	16	22.1674	1182.62	63.2219	0.0454395	0.0613832	-0.0748693	0.165748	0.459142	0.75734	1	0.746391	0.219079
AP1G2.12714.38	AP1G2	7	21.5886	281.93	39.7351	0.0951212	0.128553	-0.156837	0.34708	0.459336	0.75734	1	0.447728	0.225863
REXO2.13590.1	REXO2	6	27.6009	162.956	41.501	0.107699	0.14564	-0.17775	0.393148	0.459609	0.75734	1	0.933555	0.284959
SMOC2.15635.4	SMOC2	53	20.2388	1114.91	56.0062	0.034855	0.0472942	-0.05784	0.12755	0.461133	0.758992	1	0.350151	0.69958
DTD1.19194.9	DTD1	14	20.1653	581.579	43.5705	-0.0625985	0.0850526	-0.229298	0.104102	0.461732	0.759119	1	0.784979	0.458277
XXYLT1.6375.75	XXYLT1	30	21.3957	574.234	60.6226	0.0426198	0.0580756	-0.0712062	0.156446	0.463029	0.760392	1	0.733853	0.105489
IL15RA.3445.53	IL15RA	3	21.1711	44.6288	21.7675	-0.226427	0.311103	-0.836179	0.383324	0.466724	0.765595	1	0.29597	0.862145
ANTXR1.10464.6	ANTXR1	3	20.1151	24.8945	21.2374	0.251252	0.346071	-0.427036	0.929539	0.467832	0.766549	1	0.691287	0.545064
HMOX1.17398.55	HMOX1	9	19.9357	37.3332	28.7779	0.144779	0.199728	-0.246681	0.536239	0.468525	0.766551	1	0.368573	0.407012
CRISP2.9282.12	CRISP2	35	21.3226	12169.3	264.306	0.0156434	0.0215983	-0.0266884	0.0579753	0.468887	0.766551	1	0.47003	0.279934
EGFLAM.12338.27	EGFLAM	22	20.1725	679.057	37.2769	0.0543399	0.0751707	-0.0929919	0.201672	0.469749	0.767099	1	0.266475	0.0334628
NEO1.8900.28	NEO1	11	23.4681	425.863	48.7126	0.077227	0.107411	-0.133295	0.287749	0.472151	0.769787	1	0.143959	0.421544
NUDCD3.4254.6	NUDCD3	4	22.1996	74.1788	23.1274	-0.313285	0.436079	-1.16798	0.541414	0.472503	0.769787	1	0.0248672	0.993919
APOA1.2750.3	APOA1	8	26.7675	277.237	54.0405	0.111359	0.155175	-0.192779	0.415497	0.472982	0.769787	1	0.033363	0.425142
CFD.2946.52	CFD	40	22.3319	203.785	39.4052	0.0575523	0.0806118	-0.100444	0.215549	0.475262	0.772633	1	0.0741685	0.885993
IGSF3.9715.15	IGSF3	12	20.358	162.265	29.7183	0.0845532	0.119215	-0.149104	0.31821	0.47817	0.775802	1	0.820273	0.149018
LEAP2.5708.1	LEAP2	22	24.4857	1358.2	60.1309	-0.0393552	0.0555022	-0.148138	0.0694271	0.478278	0.775802	1	0.500025	0.148326
PTPN7.14688.6	PTPN7	3	27.5875	41.3789	32.571	0.25005	0.354084	-0.443942	0.944042	0.480071	0.776367	1	0.871216	0.378799
CRYGD.12366.16	CRYGD	7	19.5558	193.732	23.4781	-0.131204	0.185931	-0.495622	0.233214	0.4804	0.776367	1	0.176338	0.802163
APMAP.10605.22	APMAP	12	22.6462	167.727	31.4049	0.0875661	0.124135	-0.155733	0.330866	0.480554	0.776367	1	0.962798	0.411393
ASAH2.3212.30	ASAH2	33	27.6263	3530.52	101.878	-0.024162	0.0342685	-0.0913269	0.0430029	0.480761	0.776367	1	0.0675614	0.467487
APOF.12370.30	APOF	10	19.8475	460.783	35.3727	-0.0768197	0.109197	-0.290842	0.137202	0.481746	0.776767	1	0.96343	0.276673
ERAP2.8960.3	ERAP2	46	25.2879	63054.6	489.533	-0.0108082	0.0153901	-0.0409723	0.0193558	0.482501	0.776767	1	0.378939	0.270376
CASP3.3593.72	CASP3	14	20.1139	313.072	42.9906	0.0890834	0.126879	-0.159596	0.337762	0.48261	0.776767	1	0.0623611	0.197023
KNG1.19631.13	KNG1	26	19.8616	808.428	40.456	0.0474641	0.0680682	-0.0859472	0.180875	0.485614	0.780739	1	0.112682	0.759297
KL.15384.15	KL	25	19.5772	234.292	35.1148	-0.0516801	0.0742268	-0.197162	0.0938018	0.486275	0.780926	1	0.539596	0.628127
APLP2.10627.87	APLP2	7	19.7053	282.081	29.4345	-0.103844	0.149497	-0.396852	0.189165	0.487293	0.780926	1	0.36767	0.374226
SERPINF2.3024.18	SERPINF2	20	21.1573	306.117	32.9425	0.0981841	0.141365	-0.178886	0.375254	0.487341	0.780926	1	0.00872384	0.710793
MRC2.3041.55	MRC2	23	20.796	373.435	52.6988	-0.0511018	0.073892	-0.195927	0.093724	0.489205	0.781681	1	0.879215	0.0609442
FCRL4.8973.23	FCRL4	63	21.2141	5617.21	123.153	0.0147205	0.021291	-0.027009	0.05645	0.489316	0.781681	1	0.54496	0.38446
FN1.3435.53	FN1	14	20.1892	461.578	41.7013	0.0691232	0.100001	-0.126875	0.265121	0.489424	0.781681	1	0.803223	0.206196
IL1RL2.2994.71	IL1RL2	15	19.737	374.165	50.3247	-0.0557437	0.0809541	-0.214411	0.102923	0.491085	0.782776	1	0.983083	0.154673
GBP1.15326.64	GBP1	11	21.8692	312.968	29.1167	0.0675392	0.0985048	-0.125527	0.260605	0.492938	0.782776	1	0.914226	0.741573
SIGLEC12.10037.98	SIGLEC12	87	20.0263	6728.08	72.8305	-0.0132518	0.0193338	-0.0511453	0.0246417	0.493078	0.782776	1	0.791501	0.286183
CBLN4.5688.65	CBLN4	23	20.5415	290.342	37.1739	-0.0503953	0.0735589	-0.194568	0.0937774	0.49328	0.782776	1	0.740638	0.666081
CTSV.3364.76	CTSV	14	22.1474	396.85	42.3376	-0.0533242	0.0778598	-0.205927	0.0992782	0.493423	0.782776	1	0.822727	0.222954
MPST.12686.15	MPST	12	20.0172	153.656	29.3835	0.116137	0.169929	-0.216919	0.449192	0.494328	0.782776	1	0.106197	0.224651
DSC2.13126.52	DSC2	20	20.4372	359.41	46.756	0.0473117	0.0693432	-0.0885985	0.183222	0.49506	0.782776	1	0.901181	0.413725
VASN.5682.13	VASN	5	24.5646	73.8277	35.3643	-0.147083	0.215685	-0.569819	0.275652	0.49528	0.782776	1	0.580437	0.152087
LAP3.13959.7	LAP3	15	19.6237	84.4416	26.4853	0.0959094	0.140786	-0.180026	0.371845	0.495718	0.782776	1	0.738724	0.26526
CFHR3.16836.1	CFHR3	5	23.5085	182.844	28.043	-0.150461	0.2211	-0.58381	0.282887	0.49618	0.782776	1	0.205623	0.345624
CPA4.9267.2	CPA4	60	25.4429	30852.8	239.915	-0.0116223	0.01709	-0.045118	0.0218734	0.496463	0.782776	1	0.0771128	0.128968
UROD.19289.29	UROD	16	22.6767	986.735	59.0132	0.0482051	0.0709753	-0.0909039	0.187314	0.497023	0.782776	1	0.856408	0.174456
NTN1.6649.51	NTN1	49	21.1084	2496.27	54.4996	-0.0260445	0.0384162	-0.101339	0.0492498	0.4978	0.782776	1	0.698807	0.0918313
NDST1.6927.7	NDST1	12	22.3003	258.256	47.6573	-0.0866451	0.127804	-0.337137	0.163847	0.497803	0.782776	1	0.809719	0.248706
FCGR3B.3311.27	FCGR3B	33	22.7347	3812.3	69.915	-0.0258833	0.0382121	-0.100778	0.0490111	0.498179	0.782776	1	0.59953	0.664611
ENTPD1.7999.23	ENTPD1	17	20.7867	315.226	30.4025	-0.0665412	0.09915	-0.260872	0.127789	0.502146	0.788159	1	0.634383	0.730589
PI3.4982.54	PI3	20	21.0204	1105	75.5286	0.0437301	0.0653087	-0.0842726	0.171733	0.503119	0.788344	1	0.085408	0.561992
PCDH10.9018.38	PCDH10	12	20	279.636	36.2006	0.0753261	0.112556	-0.14528	0.295932	0.503348	0.788344	1	0.500743	0.559495
MINPP1.5586.66	MINPP1	6	21.5637	124.787	28.3205	-0.13463	0.201576	-0.529711	0.260452	0.504206	0.788839	1	0.295699	0.447264
PTGDS.10514.5	PTGDS	9	21.7366	298.359	51.9869	0.0858656	0.128987	-0.166944	0.338675	0.505607	0.789172	1	0.329595	0.130731
PDK1.5227.60	PDK1	20	24.3367	435.924	49.9372	0.0505111	0.076078	-0.0985991	0.199621	0.50673	0.789172	1	0.649606	0.753884
KLRB1.10809.14	KLRB1	20	22.7083	804.669	45.7724	-0.0475788	0.0716991	-0.188106	0.0929488	0.506953	0.789172	1	0.756817	0.163607
REG1B.16770.3	REG1B	44	19.9379	1045.82	57.4057	-0.0270394	0.0408126	-0.107031	0.0529518	0.507634	0.789172	1	0.221047	0.356069
RSPO1.16614.27	RSPO1	15	19.7988	462.241	37.0663	-0.0640293	0.0967013	-0.25356	0.125502	0.507885	0.789172	1	0.0790567	0.838187
FCRLB.15583.18	FCRLB	27	21.2585	1972.2	143.898	0.0255137	0.0385617	-0.0500658	0.101093	0.508206	0.789172	1	0.917763	0.451534
ALOX15B.12422.143	ALOX15B	5	19.5915	73.9991	25.3107	-0.155648	0.235253	-0.616735	0.30544	0.508216	0.789172	1	0.606323	0.848907
BCAM.2816.50	BCAM	32	21.9196	754.172	61.557	-0.0394836	0.0600437	-0.157167	0.0781999	0.510807	0.791461	1	0.0777631	0.623068
LAG3.9950.229	LAG3	14	21.4921	229.439	28.9216	-0.0753874	0.114749	-0.300292	0.149517	0.511197	0.791461	1	0.593861	0.0382897
DCXR.17758.79	DCXR	6	19.8746	122.376	24.3428	0.129777	0.197596	-0.257504	0.517058	0.511322	0.791461	1	0.81791	0.6185
OMD.5358.3	OMD	3	21.8933	45.6999	30.239	0.20072	0.306292	-0.399601	0.801042	0.51226	0.79207	1	0.584437	0.15782
NUCB1.10451.11	NUCB1	15	19.9957	251.292	43.0326	-0.0709853	0.108621	-0.283878	0.141908	0.513424	0.792917	1	0.299559	0.295623
MANSC4.9578.263	MANSC4	49	19.7249	2393.22	67.9292	-0.0197452	0.0302478	-0.0790297	0.0395394	0.513897	0.792917	1	0.794994	0.501355
IRF3.17151.84	IRF3	4	23.219	73.817	25.0325	0.165522	0.254259	-0.332816	0.663859	0.515048	0.793851	1	0.964735	0.0297138
ACAA1.17782.23	ACAA1	17	21.5807	2178.84	57.2791	0.0548932	0.0849484	-0.111603	0.221389	0.518154	0.79698	1	0.075252	0.995608
FCN3.5462.62	FCN3	11	22.0692	1226.7	34.6705	-0.0289443	0.0447941	-0.116739	0.0588506	0.518174	0.79698	1	0.777477	0.852332
SCUBE3.16773.29	SCUBE3	12	25.7753	552.254	56.3204	0.0513652	0.0797489	-0.10494	0.20767	0.519519	0.798205	1	0.395901	0.807401
TESC.12831.21	TESC	36	21.3648	3317.23	118.922	-0.0231991	0.0360954	-0.0939448	0.0475465	0.520407	0.798361	1	0.364442	0.926552
VWF.3050.7	VWF	14	20.4857	181.702	30.1339	0.0814224	0.126886	-0.167269	0.330114	0.521069	0.798361	1	0.268548	0.0159914
VIT.6234.74	VIT	59	19.9573	2394.97	58.5354	0.0233585	0.0364718	-0.048125	0.0948419	0.521878	0.798361	1	0.0551731	0.926605
PENK.9076.25	PENK	42	20.848	2804.99	93.0162	-0.0203758	0.0318339	-0.0827691	0.0420175	0.522129	0.798361	1	0.241159	0.0385286
NRP1.5542.22	NRP1	35	19.985	1213.4	49.6147	0.0314727	0.0491987	-0.064955	0.1279	0.522364	0.798361	1	0.927973	0.268845
EPHB6.5078.82	EPHB6	26	19.614	612.043	44.1147	0.0465478	0.0734575	-0.0974262	0.190522	0.526296	0.803526	1	0.416204	0.415
CLMP.10440.26	CLMP	18	21.4449	644.679	50.1269	0.0488275	0.077223	-0.102527	0.200182	0.527195	0.803587	1	0.561104	0.581176
LY9.3324.51	LY9	42	20.325	4165.83	56.6187	-0.0199818	0.0316229	-0.0819616	0.041998	0.527467	0.803587	1	0.967078	0.235779
CCL16.4913.78	CCL16	41	19.6191	4576.29	45.4984	0.0176194	0.0279198	-0.0371023	0.0723411	0.527993	0.803587	1	0.693577	0.0797589
CMBL.19115.13	CMBL	16	19.8457	320.653	49.4456	-0.052999	0.0841837	-0.217996	0.111998	0.52898	0.80414	1	0.96737	0.197924
IL2RB.9343.16	IL2RB	7	20.3186	133.525	25.5853	-0.115255	0.183406	-0.474725	0.244215	0.529733	0.80414	1	0.821139	0.554673
ANXA4.17164.15	ANXA4	15	19.7021	911.691	66.5673	0.0515681	0.0821168	-0.109378	0.212514	0.530014	0.80414	1	0.237554	0.212141
CLIC5.12475.48	CLIC5	21	22.3241	2548.42	63.9567	-0.0302135	0.0481983	-0.12468	0.0642535	0.530753	0.804422	1	0.649554	0.860329
SPINT1.2828.82	SPINT1	5	25.1276	422.949	55.7341	-0.0705675	0.112893	-0.291833	0.150698	0.531916	0.805346	1	0.33261	0.946285
MAN1A2.9077.10	MAN1A2	19	20.4955	495.835	47.0549	0.0438909	0.0703157	-0.0939254	0.181707	0.532498	0.805389	1	0.2634	0.940948
ITIH4.4811.33	ITIH4	8	22.2941	97.2259	41.2935	-0.0897795	0.144469	-0.372933	0.193374	0.534306	0.806883	1	0.517111	0.285323
FLRT2.13122.19	FLRT2	35	20.3519	908.037	44.672	-0.032452	0.052257	-0.134874	0.0699699	0.534594	0.806883	1	0.9115	0.806229
STX8.10903.50	STX8	3	20.9083	49.2079	22.5498	-0.175422	0.284029	-0.732109	0.381266	0.536827	0.808697	1	0.931312	0.149146
KLK8.2834.54	KLK8	35	19.8402	1145.81	35.2038	-0.0298264	0.0484077	-0.124704	0.0650509	0.537795	0.808697	1	0.500845	0.841626
TLR1.16324.38	TLR1	14	19.8058	273.085	31.6876	-0.0758662	0.123176	-0.317287	0.165554	0.537949	0.808697	1	0.471505	0.295742
CSGALNACT2.10772.21	CSGALNACT2	6	19.8683	188.524	31.3013	-0.105316	0.171021	-0.440511	0.229878	0.53802	0.808697	1	0.429248	0.27328
CLN5.8874.53	CLN5	5	23.0456	157.691	31.1779	0.11418	0.186176	-0.250719	0.479079	0.539686	0.81011	1	0.723703	0.553616
LTF.2780.35	LTF	17	32.3561	601.916	62.0163	-0.0437762	0.0714634	-0.183842	0.0962894	0.540162	0.81011	1	0.850345	0.656947
C5.2851.63	C5	11	20.1651	212.417	40.4224	-0.0655832	0.107187	-0.275665	0.144499	0.54063	0.81011	1	0.42774	0.661868
GLO1.9883.29	GLO1	5	22.3343	124.259	37.305	0.095567	0.156518	-0.211203	0.402337	0.541477	0.810222	1	0.648362	0.300243
FHIT.9826.135	FHIT	9	19.9296	59.1276	27.5429	0.149469	0.245673	-0.332042	0.63098	0.542918	0.810222	1	0.0860789	0.89043
PATE4.8065.245	PATE4	8	21.995	196.235	43.2579	0.0973317	0.16017	-0.216595	0.411259	0.543401	0.810222	1	0.162959	0.476526
ASPN.6451.64	ASPN	16	63.7058	3665.89	193.306	0.0298151	0.0490804	-0.0663808	0.126011	0.543537	0.810222	1	0.21543	0.624501
TCEA2.13481.24	TCEA2	11	19.6607	287.254	26.9137	-0.0804602	0.132525	-0.340204	0.179283	0.543762	0.810222	1	0.352544	0.570051
RTN4R.5105.2	RTN4R	49	21.6191	929.336	58.7819	0.0219852	0.0362369	-0.0490379	0.0930083	0.544046	0.810222	1	0.862405	0.100886
HGF.2681.23	HGF	6	20.3915	158.506	28.3309	-0.0974745	0.161518	-0.414044	0.219095	0.546183	0.812573	1	0.985277	0.12225
PGLYRP1.3329.14	PGLYRP1	16	19.5826	482.102	33.9042	-0.0620196	0.102989	-0.263875	0.139836	0.547045	0.813024	1	0.181131	0.686239
MAP2K1.2864.2	MAP2K1	5	20.4977	47.4282	34.8229	-0.144665	0.241547	-0.618089	0.328758	0.549232	0.814666	1	0.301615	0.826421
VEGFC.3132.1	VEGFC	4	22.6338	142.046	36.5408	-0.132845	0.221904	-0.567769	0.30208	0.549402	0.814666	1	0.321827	0.656218
FUT8.8244.16	FUT8	37	21.6703	7229.17	132.118	0.0133309	0.022294	-0.0303646	0.0570265	0.549867	0.814666	1	0.459044	0.0877133
SMAP1.11649.3	SMAP1	23	19.6052	1207.52	68.7834	0.0276363	0.0462782	-0.0630673	0.11834	0.55039	0.814666	1	0.372582	0.221924
CR1.19556.12	CR1	24	23.6843	4202.3	153.415	-0.0206458	0.034664	-0.088586	0.0472944	0.551444	0.815397	1	0.856429	0.0935909
LILRB2.5091.28	LILRB2	82	19.6378	5969.21	55.352	0.0132067	0.0222619	-0.0304258	0.0568391	0.55302	0.816898	1	0.574312	0.569984
TNFSF14.5355.69	TNFSF14	11	20.004	225.103	46.2705	-0.0684216	0.115672	-0.295135	0.158292	0.554177	0.817626	1	0.401465	0.111622
LIFR.5837.49	LIFR	21	19.6041	229.451	28.8185	-0.0587229	0.0993912	-0.253526	0.13608	0.554637	0.817626	1	0.146898	0.434676
NTF3.4145.58	NTF3	19	19.8225	113.787	33.0234	0.0772377	0.131021	-0.179559	0.334034	0.555522	0.817826	1	0.139261	0.800949
FABP1.11516.7	FABP1	4	21.0178	162.043	23.2614	-0.113178	0.19217	-0.489824	0.263468	0.555897	0.817826	1	0.458464	0.729921
VTN.13125.45	VTN	50	28.9384	20328.5	397.347	0.00892087	0.0152635	-0.020995	0.0388367	0.558911	0.821034	1	0.132969	0.106672
GLIPR2.15522.2	GLIPR2	33	20.4236	934.13	49.6201	-0.031731	0.0544382	-0.138428	0.074966	0.559974	0.821034	1	0.960108	0.274819
BID.5798.3	BID	3	26.3468	90.2971	50.2907	-0.184191	0.316194	-0.803919	0.435537	0.560213	0.821034	1	0.940552	0.200748
HSD17B14.13972.4	HSD17B14	4	33.0382	80.4277	58.6701	0.127234	0.218486	-0.300991	0.555459	0.560335	0.821034	1	0.591276	0.578729
PILRA.10816.150	PILRA	30	76.389	22216.7	474.424	0.0116391	0.0200701	-0.0276975	0.0509757	0.561966	0.821869	1	0.123181	0.494993
ACAN.3280.49	ACAN	10	20.006	173.195	25.995	0.0821822	0.141737	-0.195617	0.359981	0.562034	0.821869	1	0.501113	0.417122
ARHGEF25.13519.112	ARHGEF25	9	25.2725	214.563	38.0744	-0.0890212	0.153775	-0.390415	0.212373	0.562654	0.821949	1	0.287775	0.420056
KIRREL2.16609.106	KIRREL2	23	27.1026	612.412	68.9383	0.0313316	0.0544099	-0.0753099	0.137973	0.564721	0.824141	1	0.809783	0.600642
DEF6.14090.23	DEF6	6	25.5981	360.744	39.096	-0.061043	0.106331	-0.269449	0.147363	0.565913	0.825053	1	0.824419	0.733867
PILRA.6402.8	PILRA	30	74.8828	21329	454.3	0.0115613	0.0202838	-0.0281942	0.0513167	0.568694	0.826076	1	0.12285	0.477893
TFF2.9191.8	TFF2	10	21.4823	112.694	35.5059	0.0787538	0.138184	-0.192082	0.34959	0.568732	0.826076	1	0.702232	0.383576
LAP3.15610.72	LAP3	15	19.524	93.459	26.3119	0.0793459	0.139272	-0.193623	0.352315	0.568869	0.826076	1	0.737913	0.139729
F7.3184.25	F7	60	21.1831	3827.22	96.1726	-0.0139544	0.0244945	-0.0619627	0.034054	0.568885	0.826076	1	0.331731	0.390654
LDHB.3890.8	LDHB	4	32.0564	86.0107	38.7146	0.208205	0.367562	-0.512203	0.928613	0.571089	0.827694	1	0.0832338	0.971536
IL27RA.5132.71	IL27RA	53	21.4845	4389.98	88.4904	-0.0158207	0.0279331	-0.0705686	0.0389272	0.571137	0.827694	1	0.323398	0.739833
DNAJB11.7110.2	DNAJB11	9	20.4405	227.284	33.3907	0.0842625	0.149877	-0.209491	0.378016	0.573972	0.830974	1	0.255791	0.0580735
ENO2.10339.48	ENO2	11	22.6263	299.416	45.1474	0.0600464	0.107232	-0.150125	0.270218	0.575503	0.832363	1	0.993216	0.29102
TES.17419.17	TES	5	25.9802	63.1354	37.8297	-0.121699	0.218311	-0.54958	0.306182	0.577214	0.832869	1	0.336135	0.309527
LRRC4B.9916.146	LRRC4B	13	19.8583	74.7463	27.8213	0.087322	0.156653	-0.219712	0.394356	0.577238	0.832869	1	0.760126	0.398906
SNPH.17343.6	SNPH	9	20.83	55.7556	25.6785	-0.13689	0.246134	-0.619304	0.345525	0.578103	0.832869	1	0.0489172	0.13992
SERPINA5.3389.7	SERPINA5	27	19.6146	676.608	47.4789	-0.0327865	0.0590246	-0.148473	0.0828996	0.578572	0.832869	1	0.879178	0.414461
SH3BGRL2.19113.66	SH3BGRL2	7	20.8572	151.53	23.9055	0.0924545	0.166506	-0.233891	0.4188	0.578715	0.832869	1	0.52698	0.133824
NPTXR.15511.37	NPTXR	16	21.3386	2525.2	81.8597	-0.0347522	0.0628204	-0.157878	0.0883736	0.580127	0.833706	1	0.0850849	0.782565
GLUL.19238.12	GLUL	3	21.9713	39.5477	31.174	-0.167378	0.302878	-0.761008	0.426252	0.580521	0.833706	1	0.552663	0.71502
RBM17.17391.10	RBM17	12	19.5484	537.434	32.8091	0.0563757	0.102221	-0.143974	0.256725	0.581286	0.833706	1	0.937601	0.631071
NPPB.16751.15	NPPB	27	20.8416	983.999	52.0869	0.0339179	0.0616042	-0.0868242	0.15466	0.581923	0.833706	1	0.208429	0.375743
UBE2C.12556.7	UBE2C	10	20.2876	284.916	32.0384	-0.0636482	0.115676	-0.290368	0.163072	0.582162	0.833706	1	0.897269	0.331186
ROBO1.5740.17	ROBO1	8	21.9776	72.7551	45.2867	-0.0959516	0.175133	-0.439206	0.247303	0.583775	0.835195	1	0.289312	0.979886
QPCTL.8866.53	QPCTL	29	20.0071	1018.59	66.4792	0.0332218	0.0609996	-0.0863353	0.152779	0.586013	0.837573	1	0.0738079	0.0375754
CXCL5.2979.8	CXCL5	6	23.5067	327.947	33.5568	0.0824528	0.151696	-0.214866	0.379771	0.586758	0.837814	1	0.813641	0.716712
PECR.17776.15	PECR	5	22.1805	140.068	26.353	-0.159651	0.295938	-0.739678	0.420377	0.58956	0.840012	1	0.0346818	0.0250394
FGR.3810.50	FGR	7	22.4177	274.906	52.9077	0.0605039	0.112156	-0.159318	0.280326	0.589568	0.840012	1	0.988718	0.0741021
DDT.19237.17	DDT	7	22.1769	232.107	54.586	-0.0989102	0.183577	-0.458714	0.260894	0.590029	0.840012	1	0.077542	0.907378
MST1.4407.10	MST1	27	25.7155	89060.5	718.279	0.00868713	0.0162713	-0.0232041	0.0405784	0.593416	0.842642	1	0.821567	0.330617
TDGF1.5810.25	TDGF1	49	24.4534	24016.8	228.622	-0.00945024	0.0177278	-0.0441961	0.0252956	0.593982	0.842642	1	0.702011	0.608373
PTPRU.8337.65	PTPRU	19	21.1401	228.742	40.6293	-0.0488694	0.0919337	-0.229056	0.131317	0.595023	0.842642	1	0.774262	0.501932
SEMA6A.7945.10	SEMA6A	16	19.7369	119.477	37.5844	0.0537835	0.101201	-0.144567	0.252134	0.595106	0.842642	1	0.740628	0.618366
NUDT9.9482.110	NUDT9	9	19.5705	159.793	66.3449	0.0624911	0.117595	-0.167991	0.292974	0.595136	0.842642	1	0.817926	0.053592
PF4V1.5663.18	PF4V1	25	19.6209	1362.36	40.371	0.0348181	0.0656973	-0.0939463	0.163582	0.596127	0.842642	1	0.111896	0.0530867
LMAN2L.8013.9	LMAN2L	6	20.1149	170.105	29.0901	0.145628	0.275021	-0.393403	0.684659	0.596448	0.842642	1	0.0415557	0.720489
CSRP1.15529.33	CSRP1	3	20.3812	118.81	23.0446	0.119801	0.226284	-0.323708	0.56331	0.596509	0.842642	1	0.935205	0.107192
GLRX2.12486.8	GLRX2	5	39.6813	1150.82	66.1396	-0.0524385	0.099381	-0.247222	0.142345	0.597741	0.843475	1	0.78643	0.0897819
LILRB3.15615.8	LILRB3	123	19.9638	26262.2	85.0112	0.00861814	0.0163561	-0.0234393	0.0406755	0.598259	0.843475	1	0.550279	0.568476
DHX58.14012.17	DHX58	14	21.4398	474.366	73.0164	0.0542827	0.103365	-0.148309	0.256875	0.599476	0.844339	1	0.115307	0.221102
C1QL1.6404.20	C1QL1	18	20.9227	618.401	71.5715	0.0324577	0.0619048	-0.0888736	0.153789	0.600059	0.844339	1	0.66865	0.0702816
INHBA.13738.8	INHBA	4	23.7392	102.567	24.7706	-0.130751	0.250141	-0.621019	0.359516	0.601176	0.844339	1	0.307536	0.694088
PCOLCE.11237.49	PCOLCE	14	21.6995	352.577	34.5284	-0.0809624	0.154897	-0.384554	0.222629	0.601192	0.844339	1	0.00555228	0.530947
PLOD3.10612.18	PLOD3	8	23.5753	65.2876	30.6946	0.101375	0.194671	-0.280174	0.482924	0.602541	0.844979	1	0.547123	0.18832
PLA2G2A.2692.74	PLA2G2A	83	20.5571	5791.89	62.9766	0.013383	0.0257185	-0.0370244	0.0637903	0.60281	0.844979	1	0.0789896	0.733556
CHGB.8235.48	CHGB	4	25.6301	68.2201	29.3866	0.118052	0.227635	-0.328105	0.564209	0.604037	0.845872	1	0.616263	0.817546
ATF6.11277.23	ATF6	4	19.7109	34.5691	28.0299	-0.148796	0.287566	-0.712415	0.414823	0.604854	0.845872	1	0.414096	0.772996
SHH.2743.5	SHH	6	21.9546	85.0638	32.5965	-0.100999	0.195375	-0.483927	0.281929	0.605191	0.845872	1	0.551635	0.479872
TIMP4.6462.12	TIMP4	24	22.0362	1415.69	62.5525	0.0267975	0.0519736	-0.0750689	0.128664	0.606135	0.846379	1	0.110286	0.838638
GOLM1.8983.7	GOLM1	17	22.4427	654.929	42.1714	0.0336105	0.0653195	-0.0944134	0.161634	0.606863	0.846578	1	0.280479	0.0474405
C3.4480.59	C3	7	20.2513	121.105	24.3821	-0.0849893	0.165564	-0.409489	0.23951	0.607719	0.846578	1	0.92501	0.175193
IL22RA2.5087.5	IL22RA2	23	19.5943	160.687	32.2947	-0.0418415	0.0815787	-0.201733	0.11805	0.608023	0.846578	1	0.35487	0.202242
CD36.2973.15	CD36	13	21.1524	396.215	37.8588	0.0420153	0.0827546	-0.120181	0.204211	0.611657	0.850363	1	0.876895	0.901303
ASRGL1.18313.4	ASRGL1	20	24.4542	597.808	46.9216	0.0354586	0.0699354	-0.101612	0.172529	0.612141	0.850363	1	0.964393	0.062409
MATN4.7083.74	MATN4	15	21.6257	729.527	109.042	-0.0347119	0.0687101	-0.169381	0.0999575	0.613423	0.850363	1	0.299838	0.249192
PCSK2.15440.57	PCSK2	9	19.6818	104.859	23.931	-0.0835827	0.165549	-0.408052	0.240887	0.613641	0.850363	1	0.816988	0.630888
CHMP2B.17350.13	CHMP2B	22	21.6874	835.658	53.9412	-0.0345795	0.0685579	-0.168951	0.0997916	0.613992	0.850363	1	0.87544	0.699402
EPHA1.3431.54	EPHA1	38	21.1527	9603.29	103.637	-0.0136235	0.0270587	-0.0666575	0.0394106	0.614628	0.850363	1	0.806861	0.893653
ACYP2.12812.25	ACYP2	17	24.0085	753.18	62.0566	0.035036	0.0696282	-0.101433	0.171505	0.614833	0.850363	1	0.75243	0.0602228
B3GNT2.7980.72	B3GNT2	29	22.397	388.421	50.9584	-0.0345062	0.0689527	-0.169651	0.100639	0.61677	0.852233	1	0.358519	0.0398635
NT5C3A.19615.213	NT5C3A	5	23.4903	91.7677	44.403	-0.106816	0.214194	-0.526629	0.312996	0.617998	0.852417	1	0.946734	0.111298
C2.3186.2	C2	14	20.6535	2819.95	80.754	-0.0249498	0.0500417	-0.12303	0.0731302	0.618075	0.852417	1	0.0958812	0.871031
TNFRSF19.5131.15	TNFRSF19	11	23.4035	141.659	34.5628	-0.0837991	0.168586	-0.414222	0.246624	0.61914	0.853076	1	0.0919876	0.993704
F13B.5658.64	F13B	21	21.4459	2547.29	79.1204	-0.0313706	0.0634144	-0.155661	0.0929194	0.620817	0.854578	1	0.00509103	0.271957
TNR.11302.237	TNR	12	20.3608	264.671	28.6369	-0.0670819	0.136122	-0.333877	0.199713	0.62215	0.855603	1	0.227019	0.585491
FCRL3.4440.15	FCRL3	63	19.8164	2940.86	90.7476	0.014768	0.0301281	-0.0442821	0.0738181	0.624011	0.857353	1	0.0942966	0.907676
UPP1.19448.104	UPP1	8	21.0138	105.584	28.6511	0.0733426	0.150747	-0.222117	0.368802	0.626594	0.860089	1	0.739476	0.347619
HPCAL1.17791.25	HPCAL1	11	23.5671	233.131	27.1162	-0.0639868	0.131982	-0.322666	0.194693	0.627807	0.860942	1	0.564825	0.133584
CA3.3799.11	CA3	12	23.9905	436.991	55.0408	-0.0472751	0.0980417	-0.239433	0.144883	0.629668	0.862681	1	0.169307	0.212769
PHPT1.16882.27	PHPT1	17	20.3904	522.435	52.076	0.0407716	0.0848604	-0.125552	0.207095	0.630904	0.863562	1	0.651257	0.584856
EFNB2.14131.37	EFNB2	3	23.2656	56.1207	30.5943	0.130401	0.272235	-0.403171	0.663973	0.631938	0.864163	1	0.727967	0.188904
MPPED2.19153.53	MPPED2	8	20.2377	236.254	29.5533	0.067306	0.141103	-0.209251	0.343863	0.633363	0.865299	1	0.422251	0.916069
MXRA7.8005.1	MXRA7	30	20.0912	1245.73	41.5796	-0.0268795	0.0570758	-0.138746	0.0849869	0.63768	0.868623	1	0.824015	0.468206
SPINK2.13405.61	SPINK2	36	19.9616	1022.52	63.5105	-0.0201752	0.042845	-0.10415	0.0637996	0.637722	0.868623	1	0.963103	0.92702
MMP2.4160.49	MMP2	6	21.9219	124.15	39.5671	0.0778741	0.165388	-0.24628	0.402029	0.637743	0.868623	1	0.982881	0.591811
MGAT4B.7141.21	MGAT4B	20	22.3896	2169.58	90.7051	0.0240686	0.0511837	-0.0762497	0.124387	0.638184	0.868623	1	0.900738	0.580017
ANXA1.4960.72	ANXA1	5	22.1821	176.852	44.5428	0.0920173	0.198174	-0.296397	0.480431	0.642414	0.873563	1	0.0814694	0.755071
MYOC.16558.2	MYOC	29	23.1097	1088.87	70.0914	-0.0192487	0.0416923	-0.100964	0.0624668	0.644307	0.874065	1	0.372431	0.749388
TREM1.9266.1	TREM1	45	20.0209	1310.98	57.349	-0.0170066	0.0369241	-0.0893765	0.0553632	0.645097	0.874065	1	0.89861	0.572572
METTL24.9470.15	METTL24	17	19.8053	128.495	29.3498	-0.0579355	0.125817	-0.304532	0.188661	0.645176	0.874065	1	0.288653	0.691317
INHBC.6408.2	INHBC	36	27.7416	24608.5	351.339	0.00844717	0.0183972	-0.0276106	0.044505	0.646122	0.874065	1	0.0328933	0.0660606
CTSF.9212.22	CTSF	10	26.2694	444.355	49.2389	0.0471344	0.102665	-0.154086	0.248355	0.646157	0.874065	1	0.815678	0.474195
FGFR3.13669.6	FGFR3	28	19.6685	345.417	46.0388	0.0337575	0.0735799	-0.110457	0.177971	0.646388	0.874065	1	0.44321	0.303351
F11.2190.55	F11	50	19.618	2370.48	45.7444	-0.0173377	0.0382111	-0.0922301	0.0575546	0.650019	0.877583	1	0.67357	0.720925
KLK11.2831.29	KLK11	65	19.9855	12306.8	46.1771	-0.0128156	0.0282853	-0.0682537	0.0426225	0.650489	0.877583	1	0.0950977	0.711387
GRHPR.18295.102	GRHPR	28	20.1391	931.713	41.887	-0.0299759	0.0662228	-0.15977	0.0998183	0.650799	0.877583	1	0.25295	0.896236
S100A12.5852.6	S100A12	16	20.1244	522.007	38.2766	-0.0384349	0.085084	-0.205196	0.128327	0.651465	0.877668	1	0.654054	0.596164
OLA1.12659.13	OLA1	10	21.9368	275.216	37.8416	0.0551359	0.122637	-0.185228	0.2955	0.653009	0.878834	1	0.692784	0.271878
TRIL.6527.1	TRIL	4	20.6706	68.465	48.2517	-0.100628	0.224189	-0.54003	0.338775	0.653539	0.878834	1	0.338696	0.885009
LIPN.8097.77	LIPN	58	20.1892	13548.3	170.88	-0.00925196	0.0206745	-0.0497733	0.0312693	0.65451	0.879328	1	0.0621586	0.334225
GSTA1.17138.8	GSTA1	44	20.3781	2128.4	40.7018	0.0239422	0.0536105	-0.0811323	0.129017	0.655167	0.879398	1	0.115105	0.28881
ALCAM.5451.1	ALCAM	12	25.2173	175.582	59.8016	-0.0481992	0.108345	-0.260552	0.164153	0.656416	0.87946	1	0.328759	0.790958
NTM.10907.116	NTM	60	19.5714	2953.19	40.0314	-0.0174572	0.0392421	-0.0943703	0.0594559	0.656422	0.87946	1	0.245044	0.863997
CCL18.3044.3	CCL18	35	20.5751	6206.32	52.1078	-0.0136257	0.030706	-0.0738083	0.0465569	0.657225	0.879726	1	0.489818	0.506515
GNLY.3195.50	GNLY	54	19.6685	4545.7	77.0594	-0.0136286	0.0309133	-0.0742175	0.0469603	0.65931	0.88	1	0.0185914	0.143016
CCL17.3519.3	CCL17	22	20.0404	624.608	35.3961	-0.0375696	0.085448	-0.205045	0.129905	0.660171	0.88	1	0.0164652	0.984817
ALDH6A1.19136.22	ALDH6A1	6	31.1818	107.195	43.6288	-0.0658559	0.149827	-0.359511	0.227799	0.660265	0.88	1	0.554424	0.372079
BLVRB.17148.7	BLVRB	6	21.3321	196.463	34.1717	-0.089703	0.204149	-0.489828	0.310422	0.660372	0.88	1	0.0278112	0.813206
IVD.17737.7	IVD	8	20.0242	180.797	75.0335	-0.0808839	0.184125	-0.441763	0.279995	0.660454	0.88	1	0.0188729	0.973929
SPOCK3.9906.21	SPOCK3	26	26.931	2858.46	96.7029	-0.0171628	0.0391797	-0.0939536	0.0596281	0.661349	0.880386	1	0.496135	0.453853
RPIA.12333.87	RPIA	7	27.1971	260.25	51.4346	-0.0497888	0.114468	-0.274141	0.174564	0.663592	0.881273	1	0.880211	0.356572
UXS1.8258.22	UXS1	7	20.9399	164.512	40.1618	0.0698376	0.160567	-0.244869	0.384544	0.663604	0.881273	1	0.633741	0.468543
KLK12.3199.54	KLK12	3	24.7416	281.221	26.9561	0.0702967	0.161739	-0.246707	0.3873	0.663831	0.881273	1	0.688432	0.232979
CYTL1.8402.22	CYTL1	39	19.662	2635.59	49.0919	0.0174278	0.0403219	-0.0616016	0.0964572	0.665584	0.882794	1	0.357252	0.588013
ERLEC1.8957.72	ERLEC1	5	20.2453	84.1942	22.5263	-0.0968803	0.225132	-0.538131	0.34437	0.666958	0.88381	1	0.931655	0.478428
REG4.11102.22	REG4	10	22.3646	204.327	57.5324	-0.0431485	0.100882	-0.240874	0.154577	0.668861	0.885525	1	0.88958	0.422342
CLEC1B.4332.6	CLEC1B	16	21.6849	312.763	37.3405	-0.0381429	0.0893554	-0.213276	0.13699	0.669476	0.885534	1	0.490456	0.601837
C3.5803.24	C3	5	21.0673	119.965	24.0868	0.087828	0.207913	-0.319674	0.49533	0.672713	0.888471	1	0.698341	0.555391
PGLYRP3.10561.5	PGLYRP3	5	21.1308	41.5889	30.2334	0.10536	0.249934	-0.384502	0.595223	0.673352	0.888471	1	0.536407	0.546498
HDHD2.13472.35	HDHD2	9	19.8982	790.11	124.971	0.0338644	0.0803786	-0.123675	0.191404	0.673528	0.888471	1	0.593155	0.816097
HHIP.10833.64	HHIP	4	45.8556	312.919	66.1624	-0.0580454	0.138059	-0.328637	0.212546	0.674166	0.888507	1	0.684484	0.700439
CHRDL2.6086.15	CHRDL2	25	20.1897	1157.67	59.973	-0.022521	0.0547997	-0.129926	0.0848844	0.681095	0.895771	1	0.731427	0.050093
SPARCL1.4467.49	SPARCL1	44	20.8602	3357.01	91.9546	-0.0112347	0.027361	-0.0648613	0.0423918	0.681358	0.895771	1	0.593347	0.862979
BOC.4328.2	BOC	26	19.9597	580.26	40.8064	-0.0278839	0.0679638	-0.161091	0.105323	0.681603	0.895771	1	0.450912	0.41513
RHOC.17764.108	RHOC	8	19.8705	148.961	31.9229	0.0619059	0.151202	-0.234445	0.358257	0.682228	0.895771	1	0.706878	0.812162
PLA2G12B.9380.2	PLA2G12B	3	20.4898	118.592	31.8466	0.0975997	0.240585	-0.373937	0.569137	0.68498	0.895771	1	0.383437	0.235173
CACNA2D3.8885.6	CACNA2D3	41	20.6904	697.829	44.5648	0.0225379	0.0555598	-0.0863574	0.131433	0.685	0.895771	1	0.330684	0.166685
FCRL1.5728.60	FCRL1	38	21.0167	2552.49	47.9387	0.0199023	0.0492059	-0.0765394	0.116344	0.685867	0.895771	1	0.160768	0.14248
TMEM106B.8687.26	TMEM106B	8	19.8744	193.199	26.8332	0.061788	0.153351	-0.238774	0.36235	0.687008	0.895771	1	0.548469	0.192488
EPHA4.16288.17	EPHA4	21	24.1956	206.487	36.0554	-0.0337308	0.0837646	-0.197906	0.130445	0.687179	0.895771	1	0.902091	0.764529
FGF2.3025.50	FGF2	39	24.3923	3202.55	105.229	-0.0167025	0.0416289	-0.0982936	0.0648886	0.688255	0.895771	1	0.0140554	0.265905
IL9.5834.18	IL9	3	22.3116	95.2031	37.0732	-0.096202	0.240512	-0.567597	0.375193	0.689166	0.895771	1	0.552496	0.723334
FCGR3A.15388.24	FCGR3A	50	23.3423	11745.7	290.153	0.00565986	0.0141863	-0.0221447	0.0334644	0.689917	0.895771	1	0.531078	0.481131
PROS1.2700.56	PROS1	4	24.2722	62.3471	41.9353	-0.123383	0.309314	-0.729628	0.482861	0.689972	0.895771	1	0.171706	0.775971
GKN2.6416.8	GKN2	36	19.8975	3116.89	57.7543	-0.0160451	0.0402533	-0.0949401	0.06285	0.690186	0.895771	1	0.938606	0.807615
SCARF1.5129.12	SCARF1	48	20.7988	2716.48	48.2977	-0.0180213	0.0452371	-0.106684	0.0706419	0.690354	0.895771	1	0.120659	0.965203
CCL25.2705.5	CCL25	60	20.138	4662.46	85.131	0.0103908	0.0260921	-0.0407487	0.0615303	0.690456	0.895771	1	0.780658	0.865646
LANCL1.13986.6	LANCL1	4	21.4903	91.2592	66.8369	0.120451	0.303074	-0.473563	0.714464	0.69105	0.895771	1	0.0606502	0.811587
B3GAT3.6897.38	B3GAT3	19	21.1103	1007.03	64.5424	-0.0276896	0.0697447	-0.164387	0.109008	0.691357	0.895771	1	0.523711	0.470864
TNFAIP8.12563.2	TNFAIP8	13	20.8169	414.827	42.7248	0.0349964	0.0881542	-0.137783	0.207775	0.691375	0.895771	1	0.874983	0.809638
ASGR1.5452.71	ASGR1	6	22.021	121.425	28.5967	-0.104449	0.264451	-0.622763	0.413866	0.692869	0.896908	1	0.0540009	0.029299
PSAPL1.8814.33	PSAPL1	63	19.8331	2499.44	42.3194	0.0138235	0.0351383	-0.0550463	0.0826933	0.694022	0.897601	1	0.758865	0.816945
F10.3077.66	F10	17	20.432	309.784	40.3012	0.0376093	0.0962222	-0.150983	0.226201	0.695902	0.898302	1	0.309761	0.183253
TIE1.2844.53	TIE1	19	25.7052	585.164	47.3319	-0.0340163	0.0870454	-0.204622	0.13659	0.695954	0.898302	1	0.261599	0.965978
RET.3220.40	RET	35	21.1674	1363.45	63.4798	0.0144128	0.0370755	-0.0582538	0.0870794	0.697466	0.898302	1	0.917993	0.137957
NID2.16060.99	NID2	62	19.758	3986.17	86.9023	0.00968951	0.0249519	-0.0392154	0.0585944	0.697774	0.898302	1	0.689935	0.167109
SH3BP2.7769.29	SH3BP2	24	19.5614	1048.66	58.1067	-0.0254232	0.0655978	-0.153992	0.103146	0.69834	0.898302	1	0.364801	0.913438
HSPA1A.4124.24	HSPA1A	8	23.2935	82.2458	37.0882	0.0587859	0.15169	-0.238521	0.356093	0.698357	0.898302	1	0.866939	0.519439
EDIL3.9360.33	EDIL3	4	19.6716	36.6066	26.0286	0.103711	0.268373	-0.42229	0.629712	0.699168	0.898302	1	0.51423	0.851407
FRZB.13740.51	FRZB	34	20.8347	1283.76	67.9084	0.0139223	0.0360688	-0.0567713	0.0846159	0.699503	0.898302	1	0.290216	0.944666
CD300C.5066.134	CD300C	23	19.5367	913.007	33.0044	-0.0258616	0.067244	-0.157658	0.105934	0.700539	0.89884	1	0.836113	0.657178
NAGPA.11208.15	NAGPA	55	20.226	3356.83	42.4906	-0.0154994	0.0404219	-0.0947248	0.063726	0.701393	0.898947	1	0.078824	0.0810402
MMAB.17783.9	MMAB	25	19.7608	2224.39	66.3743	0.0209831	0.0548128	-0.086448	0.128414	0.701858	0.898947	1	0.185934	0.605978
RECQL.11431.235	RECQL	21	20.2836	764.015	58.3797	0.019631	0.0525853	-0.0834344	0.122696	0.708913	0.906202	1	0.262181	0.51464
SPINK4.19213.1	SPINK4	18	20.1865	629.394	41.7349	0.0289684	0.077795	-0.123507	0.181444	0.709618	0.906202	1	0.960068	0.280839
MMP13.4925.54	MMP13	3	24.1516	45.3696	25.1869	0.110382	0.29703	-0.471786	0.692549	0.710177	0.906202	1	0.583918	0.698133
FN1.4131.72	FN1	14	20.5624	362.944	38.9817	0.0390115	0.105091	-0.166962	0.244985	0.710475	0.906202	1	0.617763	0.277125
KNG1.7784.1	KNG1	42	20.5143	2552.64	63.1029	-0.0122274	0.0329579	-0.0768237	0.0523689	0.710637	0.906202	1	0.453004	0.605596
POLM.12851.5	POLM	9	19.7047	215.496	53.5305	-0.0781326	0.212757	-0.495128	0.338863	0.713441	0.908401	1	0.00352033	0.342679
TMEM132D.13416.8	TMEM132D	40	19.6325	542.291	37.0393	0.0225138	0.0613556	-0.097741	0.142769	0.713664	0.908401	1	0.91784	0.434602
ADM2.8100.15	ADM2	9	22.8439	181.954	26.6442	-0.0582983	0.159427	-0.37077	0.254174	0.714609	0.908401	1	0.830489	0.231189
WFIKKN1.3191.50	WFIKKN1	15	20.5787	313.151	30.1872	0.0426562	0.116758	-0.186185	0.271497	0.714858	0.908401	1	0.562177	0.729489
PPCS.17843.30	PPCS	7	20.5306	147.517	24.7655	0.0831547	0.228644	-0.364979	0.531288	0.716092	0.909174	1	0.0792453	0.991335
GFRAL.6920.1	GFRAL	22	20.473	255.397	37.9957	-0.0281816	0.0780864	-0.181228	0.124865	0.718172	0.909577	1	0.3718	0.554892
A2M.3708.62	A2M	7	23.581	128.762	29.8984	0.0617949	0.171429	-0.274199	0.397789	0.718496	0.909577	1	0.792835	0.697408
PPP1R14A.19117.3	PPP1R14A	16	19.773	469.866	41.1859	0.0363737	0.100937	-0.161458	0.234206	0.718576	0.909577	1	0.236778	0.612789
GLTPD2.7948.129	GLTPD2	25	20.7687	493.884	34.0448	-0.0249949	0.0694466	-0.161108	0.111118	0.71891	0.909577	1	0.409053	0.563504
ZADH2.17345.12	ZADH2	4	22.5275	137.011	35.6631	0.091628	0.255462	-0.409069	0.592325	0.719838	0.90996	1	0.184525	0.641484
CXCL1.2985.35	CXCL1	45	21.9478	2884.64	100.353	0.0111335	0.031314	-0.0502408	0.0725078	0.722183	0.912132	1	0.0683977	0.884458
CCDC80.3234.23	CCDC80	10	23.0771	122.063	29.6474	0.0490433	0.139184	-0.223753	0.32184	0.724567	0.913091	1	0.674018	0.323858
ZYX.13632.10	ZYX	3	28.2402	78.3973	52.2855	0.0924626	0.262607	-0.422238	0.607163	0.724767	0.913091	1	0.967352	0.130069
RARRES2.3079.62	RARRES2	16	20.626	723.958	42.0275	0.0303557	0.0864163	-0.139017	0.199728	0.725384	0.913091	1	0.943145	0.491254
PREP.14273.19	PREP	14	20.5043	344.027	44.501	0.0345635	0.0986295	-0.158747	0.227874	0.72601	0.913091	1	0.355476	0.0396921
RNASE6.5646.20	RNASE6	111	19.8168	8782.81	75.5101	-0.00662591	0.018929	-0.043726	0.0304742	0.726308	0.913091	1	0.844215	0.132094
ICAM4.6550.4	ICAM4	8	21.4652	161.553	44.4753	0.0495304	0.141831	-0.228453	0.327514	0.726923	0.913091	1	0.971991	0.214832
NTN4.3327.27	NTN4	24	24.8141	456.855	51.9569	0.0211225	0.0605833	-0.0976186	0.139864	0.727351	0.913091	1	0.907605	0.456693
NAAA.3173.49	NAAA	42	19.783	6148.82	181.24	-0.00815734	0.0234517	-0.0541217	0.037807	0.727963	0.913091	1	0.492406	0.129777
TXNDC15.6366.38	TXNDC15	19	19.5859	2512.2	46.8927	-0.0215115	0.0620793	-0.143185	0.100162	0.728954	0.913547	1	0.11211	0.640495
SORD.15447.45	SORD	22	20.418	693.41	40.3423	-0.0284496	0.0824536	-0.190056	0.133156	0.730066	0.914153	1	0.959224	0.285943
IGLON5.6478.2	IGLON5	20	20.0685	125.973	25.7577	0.0488545	0.142503	-0.230447	0.328156	0.731726	0.915443	1	0.0113102	0.461323
SPOCK2.5491.12	SPOCK2	18	20.4265	527.418	43.0103	0.0349048	0.102662	-0.166308	0.236118	0.733858	0.917029	1	0.0533003	0.175671
NSF.13992.12	NSF	5	21.9711	134.968	32.7327	0.126525	0.372711	-0.603975	0.857025	0.734254	0.917029	1	0.00184376	0.705222
LGR5.16296.43	LGR5	7	19.9604	50.3442	26.0233	0.0734704	0.217513	-0.352846	0.499787	0.735533	0.917716	1	0.583151	0.572031
PIANP.14114.18	PIANP	17	21.6016	444.793	43.1408	-0.0359282	0.10659	-0.244841	0.172984	0.736065	0.917716	1	0.24553	0.290189
COMT.18382.109	COMT	4	20.5696	98.7228	24.7949	-0.076736	0.228588	-0.524761	0.371289	0.737101	0.917841	1	0.910615	0.528568
HTATIP2.10630.5	HTATIP2	67	19.904	2976.87	84.0159	-0.00977752	0.0292799	-0.067165	0.04761	0.73843	0.917841	1	0.0835979	0.869209
FAM151A.7856.51	FAM151A	43	19.6209	734.403	49.0926	0.0199401	0.0600326	-0.0977216	0.137602	0.739772	0.917841	1	0.000635552	0.652242
SIGLEC9.3007.7	SIGLEC9	91	21.644	7696.75	73.7594	0.00596613	0.0179704	-0.0292551	0.0411874	0.73989	0.917841	1	0.196384	0.24655
STIM1.8916.32	STIM1	4	24.5683	124.912	29.8549	0.0704955	0.212576	-0.346146	0.487136	0.740172	0.917841	1	0.752269	0.643993
ISLR2.13124.20	ISLR2	33	20.0555	499.873	34.9535	-0.0278452	0.0842935	-0.193057	0.137367	0.741146	0.917841	1	0.00156316	0.766578
RBP7.14208.3	RBP7	5	23.0417	178.126	39.6491	0.0513172	0.155746	-0.253938	0.356573	0.741782	0.917841	1	0.936337	0.428166
HTATIP2.7753.21	HTATIP2	6	22.2616	166.95	23.8343	-0.110215	0.334817	-0.766444	0.546014	0.74202	0.917841	1	0.00281623	0.714152
DNAJC30.7866.11	DNAJC30	6	21.5928	398.775	50.7227	0.0490637	0.149298	-0.243555	0.341682	0.742436	0.917841	1	0.30687	0.367328
PTHLH.2962.50	PTHLH	7	20.2351	188.389	42.5831	-0.06455	0.196782	-0.450237	0.321137	0.742891	0.917841	1	0.114103	0.33398
EGLN1.9901.28	EGLN1	11	25.9688	448.407	227.82	-0.025628	0.0782928	-0.179079	0.127823	0.743414	0.917841	1	0.506459	0.62649
CCL11.5301.7	CCL11	7	23.9451	194.88	45.4042	0.043646	0.133783	-0.218564	0.305855	0.744239	0.917841	1	0.842886	0.311046
S100A4.14116.129	S100A4	6	21.3461	116.596	35.1528	0.0575597	0.177234	-0.289812	0.404931	0.745357	0.917841	1	0.574752	0.770129
TMEM132B.8890.9	TMEM132B	8	19.8194	94.6885	24.2796	-0.059678	0.183957	-0.420226	0.30087	0.745625	0.917841	1	0.836866	0.864069
RAB6B.14271.23	RAB6B	19	20.4844	610.304	31.7253	0.0306474	0.0944714	-0.154513	0.215808	0.745628	0.917841	1	0.16841	0.650944
RTN4IP1.18180.58	RTN4IP1	3	24.4827	66.058	45.7998	0.0845528	0.263092	-0.431098	0.600204	0.747922	0.919391	1	0.69034	0.0295919
CDHR5.9962.1	CDHR5	4	24.5676	44.4867	32.4001	-0.0850769	0.264972	-0.604412	0.434258	0.74815	0.919391	1	0.664903	0.268477
FGL1.5581.28	FGL1	57	20.7468	2949.14	70.8777	0.00801045	0.025061	-0.0411082	0.0571291	0.749243	0.919956	1	0.442896	0.986148
MXRA8.10521.10	MXRA8	4	19.8164	94.5452	34.9424	0.129192	0.405783	-0.666128	0.924512	0.750199	0.920354	1	0.0287576	0.292605
CTSH.8465.52	CTSH	67	20.0538	6275.23	86.7265	-0.00808123	0.0255092	-0.0580782	0.0419158	0.751397	0.921047	1	0.162871	0.386577
KIAA1549L.11145.72	KIAA1549L	34	20.4255	2199.98	49.0971	0.0154771	0.0490661	-0.0806906	0.111645	0.752433	0.92154	1	0.22814	0.364556
BMPER.15368.3	BMPER	16	20.0703	156.085	38.9597	-0.0278319	0.0888559	-0.201986	0.146322	0.754109	0.922817	1	0.537476	0.809534
CEL.9796.4	CEL	38	19.5187	1041.12	72.8486	-0.0126408	0.0405238	-0.092066	0.0667845	0.755091	0.923241	1	0.799732	0.552569
PARVA.13434.172	PARVA	3	28.2674	104.129	42.1744	0.0680591	0.220282	-0.363686	0.499805	0.75735	0.924683	1	0.107126	0.433442
CXCL12.3516.60	CXCL12	10	26.5063	238.786	39.9481	0.0333091	0.107897	-0.178166	0.244784	0.757541	0.924683	1	0.536958	0.601224
EPHB2.8225.86	EPHB2	19	20.0934	947.576	40.9682	0.0205368	0.0667083	-0.110209	0.151283	0.758189	0.924698	1	0.956676	0.618421
IL18RAP.2993.1	IL18RAP	3	24.3297	91.6322	32.938	0.0726695	0.238019	-0.39384	0.539179	0.760131	0.92629	1	0.958978	0.171706
CTRB1.5671.1	CTRB1	32	20.3638	3137.92	59.5124	-0.0113442	0.0374874	-0.0848182	0.0621299	0.762186	0.927624	1	0.854663	0.122811
GP5.7185.29	GP5	3	21.3909	149.609	35.0311	-0.0631409	0.209296	-0.473353	0.347071	0.762894	0.927624	1	0.531606	0.10268
LTBP4.13133.73	LTBP4	5	20.0909	39.2806	27.9272	0.128367	0.426923	-0.708386	0.965119	0.763659	0.927624	1	0.0500536	0.00214555
BDH2.17329.2	BDH2	11	29.5131	625.311	44.6497	0.0227114	0.0755722	-0.125407	0.17083	0.763776	0.927624	1	0.436729	0.203643
EBI3.10851.77	EBI3	84	20.0869	8210.82	89.1676	-0.00614104	0.0205433	-0.0464052	0.0341231	0.764993	0.928327	1	0.748109	0.375453
EGFR.2677.1	EGFR	17	23.5811	150.19	32.9462	0.0280053	0.0942288	-0.15668	0.21269	0.76631	0.92915	1	0.655945	0.114278
CAMP.9384.17	CAMP	3	29.7701	83.2741	62.6351	0.077624	0.26291	-0.437671	0.592919	0.767804	0.929642	1	0.489038	0.645538
LOXL3.15427.35	LOXL3	3	35.5936	160.975	52.4155	0.0629193	0.213821	-0.356163	0.482001	0.768558	0.929642	1	0.25105	0.659433
C6.4127.75	C6	13	20.5263	385.209	65.6654	0.0236723	0.0804728	-0.134051	0.181396	0.768632	0.929642	1	0.419061	0.210357
ADI1.12457.10	ADI1	4	21.9806	92.244	35.8689	0.0652306	0.223676	-0.373166	0.503627	0.770569	0.931211	1	0.330426	0.0311926
EPHA2.4834.61	EPHA2	14	24.9832	269.748	61.107	-0.0285914	0.0991933	-0.223007	0.165824	0.773164	0.933571	1	0.552056	0.670605
VPS26A.19293.6	VPS26A	13	21.843	378.646	33.1794	-0.0376061	0.131371	-0.29509	0.219877	0.774681	0.933918	1	0.14318	0.907539
PRTN3.13720.95	PRTN3	74	19.5769	2507.97	46.7242	-0.0109095	0.0381754	-0.085732	0.063913	0.775052	0.933918	1	0.0643326	0.849792
C1QTNF5.7810.20	C1QTNF5	13	19.8244	531.053	31.0085	-0.0327826	0.115237	-0.258644	0.193078	0.776043	0.933918	1	0.0891862	0.010594
NAGLU.15509.2	NAGLU	16	20.0233	5225.16	95.1749	-0.0111759	0.0393023	-0.088207	0.0658552	0.776137	0.933918	1	0.933695	0.341749
COL1A1.11140.56	COL1A1	14	19.9601	202.263	29.1315	0.031617	0.111472	-0.186864	0.250098	0.776693	0.933918	1	0.80264	0.0933045
F10.4878.3	F10	20	20.9552	332.617	34.6934	0.0279573	0.0988464	-0.165778	0.221693	0.777302	0.933918	1	0.13696	0.342585
PSAP.6207.10	PSAP	41	19.5547	1115.47	59.8462	-0.0107291	0.0384709	-0.0861306	0.0646724	0.78033	0.936394	1	0.971485	0.884853
GSTT2B.11273.176	GSTT2B	27	19.5987	1062.37	36.8646	-0.0159955	0.0574404	-0.128577	0.0965856	0.78065	0.936394	1	0.358212	0.724361
APOH.8288.27	APOH	11	21.3138	2371.88	47.029	0.0148276	0.0535225	-0.0900745	0.11973	0.781753	0.936406	1	0.0847193	0.763248
GZMM.5704.74	GZMM	9	21.0178	47.9569	23.9227	0.0768994	0.277833	-0.467644	0.621443	0.781947	0.936406	1	0.0560224	0.748707
LRP11.6713.4	LRP11	39	24.3346	8100.86	109.932	-0.0074899	0.027388	-0.0611694	0.0461896	0.784489	0.938454	1	0.819893	0.237289
GPC5.4991.12	GPC5	43	20.4386	564.083	46.1841	0.0177906	0.0651963	-0.109992	0.145573	0.784948	0.938454	1	0.00377399	0.191488
NRP2.15387.44	NRP2	30	19.616	168.804	31.2677	-0.0246626	0.0911102	-0.203235	0.15391	0.78663	0.939693	1	0.255094	0.269224
PDHX.18319.7	PDHX	4	24.7906	107.381	93.2947	0.0480258	0.182268	-0.309212	0.405264	0.792172	0.945538	1	0.481884	0.649951
PLAUR.2652.15	PLAUR	26	20.1193	511.292	34.4974	0.0195466	0.0744269	-0.126327	0.165421	0.792837	0.945556	1	0.777083	0.599471
IL22.2778.10	IL22	3	19.8566	43.923	32.1374	0.0897138	0.346612	-0.589633	0.76906	0.795766	0.948271	1	0.426994	0.206385
MMP19.6425.87	MMP19	9	19.5412	105.646	28.598	0.047496	0.187667	-0.320325	0.415316	0.800201	0.952777	1	0.150793	0.14087
PSG3.6444.15	PSG3	36	24.4614	4279.19	142.671	-0.00894246	0.0365825	-0.0806429	0.062758	0.806885	0.959407	1	0.166902	0.119845
GFRA1.3314.74	GFRA1	11	21.2911	463.862	35.9836	0.0236979	0.0979373	-0.168256	0.215652	0.808803	0.959407	1	0.833356	0.501032
CLSTN2.18882.7	CLSTN2	43	20.9248	728.402	62.0833	0.00970286	0.0402523	-0.0691902	0.0885959	0.809515	0.959407	1	0.807674	0.717522
ARSK.8269.327	ARSK	3	29.3732	88.7471	42.8619	0.0519326	0.215894	-0.371212	0.475077	0.809906	0.959407	1	0.340367	0.372368
ECM1.3366.51	ECM1	29	29.2203	3342.94	189.867	0.00845484	0.0351515	-0.0604409	0.0773506	0.809923	0.959407	1	0.0116681	0.0217565
PDGFA.4499.21	PDGFA	6	21.253	31.9395	23.4257	-0.083579	0.347848	-0.765349	0.598191	0.810118	0.959407	1	0.496513	0.48739
B4GALT7.7806.33	B4GALT7	8	21.954	456.843	55.6353	0.0352396	0.146875	-0.25263	0.32311	0.810385	0.959407	1	0.139323	0.887956
PSMB9.18942.11	PSMB9	3	21.4988	25.0682	21.7499	-0.0928693	0.389115	-0.855521	0.669783	0.811363	0.959783	1	0.79945	0.298
TNFSF8.3421.54	TNFSF8	11	19.5664	280.84	33.6623	-0.0344887	0.145288	-0.319247	0.25027	0.812361	0.959982	1	0.764286	0.889169
CRTAC1.5632.6	CRTAC1	35	19.665	3017.5	81.3868	0.00914366	0.0386216	-0.0665533	0.0848406	0.812851	0.959982	1	0.546817	0.89893
TIMP3.2480.58	TIMP3	65	19.6116	4785.99	103.165	-0.00600157	0.0254708	-0.0559235	0.0439203	0.813724	0.960163	1	0.0255393	0.675625
TNFRSF17.2665.26	TNFRSF17	10	19.574	236.985	29.556	-0.0293321	0.125601	-0.275506	0.216841	0.815347	0.960163	1	0.396511	0.36893
PRKCSH.5687.5	PRKCSH	8	20.4122	136.332	22.7699	0.0517572	0.224509	-0.388272	0.491786	0.817676	0.960163	1	0.167157	0.983402
NFASC.7179.69	NFASC	27	22.0652	1338.32	72.3788	-0.010162	0.0440911	-0.096579	0.0762551	0.817722	0.960163	1	0.959063	0.68443
CHAD.13460.4	CHAD	5	20.3074	34.4053	22.0336	0.0579149	0.251527	-0.435068	0.550898	0.817895	0.960163	1	0.850566	0.60407
REG3G.15476.6	REG3G	54	20.1396	4635.58	73.5308	-0.00598136	0.0261275	-0.0571903	0.0452275	0.818923	0.960163	1	0.702031	0.238254
SNUPN.17765.3	SNUPN	10	21.8045	196.253	27.6228	0.0435895	0.190409	-0.329605	0.416784	0.818926	0.960163	1	0.00465087	0.966691
CNTFR.14101.2	CNTFR	14	21.0532	564.637	70.9181	0.0180015	0.0788079	-0.136459	0.172462	0.819318	0.960163	1	0.720102	0.0477709
MSR1.15533.97	MSR1	14	19.5204	663.525	41.7213	-0.0179489	0.0789212	-0.172632	0.136734	0.820091	0.960163	1	0.0642138	0.47692
LGMN.3622.33	LGMN	24	20.1526	192.095	32.8658	0.0154236	0.0683915	-0.118621	0.149468	0.821576	0.960163	1	0.826652	0.0778958
ERBB3.2617.56	ERBB3	5	21.5956	163.616	24.6361	0.0413843	0.183971	-0.319193	0.401961	0.822018	0.960163	1	0.764072	0.319164
IL1RL1.4234.8	IL1RL1	35	40.3287	9640.9	304.393	0.00470281	0.0209605	-0.0363791	0.0457847	0.822473	0.960163	1	0.947152	0.218877
IFI16.13940.19	IFI16	3	24.6771	78.7164	33.066	-0.0576482	0.257013	-0.561385	0.446088	0.822523	0.960163	1	0.858667	0.272525
INSR.3448.13	INSR	7	19.5843	65.1539	26.7569	-0.0380541	0.169941	-0.371132	0.295024	0.822815	0.960163	1	0.779982	0.6625
SDF2.15333.11	SDF2	10	23.824	522.32	42.5066	0.0214237	0.0959265	-0.166589	0.209436	0.823275	0.960163	1	0.465846	0.403101
ARSA.3583.54	ARSA	7	20.3669	82.5931	27.5563	0.0504165	0.22699	-0.394476	0.495309	0.824229	0.960163	1	0.265629	0.618566
SNX8.6925.26	SNX8	14	19.6044	144.697	40.2897	-0.0229979	0.1038	-0.226442	0.180447	0.824657	0.960163	1	0.744131	0.129372
NTM.8428.102	NTM	63	20.0446	3841.6	53.1329	-0.00735229	0.0333503	-0.0727176	0.0580131	0.825516	0.960163	1	0.265625	0.809763
ICAM5.5124.69	ICAM5	64	20.3021	4232.99	72.8861	-0.0049394	0.0225407	-0.0491183	0.0392395	0.826547	0.960163	1	0.794418	0.420825
POMGNT2.6359.50	POMGNT2	36	21.1843	2207.11	54.8862	-0.0107744	0.0492534	-0.107309	0.0857605	0.826841	0.960163	1	0.66157	0.0615338
PCOLCE2.6081.52	PCOLCE2	36	21.0881	4648.29	72.152	0.00834894	0.0382176	-0.0665561	0.083254	0.827072	0.960163	1	0.0810807	0.705988
NUDT12.13947.371	NUDT12	34	19.5756	2851.09	51.3403	0.0115668	0.0531465	-0.0925985	0.115732	0.827709	0.960163	1	0.0689265	0.145846
POR.2731.29	POR	15	19.9081	318.701	36.4216	-0.0309112	0.142426	-0.31006	0.248238	0.828182	0.960163	1	0.0438891	0.430672
BST1.4535.50	BST1	60	23.0284	53273.6	181.289	-0.00296101	0.0137	-0.0298126	0.0238906	0.828885	0.960214	1	0.748144	0.367653
BOLA3.5980.55	BOLA3	5	21.5603	193.793	29.3108	-0.0558382	0.265097	-0.575418	0.463742	0.833173	0.963799	1	0.0471312	0.528218
NT5C2.11288.26	NT5C2	11	22.519	136.738	31.3654	0.0246193	0.117234	-0.205155	0.254394	0.833666	0.963799	1	0.739318	0.319764
AMY2B.15556.49	AMY2B	16	24.0113	3016.35	112.787	-0.0118886	0.0567163	-0.12305	0.0992732	0.833968	0.963799	1	0.0556029	0.45942
FGFBP1.15494.11	FGFBP1	7	23.8443	78.6249	33.7247	-0.0342161	0.164775	-0.35717	0.288737	0.8355	0.963909	1	0.834584	0.0179495
FCER2.3291.30	FCER2	38	21.0188	996.376	37.5934	-0.00940571	0.0454631	-0.0985118	0.0797004	0.836099	0.963909	1	0.340077	0.437979
OMG.16908.5	OMG	3	24.438	116.879	33.7194	0.0502946	0.2444	-0.428722	0.529311	0.836957	0.963909	1	0.309238	0.545891
AMY2A.18917.53	AMY2A	17	21.5758	5362.91	61.7038	-0.00863865	0.0426	-0.0921331	0.0748558	0.839303	0.963909	1	0.300079	0.13042
NOG.8778.3	NOG	15	20.2606	239.654	30.5462	-0.0198821	0.0980499	-0.212056	0.172292	0.839311	0.963909	1	0.930433	0.672951
AKR1A1.4192.10	AKR1A1	17	24.5405	3557.33	54.6742	-0.0104178	0.0518979	-0.112136	0.0913003	0.840905	0.963909	1	0.559729	0.0835252
S100A6.13090.17	S100A6	14	19.7086	103.398	29.5222	-0.0282844	0.14173	-0.30607	0.249501	0.841821	0.963909	1	0.126004	0.746045
RSPO3.13094.75	RSPO3	21	21.9109	849.876	43.7635	0.0122998	0.061659	-0.10855	0.133149	0.841886	0.963909	1	0.990685	0.324424
CLPS.5749.53	CLPS	32	29.7737	2508.26	114.583	0.00734426	0.0368243	-0.0648301	0.0795186	0.841918	0.963909	1	0.405128	0.251449
RSPO3.8427.118	RSPO3	16	22.7805	709.997	59.0556	0.0138508	0.0695729	-0.12251	0.150211	0.842197	0.963909	1	0.998303	0.303658
PNLIP.15613.16	PNLIP	5	19.7445	45.0596	24.5937	0.0491328	0.247129	-0.43523	0.533496	0.842408	0.963909	1	0.557166	0.277006
SULT1A3.13944.3	SULT1A3	14	21.1429	267.029	45.2669	0.0198008	0.100225	-0.176637	0.216238	0.843387	0.963909	1	0.933372	0.432319
PKP2.14067.6	PKP2	5	27.7887	158.377	40.1969	-0.0535605	0.272358	-0.587372	0.480251	0.844098	0.963909	1	0.0984046	0.615416
RALB.18432.32	RALB	20	21.2111	769.718	44.862	0.0190002	0.0976225	-0.172336	0.210337	0.845684	0.963909	1	0.0276416	0.942513
LYVE1.3206.4	LYVE1	28	20.4574	454.449	49.6165	0.0133871	0.0688502	-0.121557	0.148331	0.845833	0.963909	1	0.549427	0.648013
TNFRSF1B.8368.102	TNFRSF1B	12	19.707	386.223	43.1825	-0.0169561	0.0872499	-0.187963	0.154051	0.84591	0.963909	1	0.887395	0.591249
CST6.14711.27	CST6	8	21.3955	350.076	38.0836	-0.0256571	0.132733	-0.285808	0.234494	0.846725	0.963909	1	0.116989	0.340384
ANGPTL1.9092.33	ANGPTL1	5	23.7687	81.6228	30.3969	0.0709302	0.367027	-0.648429	0.790289	0.846758	0.963909	1	0.0200872	0.880523
UNC5B.15394.79	UNC5B	22	21.1904	180.833	49.0501	-0.0171344	0.0902367	-0.193995	0.159726	0.849401	0.963909	1	0.925244	0.785354
AGT.3484.60	AGT	21	22.7976	413.31	42.0544	-0.0169701	0.0893724	-0.192137	0.158197	0.849403	0.963909	1	0.190862	0.815472
CFHR1.15468.14	CFHR1	27	19.9785	4263.68	119.478	-0.00632262	0.0333356	-0.0716592	0.059014	0.849571	0.963909	1	0.275551	0.40892
ABO.9253.52	ABO	69	19.9262	30064.3	231.472	0.0026661	0.0141018	-0.0249729	0.0303051	0.850045	0.963909	1	0.585463	0.115997
HS6ST3.18896.23	HS6ST3	5	20.607	133.04	39.8902	0.0309008	0.164756	-0.292016	0.353817	0.851226	0.963909	1	0.706438	0.21606
KREMEN1.17331.138	KREMEN1	17	28.2064	410.623	58.5466	-0.015171	0.0812136	-0.174347	0.144005	0.851815	0.963909	1	0.433485	0.182715
EPHA5.3806.55	EPHA5	9	22.8021	128.703	33.8891	-0.0246345	0.132843	-0.285002	0.235733	0.852883	0.963909	1	0.279697	0.296416
IL1R1.2991.9	IL1R1	20	21.064	440.585	49.7415	0.0125053	0.067557	-0.119904	0.144915	0.853144	0.963909	1	0.693781	0.147569
PTGR1.19617.5	PTGR1	33	22.3227	4435.78	131.948	0.00505758	0.0274673	-0.0487773	0.0588924	0.85391	0.963909	1	0.578983	0.364779
C1QC.14100.63	C1QC	52	20.6466	2605.66	75.6287	0.00523814	0.0284669	-0.0505559	0.0610322	0.854007	0.963909	1	0.316619	0.917231
MTHFD1.12575.30	MTHFD1	9	23.8089	144.972	33.7077	-0.0260119	0.141809	-0.303952	0.251928	0.854461	0.963909	1	0.9826	0.12255
CA11.8859.51	CA11	6	19.9251	289.082	24.6558	-0.0352123	0.193022	-0.413528	0.343104	0.855248	0.963909	1	0.114913	0.376251
STARD5.17383.4	STARD5	24	20.3141	526.05	36.7499	0.0123288	0.067587	-0.120139	0.144797	0.855259	0.963909	1	0.0946274	0.778943
CBL.12016.60	CBL	10	25.8242	193.798	42.9934	-0.0269699	0.148251	-0.317537	0.263597	0.855646	0.963909	1	0.0688083	0.904635
NOTCH1.5107.7	NOTCH1	13	19.512	119.935	34.0044	0.0344083	0.18951	-0.337025	0.405842	0.855925	0.963909	1	0.0285954	0.72705
RNASE2.8394.56	RNASE2	8	23.6114	333.411	31.4043	-0.0260947	0.145364	-0.311002	0.258813	0.857535	0.964285	1	0.214757	0.948852
RNPEP.12386.11	RNPEP	57	19.8139	1163.38	50.8745	-0.00905785	0.0504756	-0.107988	0.0898725	0.857584	0.964285	1	0.000290094	0.718998
ASF1A.18172.71	ASF1A	5	31.0448	150.892	102.391	0.03394	0.19338	-0.345078	0.412958	0.86068	0.965781	1	0.201837	0.420262
PNLIPRP1.6627.25	PNLIPRP1	14	19.613	301.583	37.2942	-0.0202034	0.115388	-0.246359	0.205952	0.861008	0.965781	1	0.18585	0.167073
CCL23.3028.36	CCL23	26	21.5082	755.14	63.9303	0.0069883	0.0400474	-0.0715032	0.0854798	0.861472	0.965781	1	0.892353	0.102093
CD14.16914.104	CD14	14	21.1089	472.156	44.0261	-0.0161148	0.0924141	-0.197243	0.165013	0.86157	0.965781	1	0.765727	0.398394
HDHD3.19482.11	HDHD3	10	21.8051	388.779	29.3771	0.020947	0.122534	-0.219215	0.261109	0.864264	0.968055	1	0.323038	0.298642
TXNL4B.15316.262	TXNL4B	10	20.4762	268.291	32.4338	-0.0205519	0.121757	-0.259192	0.218088	0.865959	0.968233	1	0.545737	0.80746
PPID.5202.4	PPID	17	25.1955	840.829	56.1795	-0.0085042	0.0505164	-0.107514	0.0905061	0.866312	0.968233	1	0.538991	0.635437
TRIM3.12573.80	TRIM3	8	19.8353	171.802	25.8065	0.0260989	0.155517	-0.278709	0.330907	0.866725	0.968233	1	0.864998	0.777559
SLAMF6.5128.53	SLAMF6	5	25.8777	410.915	45.5332	0.0205881	0.123453	-0.221376	0.262552	0.867552	0.968233	1	0.482547	0.1627
RPE.12646.2	RPE	3	21.5731	87.5794	48.1672	-0.0410869	0.246741	-0.524691	0.442517	0.867749	0.968233	1	0.944992	0.250893
IDI1.17712.7	IDI1	4	20.6566	42.7797	28.969	0.0387005	0.233912	-0.419759	0.49716	0.868591	0.968429	1	0.382767	0.696881
ICAM5.8245.27	ICAM5	61	20.2017	3901.91	71.0663	-0.00377574	0.0230163	-0.0488869	0.0413355	0.869695	0.968917	1	0.853158	0.127882
GCA.12594.5	GCA	13	20.6651	1015.29	33.8487	-0.0106634	0.0654527	-0.138948	0.117622	0.870583	0.969165	1	0.563864	0.642313
SERPINB4.15444.45	SERPINB4	9	19.705	155.036	55.3454	-0.0230092	0.142584	-0.302469	0.25645	0.8718	0.969777	1	0.524725	0.502949
CXCL6.3495.15	CXCL6	52	20.0214	5502.52	84.4736	0.00470281	0.0293784	-0.0528778	0.0622834	0.87282	0.970171	1	0.377173	0.863411
HS6ST1.5465.32	HS6ST1	23	20.2816	351.562	35.8914	0.0129949	0.0820208	-0.147763	0.173753	0.874114	0.970867	1	0.493425	0.400332
ENPP6.15579.26	ENPP6	3	27.2364	48.2665	45.6651	0.0445952	0.288368	-0.520595	0.609786	0.8771	0.97344	1	0.630095	0.376931
POGLUT1.6467.65	POGLUT1	18	19.804	613.791	40.0904	-0.0117608	0.0768047	-0.162295	0.138774	0.878299	0.973566	1	0.814525	0.0367251
TYMP.11361.73	TYMP	3	21.4077	26.5548	24.8381	-0.0570744	0.373509	-0.789138	0.674989	0.878551	0.973566	1	0.311456	0.185591
FAH.11424.4	FAH	33	19.6695	4544.89	42.5784	0.00616423	0.0408781	-0.0739553	0.0862838	0.880137	0.974581	1	0.848004	0.781846
DECR1.12687.2	DECR1	5	29.8938	66.7823	44.6252	-0.032806	0.219957	-0.463914	0.398302	0.881438	0.975279	1	0.518031	0.409103
PGM2.18330.7	PGM2	18	19.6166	360.375	31.1329	0.0149856	0.10192	-0.184773	0.214744	0.883105	0.976382	1	0.251076	0.841714
CAPN2.14684.17	CAPN2	11	20.9969	213.248	32.5832	0.0170498	0.116722	-0.211721	0.245821	0.883865	0.976479	1	0.530847	0.269089
FABP4.15386.7	FABP4	3	19.5694	75.1945	36.8845	0.0372666	0.258828	-0.470027	0.54456	0.885515	0.976544	1	0.876589	0.0411843
PIP4K2A.12697.30	PIP4K2A	3	23.9822	195.692	29.2172	0.0277017	0.19306	-0.35069	0.406093	0.885906	0.976544	1	0.950732	0.242437
FABP2.15385.116	FABP2	37	19.7672	6614.37	147.418	0.00329475	0.0230805	-0.0419422	0.0485317	0.886487	0.976544	1	0.92477	0.677109
SMPD1.10818.36	SMPD1	47	20.3217	2911.19	36.2981	-0.0067371	0.0473039	-0.0994511	0.0859769	0.886747	0.976544	1	0.567054	0.266637
CCL22.3508.78	CCL22	29	25.3414	644.201	51.331	-0.00782623	0.0561089	-0.117798	0.102145	0.889069	0.976544	1	0.37138	0.387717
LMAN2.9468.8	LMAN2	5	20.7612	125.638	53.0221	-0.0242819	0.175226	-0.367719	0.319155	0.889786	0.976544	1	0.796021	0.0695864
BTNL8.9026.40	BTNL8	8	19.9908	349.74	37.2499	-0.0148443	0.107209	-0.22497	0.195281	0.889876	0.976544	1	0.922643	0.0978462
BRSK2.9790.28	BRSK2	12	20.7999	314.368	33.0935	-0.0153173	0.111102	-0.233074	0.202439	0.890346	0.976544	1	0.860479	0.89605
SEMA6B.5121.3	SEMA6B	10	20.5413	121.418	31.025	-0.0209634	0.15237	-0.319602	0.277675	0.89057	0.976544	1	0.670393	0.405988
COL18A1.2201.17	COL18A1	28	21.0552	274.555	35.9144	-0.01074	0.0785182	-0.164633	0.143153	0.891202	0.976544	1	0.179493	0.733753
DSG2.9484.75	DSG2	29	19.9326	540.371	42.3543	-0.0107724	0.0788891	-0.165392	0.143847	0.891386	0.976544	1	0.126041	0.984418
GRN.4992.49	GRN	15	23.3028	539.806	40.4352	-0.0117979	0.0871275	-0.182565	0.158969	0.892288	0.976544	1	0.637751	0.365848
CLEC4C.9094.5	CLEC4C	75	19.9478	5615.3	102.353	0.00271607	0.020126	-0.0367302	0.0421624	0.892649	0.976544	1	0.827378	0.986461
ST6GALNAC6.7228.2	ST6GALNAC6	8	19.9233	67.7315	46.2599	-0.0231923	0.173055	-0.362374	0.31599	0.89339	0.976621	1	0.929036	0.514366
TGFBR3.3009.3	TGFBR3	11	20.4591	51.1473	24.601	0.0207478	0.160147	-0.293135	0.334631	0.896919	0.977815	1	0.551825	0.161377
MICA.2730.58	MICA	54	29.0608	18908.5	1113.61	0.00139648	0.0108138	-0.0197982	0.0225911	0.897248	0.977815	1	0.351816	0.783104
CD209.3029.52	CD209	43	19.9005	1417.4	35.1699	-0.00578198	0.0450551	-0.0940884	0.0825245	0.897887	0.977815	1	0.249499	0.853432
PIANP.9599.6	PIANP	17	26.3268	536.378	51.3973	-0.011407	0.0895621	-0.186945	0.164132	0.898652	0.977815	1	0.426991	0.765327
PLXNB2.9216.100	PLXNB2	59	22.2711	2726.29	79.0918	0.00364519	0.0287213	-0.0526475	0.0599379	0.899007	0.977815	1	0.641986	0.810797
ITGA2.15603.20	ITGA2	4	24.5545	122.897	32.3658	0.0277198	0.218549	-0.400628	0.456068	0.89907	0.977815	1	0.325501	0.0508532
GLRX.18386.36	GLRX	5	21.6198	86.6048	29.0019	0.0363461	0.286892	-0.525951	0.598643	0.899186	0.977815	1	0.182213	0.283799
FCN2.3313.21	FCN2	96	21.4788	8616.89	57.4043	-0.00257546	0.0207229	-0.0431916	0.0380407	0.901093	0.979156	1	0.949782	0.00789427
SPATA20.11117.2	SPATA20	44	20.6043	2027.28	51.8136	-0.00567691	0.046786	-0.0973757	0.0860219	0.903423	0.979914	1	0.380993	0.489452
AKR1B1.16606.85	AKR1B1	3	27.183	66.3869	41.8149	0.025442	0.210631	-0.387387	0.438271	0.903858	0.979914	1	0.30504	0.852609
CALB2.16803.4	CALB2	3	22.2596	30.9841	23.0342	0.0396565	0.33091	-0.608915	0.688228	0.904609	0.979914	1	0.833941	0.435432
CMPK1.18243.9	CMPK1	3	20.0406	109.295	48.6352	0.0300619	0.25165	-0.463163	0.523287	0.904912	0.979914	1	0.0945272	0.946895
GP1BA.4990.87	GP1BA	15	20.6612	291.914	34.7796	-0.0120489	0.101595	-0.211171	0.187073	0.905594	0.979914	1	0.894494	0.310974
TNFAIP3.14009.65	TNFAIP3	8	20.131	245.634	40.0256	0.0139676	0.118071	-0.217448	0.245383	0.905832	0.979914	1	0.649347	0.795645
ACAT1.19197.95	ACAT1	5	22.942	127.233	30.9628	0.0261893	0.230253	-0.425098	0.477477	0.909443	0.98199	1	0.226716	0.487973
APOM.10445.20	APOM	20	24.4099	533.306	62.883	0.00755539	0.0670833	-0.123925	0.139036	0.910326	0.98199	1	0.819432	0.574987
PDE5A.16805.5	PDE5A	19	20.6796	528.294	51.8773	-0.00888853	0.0789684	-0.163664	0.145887	0.910381	0.98199	1	0.640246	0.217345
AGR3.17342.13	AGR3	3	20.7942	25.8638	25.7739	0.0473124	0.420995	-0.777823	0.872448	0.91052	0.98199	1	0.885479	0.0286362
CXCL10.4141.79	CXCL10	3	21.0721	72.516	49.332	-0.0258502	0.236032	-0.488465	0.436764	0.91279	0.98199	1	0.437381	0.629881
PIGR.3216.2	PIGR	8	20.46	287.048	22.939	0.0136958	0.126096	-0.233449	0.26084	0.913509	0.98199	1	0.387269	0.125434
CD55.5069.9	CD55	23	19.707	2523.7	80.4868	0.00526754	0.0488092	-0.0903967	0.100932	0.914058	0.98199	1	0.288	0.849298
FCGR2A.3309.2	FCGR2A	64	23.964	96635.1	298.394	-0.00142801	0.0132755	-0.0274475	0.0245914	0.914339	0.98199	1	0.147312	0.90486
APOC1.15364.101	APOC1	41	20.9642	1136.18	39.6554	0.005487	0.0510282	-0.0945264	0.1055	0.914369	0.98199	1	0.520396	0.230559
FGFR1.5532.53	FGFR1	9	27.9542	126.289	34.6927	0.0183865	0.171252	-0.317261	0.354034	0.914499	0.98199	1	0.177319	0.561488
NQO2.9754.33	NQO2	86	20.6443	8705.95	106.504	-0.00192034	0.018336	-0.0378582	0.0340175	0.916589	0.983509	1	0.827971	0.00550146
GSTM3.9748.31	GSTM3	68	21.4518	7471.68	85.3391	0.00216935	0.0218291	-0.040615	0.0449537	0.920837	0.987018	1	0.0502205	0.998309
IFNLR1.7192.37	IFNLR1	11	20.5003	540.592	28.8486	0.0114517	0.117674	-0.219186	0.242089	0.922475	0.987018	1	0.934472	0.201197
KLKB1.4152.58	KLKB1	49	19.5826	3285.16	43.3322	-0.00352906	0.0366395	-0.0753411	0.0682829	0.923268	0.987018	1	0.703242	0.56826
DPT.4979.34	DPT	48	21.0186	2311.67	67.2884	0.00304091	0.0319665	-0.0596123	0.0656941	0.924213	0.987018	1	0.633863	0.73333
PAM.5620.13	PAM	20	19.6494	4888.51	100.189	-0.00366575	0.0388937	-0.079896	0.0725645	0.92491	0.987018	1	0.13201	0.752294
VWA2.7128.9	VWA2	30	20.239	457.144	55.6244	0.00536702	0.0575525	-0.107434	0.118168	0.925702	0.987018	1	0.242912	0.986294
HPSE.5604.30	HPSE	7	22.1645	186.143	41.3665	-0.0138419	0.149391	-0.306644	0.27896	0.926177	0.987018	1	0.898336	0.626016
CPOX.18241.18	CPOX	12	20.5868	257.63	44.7219	0.00840479	0.0907133	-0.16939	0.1862	0.92618	0.987018	1	0.774193	0.162726
CNTN4.3298.52	CNTN4	47	19.9952	523.441	43.3181	0.00451035	0.0493083	-0.0921322	0.101153	0.927117	0.987018	1	0.834785	0.715149
IFIT3.13642.90	IFIT3	3	19.6771	101.409	37.5286	-0.0216104	0.236326	-0.484801	0.44158	0.92714	0.987018	1	0.624051	0.664196
PLAU.4158.54	PLAU	21	25.0966	970.258	59.9104	-0.0063037	0.0693285	-0.142185	0.129578	0.927552	0.987018	1	0.100526	0.990424
WFDC1.9316.67	WFDC1	93	19.5551	2812.31	47.0468	0.00272498	0.0301567	-0.056381	0.0618309	0.928	0.987018	1	0.718127	0.226374
GUSB.15562.24	GUSB	10	21.9855	217.246	37.4028	-0.0109528	0.124354	-0.254682	0.232776	0.929815	0.988226	1	0.324229	0.502976
PRSS3.18864.7	PRSS3	39	21.5539	3144.97	71.8818	0.00292132	0.0338884	-0.0634987	0.0693414	0.931304	0.989002	1	0.546847	0.043538
STAT3.10346.5	STAT3	13	19.8581	349.999	36.2086	0.0102704	0.120982	-0.22685	0.247391	0.932347	0.989002	1	0.234062	0.0362477
ITPA.18916.25	ITPA	61	20.7925	10576.2	84.3513	-0.00166051	0.0196294	-0.0401334	0.0368123	0.932585	0.989002	1	0.311586	0.341718
PLEKHA7.12731.12	PLEKHA7	21	20.6518	2742.24	60.8063	-0.00377437	0.0462351	-0.0943934	0.0868447	0.934937	0.989043	1	0.846541	0.337138
S100A7.7916.10	S100A7	48	19.593	5253.27	56.8828	-0.00244642	0.0301173	-0.0614753	0.0565825	0.935259	0.989043	1	0.456462	0.419854
C7.2888.49	C7	35	24.3096	3357.04	95.1587	0.00259737	0.032357	-0.0608212	0.0660159	0.936021	0.989043	1	0.484171	0.409112
DNER.9769.48	DNER	22	20.2583	454.849	39.275	0.00533016	0.0693749	-0.130642	0.141302	0.938758	0.989043	1	0.565463	0.844268
SLIT2.18930.28	SLIT2	9	23.1399	138.047	27.3516	-0.0108084	0.141317	-0.287785	0.266168	0.939035	0.989043	1	0.362803	0.912731
MUC16.15565.102	MUC16	11	19.6753	219.834	26.8461	-0.00922127	0.120645	-0.245682	0.227239	0.939075	0.989043	1	0.696152	0.426031
HMBS.11530.37	HMBS	5	19.7875	42.6385	27.8728	-0.0260332	0.346181	-0.704535	0.652468	0.940055	0.989043	1	0.113072	0.379974
CRABP2.11696.7	CRABP2	29	19.5353	1252.39	34.5983	0.00503575	0.0670304	-0.126341	0.136413	0.940114	0.989043	1	0.140258	0.804058
PYGL.11441.11	PYGL	4	19.5501	185.237	114.928	0.0112188	0.149811	-0.282406	0.304844	0.940305	0.989043	1	0.54328	0.454991
DTD2.18280.29	DTD2	5	25.9082	147.406	35.5581	-0.0112684	0.15088	-0.306988	0.284451	0.940466	0.989043	1	0.955195	0.161474
GPX7.8345.27	GPX7	24	22.7408	2930.22	70.9911	0.00289707	0.0388677	-0.0732823	0.0790764	0.940583	0.989043	1	0.205642	0.732546
HSPG2.15626.223	HSPG2	19	23.0892	870.745	53.8129	-0.00737715	0.0998378	-0.203056	0.188301	0.941097	0.989043	1	0.0025744	0.159033
BCL10.8768.4	BCL10	3	21.8585	43.2684	27.896	0.0228724	0.311491	-0.587639	0.633384	0.941465	0.989043	1	0.206868	0.263303
COL11A2.11278.4	COL11A2	30	20.018	767.124	61.5317	0.00339168	0.0467299	-0.0881973	0.0949807	0.94214	0.989043	1	0.601025	0.364008
CNTN5.3299.29	CNTN5	21	19.8759	785.505	33.5564	0.00497823	0.0697738	-0.131776	0.141732	0.943121	0.989359	1	0.390202	0.401945
CCDC126.6388.21	CCDC126	21	22.4076	1069.54	106.37	-0.00495802	0.0720045	-0.146084	0.136168	0.945103	0.990724	1	0.0549827	0.876803
SPON2.8099.42	SPON2	26	19.9229	1225.33	53.4726	0.00344621	0.0510571	-0.096624	0.103516	0.946186	0.990946	1	0.86782	0.0890001
DBI.16919.1	DBI	24	20.2354	718.685	39.6317	0.00400199	0.0598381	-0.113278	0.121282	0.946677	0.990946	1	0.82419	0.086886
TNFRSF11B.8304.50	TNFRSF11B	23	19.6165	332.469	42.8991	0.00508764	0.0799005	-0.151514	0.16169	0.949229	0.992903	1	0.660439	0.692871
ATF6B.11387.3	ATF6B	20	22.818	471.602	43.3566	-0.00490388	0.0781833	-0.15814	0.148333	0.949987	0.992982	1	0.2995	0.862963
SEMA7A.7019.13	SEMA7A	3	19.733	92.3996	28.0455	0.0156537	0.26997	-0.513478	0.544786	0.953762	0.99521	1	0.619365	0.65833
ERAP1.4964.67	ERAP1	51	62.7537	42048	483.417	0.0007257	0.0130536	-0.024859	0.0263104	0.955666	0.99521	1	0.390052	0.521089
ADH1A.17396.23	ADH1A	7	22.5291	149.269	33.577	-0.00809333	0.145974	-0.294198	0.278011	0.955785	0.99521	1	0.950054	0.26412
CTSE.15376.134	CTSE	10	20.6942	2601.16	44.5325	-0.00549815	0.107739	-0.216663	0.205667	0.9593	0.99521	1	0.046368	0.950553
DKK1.3535.84	DKK1	12	22.5444	371.139	75.9214	-0.00522418	0.105532	-0.212063	0.201614	0.960518	0.99521	1	0.117084	0.966633
TSG101.13044.5	TSG101	13	21.1982	296.252	25.1416	0.00544745	0.118968	-0.227725	0.23862	0.963478	0.99521	1	0.636475	0.0861549
PCSK9.5231.79	PCSK9	22	23.6475	529.3	33.934	-0.00296897	0.0676673	-0.135594	0.129656	0.965003	0.99521	1	0.46192	0.125608
BPHL.17813.21	BPHL	5	23.0823	184.536	40.9044	-0.00817536	0.188987	-0.378584	0.362233	0.965495	0.99521	1	0.339133	0.255053
NADK.13624.17	NADK	12	20.3855	233.719	36.7973	0.00533573	0.124344	-0.238375	0.249046	0.965773	0.99521	1	0.402232	0.0840583
CAPG.4968.50	CAPG	27	19.8865	2298.96	52.075	-0.00236314	0.0555638	-0.111266	0.10654	0.966076	0.99521	1	0.416938	0.375551
TSTD1.19277.4	TSTD1	17	19.6737	1363.25	53.0154	-0.00223212	0.0531293	-0.106364	0.101899	0.966488	0.99521	1	0.515995	0.927499
CD46.17682.1	CD46	22	24.9757	860.866	67.1296	0.00235339	0.0566702	-0.108718	0.113425	0.966875	0.99521	1	0.901055	0.169689
PDE5A.5256.86	PDE5A	17	28.4836	462.454	47.1364	0.00346606	0.0834867	-0.160165	0.167097	0.966884	0.99521	1	0.558321	0.436754
LILRA6.7059.14	LILRA6	118	20.3175	13909.7	88.162	0.000656209	0.015827	-0.0303641	0.0316765	0.966928	0.99521	1	0.775541	0.256648
ROR1.2590.69	ROR1	13	19.6456	54.1155	26.4824	-0.00604298	0.149366	-0.298795	0.286709	0.967728	0.99521	1	0.450097	0.893398
SPP1.13113.7	SPP1	11	20.3961	63.4708	41.5342	-0.00581408	0.145777	-0.291532	0.279904	0.968186	0.99521	1	0.572499	0.558577
MICB.5102.55	MICB	49	20.8043	9585.59	285.434	0.000642961	0.0161518	-0.0310139	0.0322999	0.968247	0.99521	1	0.28618	0.680114
IL6R.15602.43	IL6R	42	35.1814	19833.5	292.054	-0.00080552	0.0203807	-0.040751	0.0391399	0.968473	0.99521	1	0.023071	0.287966
RGMA.5483.1	RGMA	31	20.9216	386.635	33.3701	0.0028629	0.0734676	-0.141131	0.146857	0.968916	0.99521	1	0.865268	0.209968
CTSZ.4971.1	CTSZ	17	21.2618	951.571	77.4303	-0.00233431	0.0601182	-0.120164	0.115495	0.969027	0.99521	1	0.570402	0.183742
CD58.10938.13	CD58	7	20.0657	588.038	33.7454	-0.00474786	0.127191	-0.254037	0.244541	0.970223	0.99521	1	0.965699	0.687431
PRDX1.3855.56	PRDX1	8	23.7445	144.961	67.8578	-0.00487545	0.13222	-0.264022	0.254271	0.970586	0.99521	1	0.245912	0.505709
SEZ6L.19563.3	SEZ6L	20	20.3081	109.472	38.32	-0.0034423	0.0959339	-0.191469	0.184585	0.971376	0.99521	1	0.90468	0.609418
TREML2.5736.1	TREML2	55	19.6603	3341.4	72.2671	0.000980943	0.0275228	-0.0529627	0.0549246	0.971568	0.99521	1	0.795783	0.942561
MDGA2.19372.7	MDGA2	33	19.9397	4460.98	126.569	0.00102191	0.0289903	-0.0557981	0.0578419	0.97188	0.99521	1	0.144892	0.237795
ASIP.5676.54	ASIP	9	20.904	2975.37	44.5394	-0.00196403	0.0564383	-0.112581	0.108653	0.97224	0.99521	1	0.911864	0.253713
NPPB.7655.11	NPPB	4	44.0688	126.643	56.8503	0.00649125	0.188206	-0.362385	0.375367	0.972486	0.99521	1	0.470202	0.885477
TCN1.19614.8	TCN1	38	20.5518	1363.24	72.2999	0.00124837	0.0370678	-0.0714031	0.0738998	0.973134	0.99521	1	0.910761	0.428364
HEBP1.18225.13	HEBP1	40	19.6598	4354.06	66.73	-0.000990132	0.0313111	-0.0623587	0.0603784	0.974773	0.99521	1	0.454528	0.268331
PLA2R1.10916.44	PLA2R1	51	32.5465	9777.15	291.145	0.00049477	0.0160555	-0.0309734	0.031963	0.975416	0.99521	1	0.857957	0.212522
CNN1.15566.10	CNN1	4	21.7161	155.929	53.5083	-0.00468088	0.155483	-0.309423	0.300061	0.975983	0.99521	1	0.972758	0.185592
TNFSF13B.3059.50	TNFSF13B	4	20.4737	57.842	35.5484	-0.0068384	0.239647	-0.476538	0.462862	0.977235	0.99521	1	0.41511	0.218565
APOBEC3G.13930.3	APOBEC3G	10	21.4203	191.647	30.975	0.00396121	0.144969	-0.280172	0.288095	0.978201	0.99521	1	0.291088	0.476237
IL6ST.2620.4	IL6ST	24	21.7596	857.958	55.5225	0.00162712	0.0598276	-0.115633	0.118887	0.978303	0.99521	1	0.76685	0.701455
SCGB3A1.6252.62	SCGB3A1	22	19.8652	209.565	36.9601	-0.00234989	0.0865102	-0.171907	0.167207	0.97833	0.99521	1	0.451613	0.749829
SLITRK3.10565.19	SLITRK3	18	19.5254	2763.33	52.6938	-0.00140018	0.0516727	-0.102677	0.0998764	0.978382	0.99521	1	0.963777	0.240609
GPCPD1.12786.61	GPCPD1	4	20.1158	71.5117	46.2882	0.00553694	0.222613	-0.430777	0.441851	0.980157	0.99521	1	0.882826	0.387076
ACVRL1.16318.12	ACVRL1	13	21.4587	519.826	56.9586	0.00197059	0.0846528	-0.163946	0.167887	0.981428	0.99521	1	0.61553	0.743647
CALCOCO2.12534.10	CALCOCO2	6	20.3755	112.111	26.5392	0.00441205	0.196526	-0.380772	0.389596	0.982089	0.99521	1	0.891972	0.449912
CYB5D2.10924.258	CYB5D2	14	19.5162	717.868	39.8554	-0.00160673	0.0723424	-0.143395	0.140182	0.98228	0.99521	1	0.70257	0.208842
CD33.3166.92	CD33	97	20.5246	15351.7	105.018	-0.000316649	0.0159916	-0.0316596	0.0310263	0.984202	0.99521	1	0.260472	0.338253
ESM1.3805.16	ESM1	15	22.909	245.883	37.3859	-0.00206889	0.105996	-0.209816	0.205679	0.984427	0.99521	1	0.254053	0.317832
IGDCC4.9793.145	IGDCC4	25	20.1356	651.231	65.1017	-0.00103541	0.0531354	-0.105179	0.103108	0.984453	0.99521	1	0.843117	0.646647
HAVCR1.9021.1	HAVCR1	35	20.6478	2241.91	66.2069	-0.00102229	0.0533929	-0.105671	0.103626	0.984724	0.99521	1	0.00261712	0.985801
ANG.4874.3	ANG	95	20.2651	5350.62	58.8928	-0.000410878	0.0218023	-0.0431426	0.0423208	0.984964	0.99521	1	0.964313	0.234233
CD14.8969.49	CD14	17	19.5852	731.769	47.9868	0.00125833	0.0700814	-0.136099	0.138615	0.985674	0.99521	1	0.748314	0.210219
FAM171B.8786.6	FAM171B	12	22.6916	298.091	32.184	-0.00192944	0.112585	-0.222591	0.218732	0.986327	0.99521	1	0.411895	0.157794
FAM20A.6433.57	FAM20A	17	20.3295	255.377	29.3953	0.00156074	0.0935225	-0.18174	0.184861	0.986685	0.99521	1	0.692076	0.640059
ADH6.18206.18	ADH6	13	21.6063	354.157	56.0602	-0.00152371	0.0915137	-0.180887	0.17784	0.986716	0.99521	1	0.967284	0.140372
ADH5.11369.23	ADH5	12	23.2508	347.598	53.6729	0.00153724	0.0941372	-0.182968	0.186043	0.986971	0.99521	1	0.50738	0.306237
SEMA5A.13132.14	SEMA5A	81	20.2894	20770.7	49.2653	0.000334858	0.0205547	-0.0399516	0.0406214	0.987002	0.99521	1	0.98275	0.342755
FCGR2B.3310.62	FCGR2B	43	19.8373	23714.6	324.862	0.000204907	0.0141163	-0.0274626	0.0278724	0.988419	0.995948	1	0.409984	0.827114
COL6A3.11196.31	COL6A3	12	19.546	241.488	29.7449	-0.00208481	0.158019	-0.311796	0.307627	0.989473	0.996321	1	0.256044	0.562889
CASS4.12855.16	CASS4	3	21.4709	49.9882	22.0245	0.0039689	0.371604	-0.724361	0.732299	0.991478	0.996397	1	0.0384909	0.434084
SYK.11378.37	SYK	10	20.2687	114.796	38.9978	-0.00148419	0.140484	-0.276828	0.27386	0.991571	0.996397	1	0.958378	0.00924134
IL12B.13733.5	IL12B	39	23.5163	3506.45	59.9197	0.000394015	0.0374381	-0.0729832	0.0737712	0.991603	0.996397	1	0.523401	0.0863128
TREML1.9329.28	TREML1	5	21.0058	47.7389	23.6158	-0.00201788	0.223647	-0.440359	0.436323	0.992801	0.996912	1	0.854823	0.0603688
FAHD1.17819.30	FAHD1	10	20.2248	376.144	37.3204	0.00104259	0.138663	-0.270732	0.272817	0.994001	0.997429	1	0.20075	0.119368
INHBA.19622.7	INHBA	3	23.1889	104.101	24.6932	-0.00160724	0.246233	-0.484216	0.481001	0.994792	0.997534	1	0.412704	0.623321
OAF.6414.8	OAF	43	22.8566	2797.7	79.5787	-0.000164291	0.0360394	-0.0708003	0.0704717	0.996363	0.997811	1	0.0428356	0.0138032
SRI.12356.65	SRI	6	20.6209	174.811	38.6797	0.000609612	0.153381	-0.300011	0.30123	0.996829	0.997811	1	0.573573	0.327699
RCN1.9322.15	RCN1	8	23.779	226.119	42.6459	-0.000478238	0.132718	-0.260601	0.259645	0.997125	0.997811	1	0.365546	0.622113
SCARA5.10419.1	SCARA5	34	20.4462	913.976	50.0987	-8.9494e-05	0.0491342	-0.0963907	0.0962117	0.998547	0.998547	1	0.839469	0.253461
