# Supplementary material for: Mendelian randomization reveals interactions of the blood proteome and immunome in mitral valve prolapse
Source: Commun Med (Lond). 2024 Jun 6;4:108. doi: 10.1038/s43856-024-00530-x (PMC11156961; doi:10.1038/s43856-024-00530-x)
Supplement: Supplementary file 5 — Supplementary Data 3 [file 43856_2024_530_MOESM5_ESM.xlsx]

## Sheet: SD3
Supplementary Data 3. Mendelian randomization of blood proteins on the risk of MVP, MAF ≥ 0.01 (SCALLOP)
Gene Symbol	nb Ivs	F statistic min	F statistic max	F statisitic median	Beta IVW	se IVW	ci 95low IVW	ci 95high IVW	P-value IVW	FDR IVW	Bonferroni IVW	t Cochran's Q P-value IVW	P-value Egger Intercept
PTX3	3	23.8747	57.4698	49.5889	0.752789	0.176821	0.406227	1.09935	2.0686e-05	0.00113773	0.0300981	0.268965	0.358943
CTSD	23	22.9987	757.137	89.0515	-0.155961	0.0419925	-0.238265	-0.0736572	0.000203993	0.00435799	0.296811	0.769592	0.949445
IL16	11	20.3226	2836.75	71.8616	-0.142538	0.0387842	-0.218553	-0.0665221	0.000237709	0.00435799	0.345866	0.424963	0.775398
CX3CL1	17	23.6411	329.21	34.8331	0.22347	0.0638947	0.0982385	0.348701	0.000469692	0.00645827	0.683402	0.495189	0.0114313
CSF1	9	21.1881	249.697	46.3092	0.293278	0.0895018	0.117857	0.468698	0.00104998	0.0115498	1	0.314769	0.0144798
MMP-12	43	21.7778	2950.57	69.2687	0.0685491	0.0256024	0.0183692	0.118729	0.00741866	0.0680044	1	0.504693	0.50448
GDF-15	19	19.9387	805.25	38.401	0.179583	0.0686809	0.0449713	0.314195	0.00892926	0.0701584	1	0.142054	0.0537199
MMP-3	44	19.7386	2939.1	86.1307	-0.0515237	0.0283992	-0.107185	0.00413772	0.0696368	0.478753	1	0.559524	0.897243
FS	6	21.3095	62.1672	26.5383	0.351902	0.210073	-0.0598322	0.763637	0.0939053	0.55206	1	0.131618	0.537527
Gal-3	18	19.9634	1659.32	66.9836	-0.0703868	0.0451675	-0.158913	0.0181399	0.11915	0.55206	1	0.25155	0.44218
RAGE	9	20.2891	156.565	33.8604	0.170547	0.110544	-0.0461151	0.387209	0.12288	0.55206	1	0.509587	0.342111
TIE2	27	24.723	974.536	50.7958	-0.0703039	0.0461873	-0.160829	0.0202215	0.127972	0.55206	1	0.12061	0.274233
MMP-1	42	20.129	1037.3	46.0276	0.0435419	0.0291593	-0.0136092	0.100693	0.135373	0.55206	1	0.811012	0.86775
KLK6	4	23.9132	325.373	70.6183	0.17625	0.119586	-0.0581334	0.410634	0.140524	0.55206	1	0.307635	0.0934127
IL-1ra	15	19.7753	384.763	47.057	0.0851247	0.0623075	-0.0369957	0.207245	0.171875	0.602814	1	0.558199	0.480701
TNFSF14	10	22.1419	625.198	46.2787	0.102181	0.0756074	-0.0460066	0.250369	0.176545	0.602814	1	0.171522	0.117952
CSTB	31	22.0852	2542.08	52.8557	-0.0448135	0.0340749	-0.111599	0.0219721	0.188461	0.602814	1	0.45909	0.939031
HGF	5	20.7676	75.7657	42.1915	-0.177633	0.137772	-0.447661	0.092395	0.197284	0.602814	1	0.576425	0.050201
CXCL16	15	19.8407	184.693	38.1673	0.109935	0.0903147	-0.0670782	0.286949	0.22351	0.647003	1	0.160441	0.298383
hK11	10	20.5468	960.721	33.4695	0.0568942	0.0483972	-0.0379625	0.151751	0.239767	0.65936	1	0.153426	0.755815
REN	7	25.5446	73.431	48.3356	-0.12391	0.113493	-0.346353	0.0985317	0.274926	0.690226	1	0.787019	0.400072
CCL4	10	22.2323	81.7961	46.9485	0.106208	0.0975147	-0.0849177	0.297333	0.27609	0.690226	1	0.839338	0.155748
CCL3	16	22.1746	1176.43	54.2688	-0.0511484	0.0510021	-0.151111	0.0488139	0.315924	0.755471	1	0.908002	0.583284
IL-6RA	43	29.5336	19172.2	169.316	-0.0161454	0.0193397	-0.0540505	0.0217598	0.403814	0.78739	1	0.0420388	0.396196
ECP	3	23.4119	110.228	29.4924	0.0765331	0.0954615	-0.110568	0.263634	0.422717	0.78739	1	0.869796	0.372268
TM	19	22.0325	1012.86	49.3569	0.0404916	0.0512972	-0.0600492	0.141032	0.429906	0.78739	1	0.254702	0.652333
SELE	4	21.2623	106.373	27.045	-0.137033	0.179981	-0.489789	0.215724	0.446434	0.78739	1	0.664872	0.760714
EN-RAGE	6	20.4685	127.367	28.4654	-0.0820005	0.111921	-0.301362	0.137361	0.463764	0.78739	1	0.620229	0.735126
TRANCE	3	36.7856	125.108	38.55	-0.107835	0.155882	-0.413357	0.197688	0.48908	0.78739	1	0.196337	0.57939
CXCL1	12	20.5568	530.872	33.9841	0.0406695	0.0593172	-0.0755902	0.156929	0.492949	0.78739	1	0.889949	0.817457
ADM	9	19.5747	188.394	45.7297	0.113642	0.167922	-0.215479	0.442763	0.498562	0.78739	1	0.00707071	0.995187
CHI3L1	33	19.5414	4374.14	41.4029	-0.0266104	0.0394865	-0.104002	0.0507817	0.500368	0.78739	1	0.0150723	0.187684
FAS	14	21.6943	601.23	51.3549	0.0484163	0.0728216	-0.0943115	0.191144	0.506139	0.78739	1	0.220552	0.925858
CA-125	7	21.0108	78.3851	33.1606	-0.083827	0.127727	-0.334168	0.166514	0.511633	0.78739	1	0.0245563	0.993906
ESM-1	3	29.0992	44.3328	36.2628	0.0899887	0.137882	-0.180254	0.360232	0.51398	0.78739	1	0.418571	0.497711
CXCL6	30	20.0976	1811.05	41.6401	0.0244809	0.038236	-0.0504602	0.0994221	0.522004	0.78739	1	0.086536	0.648335
PSGL-1	11	27.1641	1809.7	72.8103	0.0286189	0.0493569	-0.0681188	0.125357	0.562025	0.78739	1	0.569361	0.0934568
MCP-1	3	24.0416	33.5124	30.6538	0.150887	0.266552	-0.371545	0.67332	0.571346	0.78739	1	0.493729	0.52772
U-PAR	5	23.8397	119.836	37.6442	0.0839662	0.149718	-0.209476	0.377409	0.574915	0.78739	1	0.88243	0.464603
KIM-1	34	21.8048	2568.89	62.858	-0.0180222	0.0325591	-0.0818368	0.0457924	0.579905	0.78739	1	0.0637531	0.464375
IL-18	7	20.0256	330.937	67.7512	0.0731857	0.136353	-0.194061	0.340432	0.591449	0.78739	1	0.0220382	0.170635
MMP-10	31	21.666	647.892	50.5679	-0.0186327	0.0356565	-0.0885181	0.0512527	0.60128	0.78739	1	0.443665	0.00901787
OPG	14	19.9466	338.947	41.6985	-0.0492569	0.0984453	-0.242206	0.143692	0.61683	0.788968	1	0.156058	0.803938
MMP-7	16	19.9511	523.734	42.7842	-0.0257452	0.0554848	-0.134493	0.083003	0.642644	0.803305	1	0.875515	0.878729
MPO	9	36.5629	314.77	126.263	-0.0364991	0.0859871	-0.205031	0.132032	0.671221	0.811076	1	0.277176	0.579716
NT-pro-BNP	6	21.6255	180.375	26.7637	-0.0349075	0.0851307	-0.201761	0.131946	0.681773	0.811076	1	0.500588	0.733117
PlGF	4	22.4712	126.894	32.7807	-0.0929224	0.239977	-0.563268	0.377424	0.698598	0.811076	1	0.0698601	0.164183
TRAIL-R2	16	20.1223	690.297	38.1573	-0.0188665	0.0503444	-0.11754	0.0798067	0.707848	0.811076	1	0.85219	0.783054
TRAIL	5	33.6187	211.146	72.3159	0.0315185	0.0907973	-0.146441	0.209478	0.728493	0.817696	1	0.733201	0.586988
SPON1	15	21.1453	425.623	33.0863	-0.0214161	0.0655975	-0.149985	0.107153	0.744063	0.81847	1	0.751761	0.745583
PAR-1	7	23.5144	126.717	37.6433	0.0291545	0.107089	-0.180735	0.239044	0.785433	0.845421	1	0.408101	0.633952
CD40	32	19.6728	1806.25	42.0017	-0.0083617	0.0328885	-0.0728219	0.0560985	0.799307	0.845421	1	0.828433	0.393784
TNF-R2	4	40.3225	178.855	64.2242	-0.0326442	0.147737	-0.322204	0.256916	0.825123	0.856259	1	0.316448	0.880708
FABP4	3	20.2913	56.3801	53.4906	0.0160895	0.220886	-0.416839	0.449018	0.941933	0.959376	1	0.848091	0.235991
RETN	13	19.4843	192.124	34.2653	-0.00050168	0.0811549	-0.159562	0.158559	0.995068	0.995068	1	0.600157	0.722331
