# Supplementary material for: Mendelian randomization reveals interactions of the blood proteome and immunome in mitral valve prolapse
Source: Commun Med (Lond). 2024 Jun 6;4:108. doi: 10.1038/s43856-024-00530-x (PMC11156961; doi:10.1038/s43856-024-00530-x)
Supplement: Supplementary file 6 — Supplementary Data 4 [file 43856_2024_530_MOESM6_ESM.xlsx]

## Sheet: SD4
Supplementary Data 4. Mendelian randomization of blood proteins on the risk of MVP, Weighted Median sensitivity test, MAF ≥ 0.01 (SCALLOP)
Gene Symbol	UniProt id	nb Ivs	F statistic min	F statistic max	F statisitic median	Beta IVW	se IVW	ci 95low IVW	ci 95high IVW	P-value IVW	FDR IVW	Bonferroni IVW	Beta WM	se WM	ci 95low WM	ci 95high WM	P-value WM	FDR WM	t Cochran's Q P-value IVW	P-value Egger Intercept
PTX3	P26022	3	23.8747	57.4698	49.5889	0.752789	0.176821	0.406227	1.09935	2.0686e-05	0.00113773	0.0300981	0.722377	0.216253	0.29853	1.14622	0.000836486	0.00418243	0.268965	0.358943
CTSD	P07339	23	22.9987	757.137	89.0515	-0.155961	0.0419925	-0.238265	-0.0736572	0.000203993	0.00435799	0.296811	-0.123884	0.0600945	-0.241667	-0.00610128	0.0392561	0.0392561	0.769592	0.949445
IL16	Q14005	11	20.3226	2836.75	71.8616	-0.142538	0.0387842	-0.218553	-0.0665221	0.000237709	0.00435799	0.345866	-0.099587	0.0447838	-0.187362	-0.0118123	0.0261668	0.0327085	0.424963	0.775398
CX3CL1	P78423	17	23.6411	329.21	34.8331	0.22347	0.0638947	0.0982385	0.348701	0.000469692	0.00645827	0.683402	0.249111	0.0883213	0.0760045	0.422218	0.00479476	0.0119869	0.495189	0.0114313
CSF1	P09603	9	21.1881	249.697	46.3092	0.293278	0.0895018	0.117857	0.468698	0.00104998	0.0115498	1	0.245545	0.110357	0.0292489	0.461842	0.0260811	0.0327085	0.314769	0.0144798
