# Supplementary material for: Mendelian randomization reveals interactions of the blood proteome and immunome in mitral valve prolapse
Source: Commun Med (Lond). 2024 Jun 6;4:108. doi: 10.1038/s43856-024-00530-x (PMC11156961; doi:10.1038/s43856-024-00530-x)
Supplement: Supplementary file 7 — Supplementary Data 5 [file 43856_2024_530_MOESM7_ESM.xlsx]

## Sheet: SD5
Supplementary Data 5. Overview of common proteins in deCODE and SCALLOP MR studies
Gene Symbol	UniProt id	Beta IVW deCODE	se IVW deCODE	P-value IVW deCODE	FDR IVW deCODE	Beta IVW SCALLOP	se IVW SCALLOP	P-value IVW SCALLOP	FDR IVW SCALLOP
CTSD	P07339	-0.111132	0.0533844	0.0373672	0.259215	-0.155961	0.0419925	0.000203993	0.00435799
IL16	Q14005	-0.12089	0.0379373	0.00143968	0.051091	-0.142538	0.0387842	0.000237709	0.00435799
CX3CL1	P78423	0.48505	0.228478	0.0337573	0.250687	0.22347	0.0638947	0.000469692	0.00645827
