# Supplementary material for: Mendelian randomization reveals interactions of the blood proteome and immunome in mitral valve prolapse
Source: Commun Med (Lond). 2024 Jun 6;4:108. doi: 10.1038/s43856-024-00530-x (PMC11156961; doi:10.1038/s43856-024-00530-x)
Supplement: Supplementary file 8 — Supplementary Data 6 [file 43856_2024_530_MOESM8_ESM.xlsx]

## Sheet: SD6
Supplementary Data 6. Mendelian randomization of blood proteins on the risk of MVP, MAF ≥ 0.05 (deCODE)
Aptamers	Gene Symbol	UniProt id	nb Ivs	F statistic min	F statistic max	F statisitic median	Beta IVW	se IVW	ci 95low IVW	ci 95high IVW	P-value IVW	FDR IVW	t Cochran's Q P-value IVW	P-value Egger Intercept
MFAP2.9294.45	MFAP2	P55001	13	34.2081	826.571	73.0704	0.412834	0.0766105	0.26268	0.562988	7.09553e-08	1.98675e-06	0.262963	0.0461219
ALDH2.18381.16	ALDH2	P05091	3	25.6809	73.7966	49.731	-1.33408	0.256667	-1.83714	-0.831021	2.01759e-07	2.82463e-06	0.106417	0.606447
SHBG.4929.55	SHBG	P04278	23	19.746	426.512	48.9416	0.353271	0.0735864	0.209045	0.497498	1.58059e-06	1.47522e-05	0.279526	0.659991
LGALS2.3033.57	LGALS2	P05162	14	20.8316	672.226	48.9634	-0.362095	0.0790631	-0.517056	-0.207135	4.65361e-06	3.25753e-05	0.564742	0.367333
ACAT2.17341.89	ACAT2	Q9BWD1	18	22.7394	1075.3	66.4391	0.296671	0.0654856	0.168321	0.42502	5.88948e-06	3.29811e-05	0.322345	0.742083
FER.4220.39	FER	P16591	4	22.0724	81.9782	33.8895	0.960613	0.214239	0.540712	1.38051	7.33132e-06	3.42128e-05	0.60678	0.687152
CRISPLD2.5691.2	CRISPLD2	Q9H0B8	37	20.1387	568.05	47.8525	-0.205152	0.0512631	-0.305626	-0.104678	6.28251e-05	0.000218646	0.442678	0.836491
MTHFSD.19129.15	MTHFSD	Q2M296	42	20.3626	1987.21	46.5482	-0.163188	0.0432393	-0.247935	-0.0784405	0.000160609	0.000267976	0.604381	0.0373461
CNP.6609.22	CNP	P09543	3	21.4056	82.4025	55.9483	-0.882165	0.244996	-1.36235	-0.401981	0.000317331	0.00078359	0.773039	0.22683
STAT6.10372.18	STAT6	P42226	4	19.7742	85.426	20.8484	0.826175	0.230384	0.374631	1.27772	0.000335688	0.00078359	0.511979	0.697161
MASP1.3605.77	MASP1	P48740	6	21.098	99.2287	31.834	-0.646168	0.184599	-1.00798	-0.28436	0.000464595	0.00100067	0.819606	0.699082
MAGI2.14066.49	MAGI2	Q86UL8	17	21.9894	3217.38	246.532	0.138643	0.0419667	0.05639	0.220897	0.000954357	0.00190871	0.190753	0.663211
DEFB1.6629.3	DEFB1	P60022	35	19.6166	2873.64	63.4214	0.134212	0.0409972	0.0538586	0.214565	0.00106158	0.00194149	0.930348	0.220524
LPO.4801.13	LPO	P22079	12	22.0496	939.011	66.3571	0.208973	0.0649934	0.0815882	0.336358	0.00130311	0.00228044	0.655943	0.832866
APOL3.16823.75	APOL3	O95236	38	19.852	6440.25	77.7977	-0.0733228	0.0234063	-0.119198	-0.0274473	0.00173258	0.00683243	0.926527	0.471293
IL1RAP.14048.7	IL1RAP	Q9NPH3	38	22.3754	14442.4	108.521	-0.0596969	0.0206312	-0.100133	-0.0192606	0.00380933	0.00078359	0.593019	0.0588504
APOA5.15363.32	APOA5	Q6Q788	26	21.4186	8499.3	75.3976	0.0856018	0.0302789	0.0262562	0.144947	0.00469705	0.00406953	0.259889	0.240368
MMP8.9172.69	MMP8	P22894	19	20.7504	221.286	40.8978	0.230268	0.0824119	0.0687436	0.391792	0.00520426	0.00728597	0.595661	0.415679
GM2A.15441.6	GM2A	P17900	29	19.965	837.648	44.9622	0.130267	0.0479169	0.036352	0.224183	0.00655565	0.00874087	0.760583	0.89382
COL2A1.18875.125	COL2A1	P02458	24	24.1431	6809.46	117.828	0.0740434	0.0273109	0.020515	0.127572	0.0067054	0.00456289	0.973502	0.56822
THBS2.14111.15	THBS2	P35442	3	19.9544	100.831	25.057	-0.754208	0.278483	-1.30002	-0.208392	0.00676337	0.00901782	0.196959	0.615561
HP.3054.3	HP	P00738	12	26.624	11859.1	932.61	-0.0598166	0.0227456	-0.104397	-0.0152361	0.00854315	0.0108731	0.798839	0.431143
TAPBPL.6364.7	TAPBPL	Q9BX59	33	20.1207	51303.9	219.376	0.0425922	0.016524	0.0102058	0.0749786	0.00994901	0.0121118	0.601747	0.256747
THBS3.8982.65	THBS3	P49746	6	21.2052	94.4701	26.3735	-0.507069	0.198793	-0.896695	-0.117442	0.0107495	0.0125411	0.948899	0.350823
ALAD.15523.9	ALAD	P13716	22	19.6543	816.998	45.2676	-0.139282	0.0567412	-0.250492	-0.0280709	0.0141009	0.015793	0.661153	0.509654
ENPEP.15558.63	ENPEP	Q07075	33	26.8062	1058.59	111.107	0.0782794	0.0343836	0.0108889	0.14567	0.022807	0.0245614	0.748045	0.866061
PLXNA1.9005.16	PLXNA1	Q9UIW2	10	19.8665	828.851	54.0646	-0.174895	0.0798596	-0.331417	-0.0183727	0.0285223	0.0295787	0.438416	0.556226
IGFBP3.2571.12	IGFBP3	P17936	13	26.4621	548.695	100.196	0.1276	0.0680549	-0.00578494	0.260985	0.0607982	0.0607982	0.730263	0.264109
