# Supplementary material for: Mendelian randomization reveals interactions of the blood proteome and immunome in mitral valve prolapse
Source: Commun Med (Lond). 2024 Jun 6;4:108. doi: 10.1038/s43856-024-00530-x (PMC11156961; doi:10.1038/s43856-024-00530-x)
Supplement: Supplementary file 9 — Supplementary Data 7 [file 43856_2024_530_MOESM9_ESM.xlsx]

## Sheet: SD7
Supplementary Data 7. Mendelian randomization of blood proteins on the risk of MVP, MAF ≥ 0.05 (SCALLOP)
Gene symbol	UniProt id	nb Ivs	F statistic min	F statistic max	F statisitic median	Beta IVW	se IVW	ci 95low IVW	ci 95high IVW	P-value IVW	FDR IVW	t Cochran's Q P-value IVW	P-value Egger Intercept
CTSD	P07339	19	22.9987	757.137	96.2268	-0.17812	0.0447863	-0.2659	-0.0903407	6.97566e-05	0.0036971	0.841378	0.929848
IL16	Q14005	9	20.3226	2836.75	71.8616	-0.133477	0.0404766	-0.21281	-0.0541448	0.000974985	0.0185497	0.388586	0.667563
CSF1	P09603	9	21.1881	249.697	46.3092	0.293278	0.0895018	0.117857	0.468698	0.00104998	0.0185497	0.314769	0.0144798
PTX3	P26022	4	23.8747	57.4698	38.868	0.598006	0.189236	0.227111	0.968901	0.00157709	0.0208964	0.229744	0.936964
CX3CL1	P78423	12	26.0452	329.21	43.8053	0.205461	0.0715248	0.0652751	0.345647	0.00407127	0.0431555	0.372227	0.330961
