# Supplementary material for: Mendelian randomization reveals interactions of the blood proteome and immunome in mitral valve prolapse
Source: Commun Med (Lond). 2024 Jun 6;4:108. doi: 10.1038/s43856-024-00530-x (PMC11156961; doi:10.1038/s43856-024-00530-x)
Supplement: Supplementary file 10 — Supplementary Data 8 [file 43856_2024_530_MOESM10_ESM.xlsx]

## Sheet: SD8
Supplementary Data 8. Input Table Forest plot deCODE (Figure 2a)
Aptamers	Gene Symbol	Uniprot id	nb Ivs	F statistic min	F statistic max	F statisitic median	Beta IVW	se IVW	ci 95low IVW	ci 95high IVW	Odd Ratio	Lower Limit	Upper Limit	P-value IVW	FDR IVW	Bonferroni IVW	P-value IVW Cochran Qtest	P-value Egger Cochran Qtest	P-value Egger Intercept
ACAT2.17341.89	ACAT2	Q9BWD1	29	21.3196	1075.3	53.1974	0.329451	0.0576571	0.216445	0.442457	1.3902	1.24165	1.55653	1.10373e-08	8.02966e-06	1.60593e-05	0.71316	0.756951	0.818221
ALAD.15523.9	ALAD	P13716	34	19.6543	816.998	43.1939	-0.187679	0.0518621	-0.289327	-0.0860312	0.828881	0.748767	0.917566	0.00029596	0.0200746	0.430622	0.66803	0.659699	0.62213
ALDH2.18381.16	ALDH2	P05091	3	25.6809	73.7966	49.731	-1.33408	0.256667	-1.83714	-0.831021	0.263401	0.159273	0.435604	2.01759e-07	9.78533e-05	0.00029356	0.106417	0.107327	0.606447
APOA5.15363.32	APOA5	Q6Q788	33	19.7885	2344.64	79.467	0.125454	0.0340627	0.0586923	0.192215	1.13366	1.06045	1.21193	0.000230476	0.0191824	0.335342	0.272618	0.234117	0.130764
APOL3.16823.75	APOL3	O95236	61	19.852	6784.62	69.434	-0.0768433	0.020523	-0.117068	-0.0366189	0.926035	0.889525	0.964043	0.000180936	0.0175508	0.263262	0.771299	0.807989	0.859429
CNP.6609.22	CNP	P09543	3	21.4056	82.4025	55.9483	-0.882165	0.244996	-1.36235	-0.401981	0.413886	0.256059	0.668994	0.000317331	0.0200746	0.461717	0.773039	0.511119	0.22683
COL2A1.18875.125	COL2A1	P02458	57	23.8632	3413.1	93.8421	0.0898286	0.0265777	0.0377374	0.14192	1.09399	1.03846	1.15248	0.000725238	0.035174	1	0.911864	0.894874	0.0376941
CRISPLD2.5691.2	CRISPLD2	Q9H0B8	57	19.5227	568.05	45.9585	-0.158002	0.0431493	-0.242573	-0.0734311	0.853848	0.784606	0.9292	0.000250492	0.0191824	0.364466	0.521314	0.487604	0.266425
DEFB1.6629.3	DEFB1	P60022	74	19.6166	2873.64	44.5404	0.121759	0.0351387	0.0528888	0.19063	1.12948	1.05431	1.21001	0.000530014	0.0285619	0.771171	0.954227	0.946337	0.252718
ENPEP.15558.63	ENPEP	Q07075	55	21.0681	1058.59	81.3686	0.115376	0.0324251	0.0518237	0.178928	1.1223	1.05319	1.19593	0.000373371	0.0226356	0.543255	0.444939	0.479006	0.832076
FER.4220.39	FER	P16591	4	22.0724	81.9782	33.8895	0.960613	0.214239	0.540712	1.38051	2.6133	1.71723	3.97694	7.33132e-06	0.00152387	0.0106671	0.60678	0.663976	0.687152
GM2A.15441.6	GM2A	P17900	38	20.1374	837.648	39.4818	0.149908	0.0457559	0.0602286	0.239588	1.16173	1.06208	1.27073	0.00105189	0.0478282	1	0.866591	0.88787	0.79304
HP.3054.3	HP	P00738	32	36.0739	3521.43	287.551	-0.0871352	0.0225176	-0.131269	-0.0430016	0.916553	0.876982	0.95791	0.000108991	0.0113273	0.158582	0.841204	0.88262	0.84773
IGFBP3.2571.12	IGFBP3	P17936	22	19.6436	663.084	67.8877	0.198284	0.0576047	0.0853812	0.311188	1.21931	1.08913	1.36505	0.000577098	0.0299885	0.839678	0.674675	0.785925	0.903319
IL1RAP.14048.7	IL1RAP	Q9NPH3	72	20.9204	15826.4	83.7468	-0.0687289	0.0175605	-0.103147	-0.034311	0.93358	0.901995	0.966271	9.08396e-05	0.010167	0.132172	0.665101	0.649098	0.509244
LGALS2.3033.57	LGALS2	P05162	25	19.57	672.226	30.0538	-0.296242	0.0895211	-0.4717	-0.120784	0.743607	0.62394	0.886225	0.000935667	0.043916	1	0.057662	0.073616	0.794741
LPO.4801.13	LPO	P22079	19	20.3649	939.011	58.0204	0.217591	0.0619345	0.0962018	0.338981	1.24308	1.10098	1.40352	0.000442667	0.0257632	0.644081	0.658332	0.657547	0.662059
MAGI2.14066.49	MAGI2	Q86UL8	34	20.3432	3217.38	84.6495	0.152441	0.0346891	0.0844521	0.220431	1.16467	1.08812	1.24661	1.11024e-05	0.00201925	0.016154	0.61269	0.594528	0.564421
MASP1.3605.77	MASP1	P48740	9	20.2757	99.2287	26.1632	-0.694236	0.167596	-1.02272	-0.365753	0.499456	0.359616	0.693674	3.43823e-05	0.00518914	0.0500262	0.951541	0.990759	0.778823
MFAP2.9294.45	MFAP2	P55001	26	20.1663	826.571	49.1311	0.401456	0.0652152	0.273636	0.529275	1.494	1.31474	1.6977	7.46716e-10	1.08647e-06	1.08647e-06	0.323503	0.28535	0.358082
MMP8.9172.69	MMP8	P22894	23	19.8876	632.976	37.5687	0.280438	0.0678384	0.147477	0.413399	1.32371	1.15891	1.51195	3.56642e-05	0.00518914	0.0518914	0.651006	0.600332	0.296455
MTHFSD.19129.15	MTHFSD	Q2M296	58	19.6205	1989.63	41.9172	-0.154063	0.0388516	-0.230211	-0.0779154	0.857218	0.794366	0.925043	7.32657e-05	0.00969106	0.106602	0.823618	0.79727	0.022995
PLXNA1.9005.16	PLXNA1	Q9UIW2	19	20.9012	828.851	38.8212	-0.254297	0.0704587	-0.392394	-0.116201	0.775461	0.675438	0.890296	0.000307183	0.0200746	0.446951	0.445009	0.492327	0.809572
SHBG.4929.55	SHBG	P04278	28	19.746	426.512	47.7312	0.325469	0.0647484	0.198564	0.452373	1.38468	1.21965	1.57204	4.99066e-07	0.000181535	0.000726141	0.70261	0.727503	0.762009
STAT6.10372.18	STAT6	P42226	5	19.7742	85.426	21.9063	0.740014	0.213271	0.32201	1.15802	2.09597	1.3799	3.18362	0.000520793	0.0285619	0.757754	0.512006	0.73731	0.844249
TAPBPL.6364.7	TAPBPL	Q9BX59	70	20.1207	61950.5	188.102	0.0493889	0.0134	0.0231253	0.0756524	1.05063	1.02339	1.07859	0.000228043	0.0191824	0.331803	0.522288	0.489184	0.146749
THBS2.14111.15	THBS2	P35442	61	21.3005	2815.56	90.2172	-0.140041	0.029405	-0.197674	-0.0824082	0.869323	0.820638	0.920896	1.91221e-06	0.000556454	0.00278227	0.348149	0.343015	0.636292
THBS3.8982.65	THBS3	P49746	8	21.7895	138.775	41.9504	-0.511003	0.150798	-0.806562	-0.215445	0.599893	0.44639	0.806183	0.000702342	0.035174	1	0.935521	0.917868	0.454236
