# Supplementary material for: Mendelian randomization reveals interactions of the blood proteome and immunome in mitral valve prolapse
Source: Commun Med (Lond). 2024 Jun 6;4:108. doi: 10.1038/s43856-024-00530-x (PMC11156961; doi:10.1038/s43856-024-00530-x)
Supplement: Supplementary file 11 — Supplementary Data 9 [file 43856_2024_530_MOESM11_ESM.xlsx]

## Sheet: SD9
Supplementary Data 9. Input Table Forest plot SCALLOP (Figure 2b)
Gene Symbol	UniProt id	nb Ivs	F statistic min	F statistic max	F statisitic median	Beta IVW	se IVW	ci 95low IVW	ci 95high IVW	Odds Ratio	Lower Limit	Upper Limit	P-value IVW	FDR IVW	Bonferroni IVW	P-value IVW Cochran Qtest	P-value Egger Cochran Qtest	P-value Egger Intercept
CSF-1	P09603	9	21.1881	249.697	46.3092	0.293278	0.0895018	0.117857	0.468698	1.34082	1.12508	1.59791	0.00104998	0.0115498	1	0.314769	0.22947	0.0144798
CTSD	P07339	23	22.9987	757.137	89.0515	-0.155961	0.0419925	-0.238265	-0.0736572	0.855593	0.787994	0.92899	0.000203993	0.00435799	0.296811	0.769592	0.90638	0.949445
CX3CL1	P78423	17	23.6411	329.21	34.8331	0.22347	0.0638947	0.0982385	0.348701	1.25041	1.10323	1.41723	0.000469692	0.00645827	0.683402	0.495189	0.422661	0.0114313
IL16	Q14005	11	20.3226	2836.75	71.8616	-0.142538	0.0387842	-0.218553	-0.0665221	0.867155	0.803681	0.935642	0.000237709	0.00435799	0.345866	0.424963	0.465041	0.775398
PTX3	P26022	3	23.8747	57.4698	49.5889	0.752789	0.176821	0.406227	1.09935	2.12291	1.50114	3.00222	2.0686e-05	0.00113773	0.0300981	0.268965	0.141883	0.358943
