# Supplementary material for: Mendelian randomization reveals interactions of the blood proteome and immunome in mitral valve prolapse
Source: Commun Med (Lond). 2024 Jun 6;4:108. doi: 10.1038/s43856-024-00530-x (PMC11156961; doi:10.1038/s43856-024-00530-x)
Supplement: Supplementary file 12 — Supplementary Data 10 [file 43856_2024_530_MOESM12_ESM.xlsx]

## Sheet: SD10
Supplementary Data 10. Input Table Protein interaction network (Figure 3a)
node_1	link_type	node_2
ABL1	pp	CSF1
ACAT2	pp	UBC
ACAT2	pp	TRAF6
ACAT2	pp	PSAT1
ACAT2	pp	EIF1B
ACAT2	pp	TNIK
ACAT2	pp	HEXA
ACAT2	pp	MCC
ACAT2	pp	GNAS
ACAT2	pp	TERF1
ACAT2	pp	ALDH9A1
ACAT2	pp	FTSJ1
ACAT2	pp	DAK
ACAT2	pp	SSU72
ACAT2	pp	ATG5
ACAT2	pp	HMGB3
ACAT2	pp	HNF1A
ACAT2	pp	OLA1
ACAT2	pp	PKM
ACAT2	pp	PRKAB1
ACAT2	pp	FH
ACAT2	pp	CCNA1
ACAT2	pp	UBA3
ACAT2	pp	PAPSS1
ACAT2	pp	HLA-B
ACAT2	pp	VDAC1
ACAT2	pp	AHCY
ACAT2	pp	VASP
ACAT2	pp	TTC39C
ALAD	pp	UBC
ALAD	pp	LAP3
ALAD	pp	UBD
ALAD	pp	LPP
ALAD	pp	ACTR2
ALAD	pp	LEPRE1
ALAD	pp	DBNL
ALAD	pp	OGT
ALAD	pp	ZNF259
ALAD	pp	TOM1L1
ALAD	pp	AGFG1
ALAD	pp	WDR4
ALAD	pp	SURF2
ALAD	pp	C14orf142
ALAD	pp	GPN1
ALAD	pp	RPRD1B
ALAD	pp	HSPBP1
ALAD	pp	PPME1
ALB	pp	HP
ALDH2	pp	EIF6
ALDH2	pp	CUL3
ALDH2	pp	CRMP1
ALDH2	pp	C14orf1
ALDH2	pp	UBC
ALDH2	pp	UBA5
ALDH2	pp	HSPE1
ALDH2	pp	ICT1
ALDH2	pp	FHIT
ALDH2	pp	UNC119
ALDH2	pp	HSPD1
ALDH2	pp	APP
ALDH2	pp	ALDH1A1
ALDH2	pp	RPL13A
ALDH2	pp	HNF4A
ALDH2	pp	ITGB3BP
ALDH2	pp	C2orf18
ALDH2	pp	FAM45A
ALDH2	pp	IGSF21
APOA1	pp	HP
APOA5	pp	NR1H4
APOA5	pp	THRB
APOA5	pp	SMARCD1
APOA5	pp	PPARA
APOA5	pp	USF2
APOA5	pp	RAB5B
APOA5	pp	USF1
APOA5	pp	FAS
APOE	pp	HP
ATP7B	pp	HP
CBL	pp	CSF1
CEBPE	pp	CSF1
COL2A1	pp	COCH
COL2A1	pp	PKD1
COL2A1	pp	PDIA2
COL2A1	pp	THBS1
COL2A1	pp	ZBTB7B
COL2A1	pp	TGFB1
COL2A1	pp	SP1
COL2A1	pp	ITGA2B
COL2A1	pp	ANXA5
COL2A1	pp	COL11A1
COL2A1	pp	BMP2
COL2A1	pp	COL11A2
COL2A1	pp	EGR1
COL2A1	pp	COL9A1
COL2A1	pp	MAG
COL2A1	pp	PRELP
COL2A1	pp	SP3
COL2A1	pp	RELA
COL2A1	pp	HYAL1
CSF1	pp	CEBPA
CSF1R	pp	CSF1
CTSD	pp	UBC
CTSD	pp	APP
CTSD	pp	SLC2A4
CTSD	pp	MYC
CTSD	pp	CUL2
CTSD	pp	HBA1
CTSD	pp	MAPK1
CTSD	pp	LIG4
CTSD	pp	ATP6V1B1
CTSD	pp	CUL5
CTSD	pp	AHR
CTSD	pp	ELANE
CTSD	pp	ESR2
CTSD	pp	USF2
CTSD	pp	CCL21
CTSD	pp	ESR1
CTSD	pp	PSAP
CTSD	pp	SP1
CTSD	pp	CCL3
CTSD	pp	CTSA
CTSD	pp	CCL4
CTSD	pp	H2AFX
CTSD	pp	USF1
CTSD	pp	CCL20
CTSD	pp	MARCH9
CTSD	pp	ATP6V0A1
CTSD	pp	UCHL5
CX3CL1	pp	RELA
CX3CR1	pp	CX3CL1
CXCL5	pp	MMP8
ELAVL1	pp	GM2A
ELAVL1	pp	HP
ENPEP	pp	HNF1A
FER	pp	UBC
FER	pp	EGFR
FER	pp	DNM2
FER	pp	FYB
FER	pp	HSP90AA1
FER	pp	CTNNB1
FER	pp	ERBB2
FER	pp	HSP90AB1
FER	pp	CDH1
FER	pp	ERBB3
FER	pp	TMF1
FER	pp	DNM1
FER	pp	CTTN
FER	pp	ABI1
FER	pp	DNM3
GADD45G	pp	HP
GAPDH	pp	CSF1
GM2A	pp	HEXA
GRB2	pp	HP
HBB	pp	HP
HNF4A	pp	TAPBPL
IGFBP3	pp	CUL4B
IGFBP3	pp	IGFALS
IGFBP3	pp	EZH2
IGFBP3	pp	HDAC1
IGFBP3	pp	TP53
IGFBP3	pp	HNF1A
IGFBP3	pp	ADAM12
IGFBP3	pp	NCOR1
IGFBP3	pp	PLG
IGFBP3	pp	IGF2
IGFBP3	pp	COL1A1
IGFBP3	pp	FN1
IGFBP3	pp	TF
IGFBP3	pp	IGF1
IGFBP3	pp	SP1
IGFBP3	pp	IGF1R
IGFBP3	pp	AR
IGFBP3	pp	CD44
IGFBP3	pp	HMGA1
IGFBP3	pp	CEBPB
IGFBP3	pp	RXRA
IGFBP3	pp	SP3
IGFBP3	pp	GTF3C1
IGFBP3	pp	POLA2
IGFBP3	pp	PAPPA2
IL16	pp	HDAC3
IL16	pp	SSSCA1
IL16	pp	GABPA
IL16	pp	CD9
IL16	pp	GRIN2A
IL16	pp	GRIN2B
IL16	pp	CD4
IL16	pp	KCNJ15
IL16	pp	KCNJ4
IL16	pp	SKP2
IL16	pp	GABPB1
IL16	pp	PPP1R12A
IL16	pp	GRIN2D
IL16	pp	PPP1R12B
IL16	pp	EFEMP2
IL16	pp	CDK1
IL16	pp	HSPA8
IL16	pp	KCNJ1
IL16	pp	KCNJ2
IL16	pp	CSNK2A1
IL16	pp	KCNJ10
IL16	pp	GRIN2C
IL16	pp	USHBP1
IL16	pp	DMRTB1
IL16	pp	PPP1R12C
IL16	pp	KCND2
IL1RAP	pp	UBC
IL1RAP	pp	RAC1
IL1RAP	pp	SMAD2
IL1RAP	pp	CCNI
IL1RAP	pp	IL1R1
IL1RAP	pp	IRAK2
IL1RAP	pp	TOLLIP
IL1RAP	pp	STAT3
IL1RAP	pp	PRKCI
IL1RAP	pp	MC4R
IL1RAP	pp	TMED7
IL1RAP	pp	KPNA1
IL1RAP	pp	IL1R2
IL1RAP	pp	IL18R1
IL1RAP	pp	MYD88
IL1RAP	pp	MARCH8
IL1RAP	pp	PRPF40A
IL1RAP	pp	IL33
IL1RAP	pp	IL1B
IL1RAP	pp	HNF4A
IL1RAP	pp	PIK3CG
IL1RAP	pp	IRAK1
IL1RAP	pp	TIRAP
IL1RAP	pp	IL1RL1
IL1RAP	pp	TICAM2
IL8	pp	MMP8
LAMC3	pp	HP
LGALS2	pp	APP
LGALS2	pp	LTA
LGALS2	pp	ITGB1
LGALS2	pp	TUBB
LGALS2	pp	LGALS1
LGALS2	pp	TUBA1B
LGALS2	pp	TUBA1A
LGALS2	pp	BRAP
LGALS2	pp	IKBKG
MAGI2	pp	CTNNB1
MAGI2	pp	ARRDC3
MAGI2	pp	POLR2B
MAGI2	pp	ATN1
MAGI2	pp	TGFA
MAGI2	pp	ADRB1
MAGI2	pp	EGR1
MAGI2	pp	POLR2A
MAGI2	pp	ACVR2A
MAGI2	pp	AMOTL1
MAGI2	pp	DSCAML1
MAGI2	pp	PLXNB3
MAGI2	pp	RAPGEF2
MASP1	pp	PITX3
MASP1	pp	CUL3
MASP1	pp	NCK2
MASP1	pp	SERPING1
MASP1	pp	CDK7
MASP1	pp	UFD1L
MASP1	pp	GSK3B
MASP1	pp	MAPK6
MASP1	pp	C3
MASP1	pp	NUDT21
MASP1	pp	RPS6KA3
MASP1	pp	MAPK8IP2
MASP1	pp	MASP2
MASP1	pp	FCN1
MASP1	pp	C2
MASP1	pp	MBL2
MASP1	pp	H2AFX
MASP1	pp	GADD45A
MASP1	pp	FCN2
MASP1	pp	PDCD6IP
MASP1	pp	RPS6KA6
MIS12	pp	HP
MMP8	pp	BCAN
MMS19	pp	CNP
MTHFSD	pp	TP63
MTHFSD	pp	CUL2
MTHFSD	pp	TP53
MTHFSD	pp	TP73
MTHFSD	pp	SEC23IP
MTNR1A	pp	CNP
MVP	pp	HP
PEX14	pp	CNP
PIK3R2	pp	CSF1
PITX3	pp	HP
PLXNA1	pp	UBC
PLXNA1	pp	AKT1
PLXNA1	pp	KDR
PLXNA1	pp	PDIA3
PLXNA1	pp	FBXO6
PLXNA1	pp	RHOD
PLXNA1	pp	NPTX1
PPP1CA	pp	CNP
PRNP	pp	CNP
PTX3	pp	FGF2
PTX3	pp	FCN1
PTX3	pp	FCN3
PTX3	pp	C1QA
PTX3	pp	C1QB
PTX3	pp	C1QC
PTX3	pp	CFH
PTX3	pp	MBL2
PTX3	pp	SELP
PTX3	pp	FCN2
RBBP6	pp	HP
RPL11	pp	HP
SHBG	pp	CTSD
SHBG	pp	GRB2
SHBG	pp	ACTB
SHBG	pp	SORD
SHBG	pp	PSTPIP2
SHBG	pp	CECR5
SHBG	pp	MXD4
SHBG	pp	MPDU1
SHBG	pp	SLC37A1
SHBG	pp	UBE3A
SHBG	pp	DDX3Y
SHBG	pp	CLEC4G
SHBG	pp	CLDN4
SHBG	pp	AP1B1
SHBG	pp	NOMO1
SHBG	pp	SRI
SHBG	pp	DSTN
SHBG	pp	PKM
SHBG	pp	EIF3F
SHBG	pp	PSTPIP1
SHBG	pp	FLOT1
SHBG	pp	SNAPIN
SHBG	pp	AP2A1
SHBG	pp	A2M
SHBG	pp	MT2A
SHBG	pp	MT1F
SHBG	pp	APOD
SHBG	pp	COL1A2
SHBG	pp	SNRNP70
SHBG	pp	SRF
SHBG	pp	MT1G
SHBG	pp	APEH
SHBG	pp	AKR1B1
SHBG	pp	ACPP
SHBG	pp	DES
SHBG	pp	FLNA
SHBG	pp	AZGP1
SHBG	pp	ATP5A1
SHBG	pp	PTGDS
SHBG	pp	HNF4A
SHBG	pp	PLA2G4A
SHBG	pp	AK2
SHBG	pp	EIF3E
SHBG	pp	ACTA2
SHBG	pp	ACTG2
SHBG	pp	EEF1A1
SHBG	pp	PLP2
SHBG	pp	SEMA3F
SHBG	pp	ZC3H12A
SHBG	pp	HYI
SHBG	pp	CD177
SHBG	pp	C9orf24
SHBG	pp	RMND5B
SHBG	pp	FYTTD1
SHBG	pp	UBE2O
SHBG	pp	TINAGL1
SHBG	pp	APOBEC3C
SHBG	pp	PACSIN2
SHBG	pp	KLK4
SLA2	pp	CSF1
SMAD3	pp	HP
STAT6	pp	VKORC1
STAT6	pp	UBC
STAT6	pp	CEBPE
STAT6	pp	NCOA2
STAT6	pp	SRXN1
STAT6	pp	ANXA2
STAT6	pp	STAT2
STAT6	pp	PSAT1
STAT6	pp	USP8
STAT6	pp	HDAC1
STAT6	pp	WWP1
STAT6	pp	FCER2
STAT6	pp	SH3BGRL
STAT6	pp	PTPN2
STAT6	pp	SUMO2
STAT6	pp	NFKB1
STAT6	pp	IL4R
STAT6	pp	SOCS1
STAT6	pp	CCL2
STAT6	pp	CCL8
STAT6	pp	HDAC3
STAT6	pp	CCL7
STAT6	pp	CCL13
STAT6	pp	NCOA1
STAT6	pp	SSSCA1
STAT6	pp	IGBP1
STAT6	pp	PPM1G
STAT6	pp	CCL26
STAT6	pp	JAK1
STAT6	pp	ZNF92
STAT6	pp	IFNG
STAT6	pp	ALOX15
STAT6	pp	HDAC8
STAT6	pp	LITAF
STAT6	pp	DSTN
STAT6	pp	NUBP2
STAT6	pp	SND1
STAT6	pp	CCL1
STAT6	pp	CCL17
STAT6	pp	TRIM28
STAT6	pp	JAK3
STAT6	pp	CCL11
STAT6	pp	IRF9
STAT6	pp	DAZAP2
STAT6	pp	CREBBP
STAT6	pp	SEC24A
STAT6	pp	AHCYL1
STAT6	pp	EP300
STAT6	pp	IFNAR1
STAT6	pp	TP53
STAT6	pp	RAD23B
STAT6	pp	HNF1A
STAT6	pp	STAT3
STAT6	pp	TRIM24
STAT6	pp	PRDM1
STAT6	pp	IL2RA
STAT6	pp	JUN
STAT6	pp	ITGA2B
STAT6	pp	IRF1
STAT6	pp	FCGR1A
STAT6	pp	SRC
STAT6	pp	IL1RN
STAT6	pp	SFPQ
STAT6	pp	OPRM1
STAT6	pp	STAT1
STAT6	pp	PGGT1B
STAT6	pp	EEF1A1
STAT6	pp	CEBPZ
STAT6	pp	REL
STAT6	pp	NMI
STAT6	pp	IRF4
STAT6	pp	PARP14
STAT6	pp	PDE12
STAT6	pp	MAVS
STAT6	pp	TMEM173
STAT6	pp	ZBTB2
STAT6	pp	RCN3
STAT6	pp	API5
STAT6	pp	ZNF407
STAT6	pp	EHD1
STAT6	pp	ANKZF1
STAT6	pp	RLIM
STAT6	pp	IL19
STAT6	pp	TBK1
STAT6	pp	NCOA3
TAPBPL	pp	HNF4A
TBL1X	pp	HP
TGM2	pp	HP
TP53	pp	CX3CL1
TP63	pp	HP
TRAF6	pp	CNP
UBC	pp	GM2A
UBC	pp	CSF1
UBC	pp	MMP8
UBC	pp	CNP
UBC	pp	LPO
VKORC1	pp	HP
WASL	pp	HP
