# Supplementary material for: Mendelian randomization reveals interactions of the blood proteome and immunome in mitral valve prolapse
Source: Commun Med (Lond). 2024 Jun 6;4:108. doi: 10.1038/s43856-024-00530-x (PMC11156961; doi:10.1038/s43856-024-00530-x)
Supplement: Supplementary file 13 — Supplementary Data 11 [file 43856_2024_530_MOESM13_ESM.xlsx]

## Sheet: SD11
Supplementary Data 11. Input Table Enrichment GO Biological Process (Figure 3b)
Term	Overlap	P-value	Adjusted P-value	Odds Ratio	Genes
Cytokine-Mediated Signaling Pathway (GO:0019221)	44/257	1.64227e-26	4.94981e-23	10.0923	CCL13;CSF1R;CEBPA;CCL11;SRC;IL1RAP;CBL;CX3CL1;RELA;CXCL5;IL1RL1;SOCS1;CCL8;IRAK1;CCL7;IRAK2;CCL4;CCL3;AKT1;CCL2;STAT6;CCL1;JAK3;CCL17;JAK1;EGR1;IL33;IL4R;CCL21;IL1R1;CCL20;STAT1;STAT3;FER;CD4;TOLLIP;IL1B;TRAF6;IL2RA;PLP2;TP53;IL18R1;MYD88;CCL26
Positive Regulation Of DNA-templated Transcription (GO:0045893)	89/1243	1.35148e-23	1.43354e-20	4.04424	APP;THRB;AKR1B1;AHR;WASL;GABPB1;LITAF;FGF2;PKD1;ACTB;CX3CL1;RPS6KA3;TBK1;TRIM28;CDH1;MYC;HNF4A;ZC3H12A;NCK2;AKT1;EP300;IKBKG;TP63;GABPA;PITX3;NCOA1;ACTR2;NCOA2;PPP1R12A;ANXA2;NCOA3;HNF1A;UCHL5;DNM2;SFPQ;IRF4;TRAF6;IL1B;IRF1;PPARA;TP53;IRF9;CEBPA;CEBPB;TMF1;HDAC3;HDAC1;CEBPE;SRF;PIK3R2;EGFR;RELA;RXRA;ERBB2;ABL1;STAT6;RPRD1B;APOE;TBL1X;SMAD2;EGR1;IL33;CREBBP;JUN;SMAD3;TGFB1;STAT1;STAT2;STAT3;NR1H4;…
Cellular Response To Interleukin-1 (GO:0071347)	26/81	1.42688e-23	1.43354e-20	22.2718	CCL13;CCL11;IL1RAP;CX3CL1;RELA;CCL8;CCL7;IRAK1;HYAL1;IRAK2;ZC3H12A;CCL4;CCL3;CCL2;CCL1;CCL17;EGR1;CCL21;IL1R1;CCL20;NFKB1;IL1B;TRAF6;TOLLIP;MYD88;CCL26
Response To Interleukin-1 (GO:0070555)	26/85	5.85603e-23	4.41252e-20	20.7576	APP;CCL13;CCL11;SRC;CX3CL1;RELA;CCL8;CCL7;IRAK1;HYAL1;IRAK2;ZC3H12A;CCL4;CCL3;CCL2;CCL1;CCL17;IGBP1;CCL21;IL1R1;CCL20;NFKB1;IL1B;TRAF6;MYD88;CCL26
Positive Regulation Of Transcription By RNA Polymerase II (GO:0045944)	75/938	1.13922e-22	6.86721e-20	4.45174	APP;THRB;AKR1B1;AHR;WASL;GABPB1;LITAF;FGF2;PKD1;CX3CL1;RPS6KA3;TBK1;MYC;HNF4A;ZC3H12A;NCK2;EP300;IKBKG;TP63;GABPA;NCOA1;ACTR2;NCOA2;PPP1R12A;ANXA2;NCOA3;HNF1A;SFPQ;IRF4;TRAF6;IRF1;PPARA;TP53;IRF9;CEBPA;CEBPB;TMF1;HDAC3;HDAC1;CEBPE;SRF;PIK3R2;EGFR;RELA;RXRA;ABL1;STAT6;RPRD1B;TBL1X;SMAD2;EGR1;IL33;CREBBP;JUN;SMAD3;TGFB1;STAT1;STAT2;STAT3;NR1H4;IGF2;HMGA1;IGF1;ESR1;USF2;NFKB1;USF1;ACVR2A;CDK7;BMP2;M…
Cellular Response To Cytokine Stimulus (GO:0071345)	42/308	2.17385e-21	1.092e-18	7.65432	CCL13;CSF1R;GSK3B;CEBPA;CCL11;ALOX15;CBL;CX3CL1;RELA;MT2A;SOCS1;CCL8;CCL7;HYAL1;ZC3H12A;CCL4;CCL3;AKT1;CCL2;STAT6;CCL1;JAK3;CCL17;JAK1;EGR1;IL4R;CCL21;CCL20;STAT1;STAT3;RPL13A;NFKB1;FER;CD4;PDE12;IL1B;IRF1;TRAF6;PLP2;GAPDH;CCL26;IFNAR1
Inflammatory Response (GO:0006954)	37/236	4.47341e-21	1.92612e-18	8.93247	CCL13;CSF1R;CEBPB;CCL11;ALOX15;HP;THBS1;CX3CL1;RELA;CXCL5;PIK3CG;IL1RL1;TBK1;CCL8;CCL7;HYAL1;IRAK2;CCL4;CCL3;CCL2;CCL1;IKBKG;RAC1;CCL17;PITX3;TGFB1;CCL21;CCL20;STAT3;NFKB1;BMP2;IFNG;IL1B;IL2RA;REL;CD44;CCL26
Positive Regulation Of MAPK Cascade (GO:0043410)	39/310	1.11362e-18	4.19555e-16	6.92246	APP;CCL13;CSF1R;CCL11;ALOX15;TGFA;FGF2;THBS1;CX3CL1;EGFR;PIK3CG;IGF1R;CCL8;IRAK1;CCL7;CCL4;ERBB2;KDR;CCL3;CCL2;CCL1;APOE;CCL17;ELANE;TGFB1;CCL21;CCL20;IGF2;IGF1;OPRM1;MMP8;TIRAP;BMP2;CD4;IL1B;RAPGEF2;CD44;EZH2;CCL26
Cellular Response To Type II Interferon (GO:0071346)	20/66	7.36303e-18	2.4658e-15	20.2008	CCL13;CCL11;CCL21;CCL20;STAT1;RPL13A;CX3CL1;CCL8;IFNG;CCL7;PDE12;IRF1;CCL4;CCL3;CCL2;CCL1;GAPDH;CCL17;JAK1;CCL26
Positive Regulation Of Intracellular Signal Transduction (GO:1902533)	49/525	1.12073e-17	3.37788e-15	5.02437	ITGB1;APP;HSP90AB1;LITAF;FGF2;PIK3CG;CX3CL1;IGF1R;TBK1;LGALS1;KDR;EP300;IKBKG;TGM2;HSP90AA1;TICAM2;ARRDC3;MMP8;TIRAP;TRAF6;IL1B;RAPGEF2;GAPDH;TP53;CX3CR1;HDAC3;SRC;CBL;THBS1;EGFR;RELA;IRAK1;ERBB3;UBD;CCL4;ERBB2;CCL3;FLNA;TGFB1;CCL21;FN1;IGF2;IGF1;SELP;BMP2;MAVS;CD4;REL;MYD88
Regulation Of ERK1 And ERK2 Cascade (GO:0070372)	33/244	6.31567e-17	1.73049e-14	7.43525	APP;CCL13;CSF1R;CCL11;ALOX15;FGF2;CX3CL1;EGFR;RPS6KA6;CCL8;CCL7;CCL4;ERBB2;KDR;CCL3;CCL2;CCL1;APOE;CCL17;TGFB1;CCL21;CCL20;FN1;IGF1;OPRM1;TIRAP;BMP2;CD4;IL1B;RAPGEF2;CD44;PTPN2;CCL26
Positive Regulation Of ERK1 And ERK2 Cascade (GO:0070374)	28/179	3.31709e-16	8.33143e-14	8.73549	APP;CSF1R;CCL13;CCL11;ALOX15;FGF2;CX3CL1;EGFR;CCL8;CCL7;CCL4;KDR;CCL3;CCL2;CCL1;APOE;CCL17;TGFB1;CCL21;CCL20;IGF1;OPRM1;TIRAP;BMP2;CD4;RAPGEF2;CD44;CCL26
Positive Regulation Of Nucleic Acid-Templated Transcription (GO:1903508)	48/557	5.83749e-16	1.3534e-13	4.58306	CEBPB;HDAC1;AKR1B1;AHR;FGF2;EGFR;RELA;RXRA;TRIM28;CDH1;MYC;HNF4A;AKT1;EP300;APOE;TBL1X;TP63;PITX3;NCOA1;SMAD2;EGR1;CREBBP;JUN;SMAD3;TGFB1;STAT1;STAT3;NR1H4;HMGA1;HNF1A;IGF1;ESR1;NFKB1;UCHL5;ESR2;DNM2;COL1A1;BMP2;CD4;IRF4;IL1B;IRF1;CTNNB1;MMS19;PPARA;OGT;TP53;TP73
Positive Regulation Of Cytokine Production (GO:0001819)	35/320	5.5648e-15	1.19802e-12	5.8447	FCN1;APP;CSF1R;CEBPB;RELA;PIK3CG;HSPD1;C3;TBK1;IRAK1;FLOT1;CCL1;ZBTB7B;ELANE;MBL2;EGR1;IL33;TICAM2;TGFB1;IL1R1;STAT3;NR1H4;IL16;MMP8;TIRAP;MAVS;CD4;IFNG;IRF4;IL1B;IRF1;TRAF6;GAPDH;IL18R1;MYD88
Positive Regulation Of Multicellular Organismal Process (GO:0051240)	37/387	6.41123e-14	1.28823e-11	5.03914	SMARCD1;FH;CEBPB;HDAC3;HDAC1;ADRB1;FGF2;PIK3CG;ACTB;IGF1R;MC4R;FLOT1;STAT6;APOE;ZBTB7B;NCOA1;SMAD2;NCOA2;IL33;IL4R;SMAD3;TGFB1;NCOA3;PRKAB1;APOA5;GADD45G;COL1A1;BMP2;IFNG;IRF4;IL1B;GNAS;CTNNB1;OGT;GAPDH;EZH2;TP73
Regulation Of Apoptotic Process (GO:0042981)	51/705	7.66906e-14	1.44466e-11	3.79003	ITGB1;GSK3B;ACTB;CX3CL1;IGF1R;RPS6KA3;LGALS2;LGALS1;MYC;KDR;TRIM24;AKT1;SKP2;JAK3;CTSD;TGM2;PRKCI;HSP90AA1;IGFBP3;ANXA5;DNM2;VDAC1;TP53;CD44;HDAC3;HDAC1;SRC;CBL;THBS1;EGFR;RELA;HSPD1;ERBB3;UBD;ERBB2;ABL1;FLNA;EGR1;JUN;STAT1;API5;GADD45A;NR1H4;IGF1;NFKB1;GADD45G;BMP2;ALB;CDK1;CTNNB1;FAS
Response To Type II Interferon (GO:0034341)	18/80	1.04756e-13	1.85727e-11	13.414	CCL13;CCL11;CCL21;CCL20;STAT1;RPL13A;CX3CL1;CCL8;CCL7;PDE12;UBD;CCL4;CCL3;CCL2;CCL1;GAPDH;CCL17;CCL26
Positive Regulation Of Gene Expression (GO:0010628)	41/480	1.19375e-13	1.99887e-11	4.47566	SMARCD1;APP;GSK3B;CSF1;HDAC1;RPL11;AKR1B1;FGF2;ELAVL1;THBS1;PIK3CG;RELA;ACTG2;POLR2A;MYC;ZC3H12A;ERBB2;CCL3;FLOT1;AKT1;EP300;ZBTB7B;EGR1;IL33;SMAD3;TGFB1;STAT3;FN1;IGF1;MMP8;PRKAB1;ACTA2;BMP2;EIF6;IFNG;IL1B;EIF3E;OGT;GAPDH;TP53;MYD88
Negative Regulation Of Apoptotic Process (GO:0043066)	41/482	1.37035e-13	2.17381e-11	4.4549	ITGB1;CX3CR1;GSK3B;HDAC3;HDAC1;SRC;CBL;THBS1;EGFR;CX3CL1;RELA;IGF1R;HSPD1;RPS6KA3;ERBB3;MYC;ZC3H12A;ERBB2;KDR;AKT1;FLNA;CCL2;APOE;IGBP1;PRKCI;CSNK2A1;API5;ANXA5;NR1H4;LIG4;IGF1;MAPK8IP2;NFKB1;MAG;ALB;CDK1;CTNNB1;FAS;VDAC1;TP53;CD44
Regulation Of Protein Phosphorylation (GO:0001932)	30/265	2.0951e-13	3.15732e-11	6.01713	APP;CSF1R;HDAC3;FGF2;EGFR;C3;SOCS1;ZC3H12A;ERBB2;KDR;FLOT1;AKT1;RAC1;PRNP;HSP90AA1;TGFB1;STAT2;IGFBP3;FN1;IGF2;SORD;IGF1;ACVR2A;BMP2;FER;MAVS;CD4;IL1B;FAS;TNIK
Lymphocyte Chemotaxis (GO:0048247)	14/44	3.19056e-13	4.57921e-11	21.3944	CCL13;CCL11;CCL21;CCL20;CX3CL1;PIK3CG;CCL8;CCL7;CCL4;CCL3;CCL2;CCL1;CCL17;CCL26
Regulation Of Cell Population Proliferation (GO:0042127)	52/766	5.14993e-13	7.05541e-11	3.53747	APP;CSF1;AKR1B1;FGF2;ACTB;CX3CL1;CXCL5;IGF1R;MYC;HNF4A;NCK2;KDR;AKT1;CSNK2A1;IGFBP3;MAGI2;OPRM1;AZGP1;IFNG;IL1B;IRF1;RAPGEF2;TP53;CSF1R;SMARCD1;CEBPA;HDAC1;CUL3;TGFA;PLG;THBS1;EGFR;RELA;ERBB3;ERBB2;STAT6;RPRD1B;JUN;SMAD3;TGFB1;STAT1;STAT2;STAT3;FN1;IGF2;HMGA1;IGF1;FER;BMP2;CTNNB1;PTPN2;EZH2
Positive Regulation Of Protein Phosphorylation (GO:0001934)	35/377	7.41807e-13	9.72089e-11	4.85618	CX3CR1;APP;CSF1R;HSP90AB1;HDAC3;CSF1;SRC;FGF2;CX3CL1;EGFR;C3;TBK1;ERBB2;KDR;FLOT1;AKT1;MAPK1;RAC1;PRNP;HSP90AA1;TGFB1;CCL21;IGF2;IGF1;ACVR2A;TOM1L1;BMP2;MAVS;CD4;IL1B;RAPGEF2;FAS;TNIK;TP53;CD44
Positive Regulation Of DNA-binding Transcription Factor Activity (GO:0051091)	28/246	1.18543e-12	1.48871e-10	6.02984	CX3CR1;APP;SRF;AKR1B1;IL1RAP;CX3CL1;RELA;IRAK1;IRAK2;FLOT1;AKT1;EP300;IKBKG;PRKCI;TICAM2;SMAD3;STAT3;ESR1;ESR2;TIRAP;BMP2;FER;MAVS;IL1B;TRAF6;CTNNB1;IL18R1;MYD88
Cellular Response To Tumor Necrosis Factor (GO:0071356)	20/119	1.52305e-12	1.83619e-10	9.36075	CCL13;CCL11;CCL21;CCL20;STAT1;CX3CL1;RELA;CCL8;CCL7;HYAL1;TRAF6;ZC3H12A;CCL4;CCL3;AKT1;CCL2;CCL1;TP53;CCL17;CCL26
Regulation Of Transcription By RNA Polymerase II (GO:0006357)	94/2028	1.66609e-12	1.93139e-10	2.47599	APP;THRB;ATN1;AKR1B1;HMGB3;AHR;WASL;PRDM1;SLA2;GABPB1;LITAF;FGF2;PKD1;ACTB;CX3CL1;RPS6KA3;TBK1;MYC;HNF4A;ZC3H12A;DMRTB1;NCK2;EP300;IKBKG;TP63;GABPA;PITX3;NCOA1;ACTR2;NCOA2;PPP1R12A;ANXA2;NCOA3;HNF1A;SFPQ;NCOR1;IFNG;IRF4;TRAF6;IRF1;PPARA;TP53;IRF9;SMARCD1;CEBPA;CEBPB;TMF1;HDAC3;HDAC1;CEBPE;SRF;PIK3R2;HDAC8;EGFR;RELA;ZBTB2;RXRA;ABL1;STAT6;RPRD1B;TBL1X;ZBTB7B;ELANE;SMAD2;IGBP1;EGR1;IL33;CREBBP;JUN;S…
Cellular Response To Chemokine (GO:1990869)	15/59	1.77857e-12	1.98541e-10	15.6545	CCL13;CCL11;CCL21;CCL20;CX3CL1;CXCL5;CCL8;CCL7;ZC3H12A;CCL4;CCL3;CCL2;CCL1;CCL17;CCL26
Response To Tumor Necrosis Factor (GO:0034612)	19/108	2.37905e-12	2.48086e-10	9.87347	IGBP1;CCL13;CCL11;CCL21;CCL20;CX3CL1;RELA;CCL8;CCL7;HYAL1;UBD;ZC3H12A;CCL4;CCL3;AKT1;CCL2;CCL1;CCL17;CCL26
Lymphocyte Migration (GO:0072676)	13/41	2.38703e-12	2.48086e-10	21.2375	CCL13;CCL11;CCL21;CCL20;CX3CL1;CCL8;CCL7;CCL4;CCL3;CCL2;CCL1;CCL17;CCL26
Monocyte Chemotaxis (GO:0002548)	13/42	3.38864e-12	3.40445e-10	20.5042	CCL13;CCL11;CCL21;CCL20;CX3CL1;CCL8;CCL7;CCL4;CCL3;CCL2;CCL1;CCL17;CCL26
Positive Regulation Of Nucleocytoplasmic Transport (GO:0046824)	13/44	6.62366e-12	6.43991e-10	19.1793	GSK3B;HDAC3;SMAD3;TGFB1;PIK3R2;MAVS;TRIM28;IFNG;CDH1;IL1B;ZC3H12A;EP300;FLNA
Positive Regulation Of Hydrolase Activity (GO:0051345)	23/176	7.32632e-12	6.73194e-10	6.99614	ITGB1;GSK3B;CCL13;CCL11;CCL21;CCL20;APOA1;ADRB1;CX3CL1;BMP2;CCL8;CCL7;PSAP;CCL4;ERBB2;CCL3;RAPGEF2;CCL2;CCL1;CCL17;TGM2;EZH2;CCL26
Regulation Of Smooth Muscle Cell Proliferation (GO:0048660)	14/54	7.37074e-12	6.73194e-10	16.0376	TGFB1;HDAC1;STAT1;IGFBP3;IGF1;THBS1;CX3CL1;BMP2;IFNG;AKT1;CTNNB1;APOD;APOE;ELANE
Positive Regulation Of Cellular Process (GO:0048522)	43/594	7.78295e-12	6.81386e-10	3.73668	CSF1R;SMARCD1;GSK3B;HSP90AB1;CSF1;HDAC1;CUL3;SRF;HP;TGFA;HBB;AKR1B1;FGF2;THBS1;EGFR;ACTB;CX3CL1;RELA;CXCL5;IGF1R;RPS6KA3;ERBB3;HYAL1;MYC;ERBB2;KDR;AKT1;RPRD1B;TGM2;TGFB1;CSNK2A1;CCL21;FN1;IGF2;IGF1;HBA1;RHOD;FER;BMP2;IFNG;IL1B;CTNNB1;EZH2
Positive Regulation Of Protein Import Into Nucleus (GO:0042307)	11/28	7.91258e-12	6.81386e-10	29.4766	MAVS;HDAC3;SMAD3;TGFB1;TRIM28;IFNG;CDH1;ZC3H12A;EP300;FLNA;PIK3R2
Neutrophil Migration (GO:1990266)	16/77	9.18816e-12	7.69253e-10	12.0625	CCL13;CCL11;CCL21;CCL20;CX3CL1;CXCL5;PIK3CG;CCL8;CCL7;CCL4;CCL3;CCL2;CCL1;CCL17;CD177;CCL26
Chemokine-Mediated Signaling Pathway (GO:0070098)	14/57	1.64556e-11	1.34047e-09	14.9164	CCL13;CCL11;CCL21;CCL20;CX3CL1;CXCL5;CCL8;CCL7;CCL4;CCL3;CCL2;CCL1;CCL17;CCL26
Positive Regulation Of Macromolecule Biosynthetic Process (GO:0010557)	19/122	2.22826e-11	1.76736e-09	8.52531	IL33;CCL21;IGF2;AKR1B1;IGF1;FGF2;ELAVL1;THBS1;NFKB1;FCER2;EIF6;IFNG;IL1B;ERBB2;KDR;AKT1;CCL2;EIF3E;OGT
Neutrophil Chemotaxis (GO:0030593)	15/70	2.57853e-11	1.99274e-09	12.5166	CCL13;CCL11;CCL21;CCL20;CX3CL1;CXCL5;PIK3CG;CCL8;CCL7;CCL4;CCL3;CCL2;CCL1;CCL17;CCL26
Regulation Of miRNA Transcription (GO:1902893)	14/59	2.73224e-11	2.05874e-09	14.252	EGR1;JUN;SMAD3;TGFB1;SRF;STAT3;FGF2;ESR1;EGFR;RELA;NCOR1;MYC;PPARA;TP53
Positive Regulation Of miRNA Metabolic Process (GO:2000630)	13/49	3.03169e-11	2.22866e-09	16.5113	EGR1;JUN;SMAD3;TGFB1;SRF;STAT3;FGF2;EGFR;RELA;NFKB1;MYC;ZC3H12A;TP53
Positive Regulation Of Cellular Biosynthetic Process (GO:0031328)	22/174	4.08037e-11	2.92815e-09	6.72022	EGR1;HSP90AA1;SMAD3;HSP90AB1;IGF2;NR1H4;HBB;IGF1;MMP8;FGF2;ELAVL1;APOA5;THBS1;EIF6;IFNG;IL1B;ERBB2;AKT1;CTNNB1;EIF3E;OGT;PTPN2
Granulocyte Chemotaxis (GO:0071621)	15/73	4.8935e-11	3.43e-09	11.8673	CCL13;CCL11;CCL21;CCL20;CX3CL1;CXCL5;PIK3CG;CCL8;CCL7;CCL4;CCL3;CCL2;CCL1;CCL17;CCL26
Positive Regulation Of Phosphorylation (GO:0042327)	25/231	5.91219e-11	4.04985e-09	5.65973	APP;CSF1R;HDAC3;AKR1B1;FGF2;THBS1;EGFR;IGF1R;C3;ERBB3;ERBB2;KDR;FLOT1;AKT1;RAC1;HSP90AA1;TGFB1;IGF2;ACVR2A;BMP2;MAVS;CD4;IL1B;FAS;TNIK
Interleukin-1-Mediated Signaling Pathway (GO:0070498)	9/19	8.45747e-11	5.66463e-09	40.8237	IRAK1;IL1R1;IRAK2;IL1B;TOLLIP;TRAF6;IL1RAP;RELA;MYD88
Negative Regulation Of Programmed Cell Death (GO:0043069)	32/381	1.01539e-10	6.65301e-09	4.31732	GSK3B;HDAC3;HDAC1;SRC;CBL;THBS1;CX3CL1;EGFR;RELA;IGF1R;HSPD1;RPS6KA3;ERBB3;MYC;ERBB2;KDR;AKT1;FLNA;ATG5;PRKCI;API5;ANXA5;NR1H4;IGF1;NFKB1;ALB;CDK1;CTNNB1;FAS;VDAC1;TP53;CD44
Positive Regulation Of NF-kappaB Transcription Factor Activity (GO:0051092)	20/152	1.53475e-10	9.74733e-09	7.00866	CX3CR1;APP;PRKCI;TICAM2;STAT3;AKR1B1;IL1RAP;CX3CL1;TIRAP;RELA;FER;IRAK1;IRAK2;IL1B;TRAF6;FLOT1;EP300;IKBKG;MYD88;IL18R1
Regulation Of Protein Kinase B Signaling (GO:0051896)	19/136	1.55233e-10	9.74733e-09	7.49979	ITGB1;CX3CR1;HSP90AA1;TGFB1;HSP90AB1;CCL21;SRC;MAGI2;IGF2;SORD;IGF1;FGF2;THBS1;CX3CL1;PIK3CG;EGFR;IGF1R;CCL3;PPARA
Regulation Of Cell Migration (GO:0030334)	34/434	1.68971e-10	1.03935e-08	4.01133	ITGB1;CSF1R;CCL11;CSF1;HDAC1;SRC;SEMA3F;FGF2;THBS1;EGFR;CX3CL1;IGF1R;CCL7;CDH1;CCL3;KDR;AKT1;FLNA;PLXNA1;RAC1;TGFB1;STAT3;MAGI2;IGF1;RHOD;COL1A1;CLDN4;BMP2;FER;IL1B;PLXNB3;AMOTL1;OGT;CCL26
Positive Regulation Of Cell Differentiation (GO:0045597)	27/283	1.81807e-10	1.09485e-08	4.92971	GSK3B;SMARCD1;CEBPB;HSP90AB1;CSF1;SRF;AKR1B1;ACTB;RPS6KA3;ZC3H12A;KDR;AKT1;TP63;SMAD2;SMAD3;TGFB1;IGFBP3;IGF1;NFKB1;ACVR2A;COL1A1;NUDT21;BMP2;IL1B;RAPGEF2;CTNNB1;EZH2
Positive Regulation Of Protein Kinase B Signaling (GO:0051897)	16/93	1.85481e-10	1.09485e-08	9.54815	ITGB1;CX3CR1;HSP90AA1;HSP90AB1;TGFB1;CCL21;SRC;IGF2;IGF1;FGF2;THBS1;CX3CL1;PIK3CG;EGFR;IGF1R;CCL3
Regulation Of Gene Expression (GO:0010468)	60/1127	1.89667e-10	1.09485e-08	2.7366	APP;GSK3B;CSF1;AKR1B1;AHR;LITAF;FGF2;ACTG2;CDH1;SNRNP70;MYC;ZNF407;ZC3H12A;KDR;AKT1;PITX3;NCOA2;SORD;MMP8;PRKAB1;DNM2;ACTA2;SFPQ;ZNF92;IFNG;IL1B;TP53;CEBPA;CEBPB;HDAC1;RPL11;RELA;ZBTB2;POLR2A;ABL1;CCL3;APOE;ZBTB7B;EGR1;IL33;CREBBP;SMAD3;TGFB1;STAT3;FN1;IGF2;HMGA1;IGF1;PARP14;ESR1;NFKB1;ESR2;NUDT21;BMP2;REL;RLIM;OGT;MYD88;EZH2;TP73
Positive Regulation Of Cell Population Proliferation (GO:0008284)	36/483	1.92525e-10	1.09485e-08	3.81015	CSF1R;SMARCD1;CSF1;HDAC1;CUL3;TGFA;AKR1B1;FGF2;THBS1;EGFR;ACTB;CX3CL1;RELA;CXCL5;IGF1R;ERBB3;HYAL1;MYC;ERBB2;KDR;AKT1;RPRD1B;ELANE;PRKCI;TGFB1;CSNK2A1;STAT1;FN1;IGF2;LIG4;IGF1;FER;BMP2;IFNG;IL1B;EZH2
Response To Cytokine (GO:0034097)	18/125	2.85132e-10	1.59146e-08	7.75466	IGBP1;APP;CSF1R;IL1R1;SRC;STAT1;SRF;NFKB1;RELA;SELP;IRAK1;IRAK2;UBD;IL1B;TRAF6;REL;JAK3;MYD88
Regulation Of Protein Import Into Nucleus (GO:0042306)	11/38	3.63675e-10	1.99294e-08	18.5499	MAVS;HDAC3;SMAD3;TGFB1;TRIM28;IFNG;CDH1;ZC3H12A;EP300;FLNA;PIK3R2
Positive Regulation Of Cell Migration (GO:0030335)	26/272	3.81673e-10	2.05422e-08	4.93072	ITGB1;CSF1R;CCL11;CSF1;SRC;SEMA3F;THBS1;EGFR;IGF1R;CCL7;HYAL1;KDR;CCL3;TGFB1;STAT3;FN1;IGF1;RHOD;COL1A1;CLDN4;BMP2;FER;IFNG;IL1B;RAPGEF2;CCL26
Positive Regulation Of Protein Localization To Nucleus (GO:1900182)	14/72	4.73149e-10	2.50188e-08	11.0502	CREBBP;HDAC3;SMAD3;TGFB1;PIK3R2;MAVS;TRIM28;IFNG;CDH1;ZC3H12A;CDK1;EP300;FLNA;JAK1
Regulation Of Nitric Oxide Biosynthetic Process (GO:0045428)	11/39	4.96611e-10	2.58067e-08	17.8864	CX3CR1;HSP90AA1;HSP90AB1;SMAD3;IFNG;IL1B;ZC3H12A;HBB;AKT1;RAC1;MMP8
Positive Regulation Of Macromolecule Metabolic Process (GO:0010604)	30/364	6.24886e-10	3.19221e-08	4.21192	APP;GSK3B;CSF1;HDAC1;RPL11;AKR1B1;FGF2;RELA;ACTG2;MYC;ZC3H12A;CCL3;AKT1;ZBTB7B;EGR1;IL33;SMAD3;TGFB1;ANXA2;STAT3;FN1;IGF1;MMP8;PRKAB1;ACTA2;BMP2;IFNG;IL1B;TP53;MYD88
Regulation Of Inflammatory Response (GO:0050727)	24/240	7.34029e-10	3.68727e-08	5.16667	APP;IL33;CEBPA;IL1R1;STAT3;ALOX15;NR1H4;APOA1;IL16;AHR;MMP8;CX3CL1;RELA;LGALS2;LGALS1;IFNG;IL1B;CCL3;CCL1;APOE;PPARA;ELANE;MYD88;PTPN2
Positive Regulation Of Protein Serine/Threonine Kinase Activity (GO:0071902)	17/117	7.75659e-10	3.83252e-08	7.8208	CSF1R;TGFB1;SRC;TGFA;FGF2;PKD1;THBS1;PIK3CG;EGFR;IRAK1;IFNG;IL1B;ERBB2;AKT1;RAPGEF2;ELANE;EZH2
Negative Regulation Of DNA-templated Transcription (GO:0045892)	55/1025	8.93945e-10	4.34573e-08	2.73785	THRB;ATN1;AKR1B1;AHR;PRDM1;SLA2;TRIM28;MYC;HNF4A;EP300;TP63;SFPQ;NCOR1;IFNG;TRAF6;IRF1;PPARA;TP53;CEBPA;CEBPB;HDAC3;HDAC1;SRF;HDAC8;RELA;ZBTB2;RXRA;FLNA;TBL1X;ELANE;SMAD2;IGBP1;IL33;HSPA8;CREBBP;JUN;SMAD3;TGFB1;STAT1;GADD45A;STAT3;NR1H4;IGF2;HMGA1;WWP1;ESR1;NFKB1;PEX14;ESR2;BMP2;RLIM;CTNNB1;OGT;EZH2;MXD4
Negative Regulation Of Macromolecule Metabolic Process (GO:0010605)	21/186	9.49741e-10	4.54368e-08	5.8913	APP;GSK3B;SMAD3;TGFB1;HSP90AB1;HDAC1;STAT3;SORD;IGF1;PARP14;MMP8;FGF2;ESR1;NFKB1;BMP2;IFNG;ZC3H12A;KDR;REL;CCL3;APOE
Cellular Response To Organic Cyclic Compound (GO:0071407)	19/152	1.07504e-09	4.88359e-08	6.59213	EGR1;HSPA8;TGFB1;NCOA3;NR1H4;AKR1B1;AHR;ESR1;ACTB;EGFR;CDH1;PDE12;IL1B;ZC3H12A;CCL3;RAPGEF2;CCL2;CTNNB1;TGM2
Positive Regulation Of Protein Modification Process (GO:0031401)	23/225	1.08414e-09	4.88359e-08	5.28568	APP;EGR1;CSF1R;HSP90AA1;TGFB1;HDAC3;IGF2;FGF2;EGFR;ACVR2A;C3;BMP2;MAVS;CD4;IFNG;IL1B;ERBB2;KDR;FLOT1;AKT1;FAS;RAC1;TNIK
Eosinophil Chemotaxis (GO:0048245)	9/24	1.0856e-09	4.88359e-08	27.2088	CCL13;CCL11;CCL8;CCL7;CCL4;CCL3;CCL2;CX3CL1;CCL26
Eosinophil Migration (GO:0072677)	9/24	1.0856e-09	4.88359e-08	27.2088	CCL13;CCL11;CCL8;CCL7;CCL4;CCL3;CCL2;CX3CL1;CCL26
Apoptotic Process (GO:0006915)	23/228	1.40579e-09	6.23097e-08	5.20752	APP;AHCYL1;GADD45A;ATN1;LIG4;AHR;HSPD1;IFNG;ERBB3;MYC;IL1B;IRF1;IL2RA;LTA;AKT1;FAS;EP300;VDAC1;IKBKG;OGT;GAPDH;TP63;MYD88
Cellular Response To Growth Factor Stimulus (GO:0071363)	19/155	1.50207e-09	6.56123e-08	6.44572	SMAD3;TGFB1;HDAC1;MAGI2;EGFR;RELA;ACVR2A;EEF1A1;EHD1;BMP2;HYAL1;ERBB2;KDR;AKT1;MT1G;RAPGEF2;CCL2;CTNNB1;CD44
Positive Regulation Of miRNA Transcription (GO:1902895)	11/43	1.5745e-09	6.77936e-08	15.6474	EGR1;JUN;SMAD3;TGFB1;SRF;MYC;STAT3;FGF2;TP53;EGFR;RELA
Regulation Of I-kappaB kinase/NF-kappaB Signaling (GO:0043122)	23/232	1.97423e-09	8.38075e-08	5.1068	TICAM2;CCL21;STAT1;NR1H4;LITAF;ESR1;CX3CL1;RELA;TIRAP;MAVS;CD4;LGALS1;TBK1;IRAK1;IL1B;UBD;TRAF6;ZC3H12A;REL;FLNA;IKBKG;GAPDH;MYD88
Regulation Of GTPase Activity (GO:0043087)	22/214	2.25405e-09	9.43571e-08	5.30921	ITGB1;CCL13;GSK3B;CCL11;CCL21;CCL20;ADRB1;CX3CL1;CCL8;CCL7;CCL4;ERBB2;PLXNB3;CCL3;RAPGEF2;PLXNA1;CCL2;CCL1;CCL17;EZH2;CCL26;TGM2
Complement Activation, Lectin Pathway (GO:0001867)	6/8	2.95639e-09	1.22063e-07	135.194	FCN1;FCN2;FCN3;MASP2;MASP1;MBL2
Receptor Signaling Pathway Via JAK-STAT (GO:0007259)	10/36	3.65502e-09	1.48868e-07	17.4723	FER;IFNG;STAT1;STAT2;STAT3;STAT6;PKD1;JAK3;JAK1;IFNAR1
Positive Regulation Of Cell Motility (GO:2000147)	22/221	4.12025e-09	1.65579e-07	5.1206	ITGB1;CSF1R;CCL11;TGFB1;CCL21;CSF1;STAT3;IGF1;SEMA3F;RHOD;THBS1;EGFR;IGF1R;COL1A1;CLDN4;BMP2;FER;CCL7;IL1B;KDR;CCL3;CCL26
Regulation Of Monoatomic Ion Transmembrane Transport (GO:0034765)	9/29	7.54158e-09	2.99083e-07	20.4014	KCNJ4;GRIN2A;KCNJ10;KCNJ15;GRIN2C;KCNJ1;GRIN2B;KCNJ2;GRIN2D
Positive Regulation Of Response To External Stimulus (GO:0032103)	18/155	9.69118e-09	3.79341e-07	6.04722	APP;CEBPA;IL33;TGFB1;CCL21;IL16;PLG;THBS1;CX3CL1;TIRAP;USF1;LGALS2;LGALS1;IFNG;IL1B;CCL3;CCL1;CCL26
Receptor Signaling Pathway Via STAT (GO:0097696)	9/31	1.45997e-08	5.64149e-07	18.5448	IFNG;STAT1;STAT2;STAT3;STAT6;PKD1;JAK3;JAK1;IFNAR1
Regulation Of DNA-templated Transcription (GO:0006355)	80/1922	1.61121e-08	6.14706e-07	2.13753	AKR1B1;HMGB3;AHR;PRDM1;FGF2;ACTB;RPS6KA3;TRIM28;CDH1;MYC;HNF4A;DMRTB1;AKT1;EP300;TP63;GABPA;PITX3;NCOA1;NCOA2;HNF1A;UCHL5;DNM2;SFPQ;NCOR1;ZNF92;IFNG;IRF4;TRAF6;IL1B;IRF1;PPARA;TP53;IRF9;SMARCD1;CEBPA;CEBPB;HDAC3;HDAC1;CEBPE;EGFR;RELA;RXRA;POLR2A;ABL1;STAT6;APOE;TBL1X;ZBTB7B;SMAD2;EGR1;HSPA8;CREBBP;JUN;SMAD3;TGFB1;STAT1;STAT2;STAT3;NR1H4;IGF2;HMGA1;WWP1;IGF1;ESR1;USF2;NFKB1;PEX14;ESR2;USF1;COL1A1;…
Positive Regulation Of Transferase Activity (GO:0051347)	17/143	1.75517e-08	6.6126e-07	6.19869	CSF1R;HSP90AA1;TGFB1;HSP90AB1;ARRDC3;IGF2;APOA1;EGFR;IGF1R;CD4;ERBB3;MYC;ERBB2;KDR;MAPK1;CTNNB1;APOE
Response To Reactive Oxygen Species (GO:0000302)	12/66	1.86101e-08	6.92478e-07	10.1277	JUN;FER;HYAL1;HP;HBB;AKT1;MAPK1;APOD;HBA1;APOE;EGFR;PEX14
ERBB Signaling Pathway (GO:0038127)	11/54	2.10766e-08	7.74693e-07	11.638	TGFB1;CUL5;SRC;MVP;NCK2;AKT1;TGFA;MAPK1;GRB2;CBL;EGFR
Positive Regulation Of Protein Kinase Activity (GO:0045860)	17/145	2.16548e-08	7.86354e-07	6.10121	CSF1R;EGR1;PRNP;HSP90AA1;HSP90AB1;CSF1;CCL21;SRC;TOM1L1;CD4;IFNG;ERBB3;TRAF6;UNC119;RAPGEF2;FCGR1A;EZH2
Positive Regulation Of Supramolecular Fiber Organization (GO:1902905)	14/96	2.34351e-08	8.40874e-07	7.80637	VASP;APP;USP8;CCL11;CCL21;ALOX15;CX3CL1;EFEMP2;FER;CTTN;NCK2;RAC1;APOE;CCL26
Regulation Of MAPK Cascade (GO:0043408)	20/204	2.72426e-08	9.65992e-07	5.01449	CSF1R;FN1;IGF2;PIK3R2;IGF1;MMP8;FGF2;CX3CL1;EGFR;TIRAP;IGF1R;BMP2;CD4;IL1B;ERBB2;KDR;FAS;MAPK1;GRB2;TNIK
Regulation Of Interleukin-6 Production (GO:0032675)	15/114	3.07986e-08	1.07938e-06	6.93797	APP;IL33;STAT3;HLA-B;IL16;MMP8;CX3CL1;TIRAP;HSPD1;MAVS;IFNG;IL1B;ZC3H12A;MYD88;MBL2
Myeloid Leukocyte Differentiation (GO:0002573)	12/71	4.38218e-08	1.51815e-06	9.26707	CEBPA;CSF1R;IL1RL1;IL33;BMP2;CD4;SOCS1;CSF1;IFNG;CEBPE;UBD;MT1G
Positive Regulation Of Smooth Muscle Cell Proliferation (GO:0048661)	10/47	5.99733e-08	2.05409e-06	12.2709	JUN;TGFB1;HDAC1;STAT1;AKT1;IGF1;FGF2;THBS1;CX3CL1;ELANE
Positive Regulation Of I-kappaB kinase/NF-kappaB Signaling (GO:0043123)	18/175	6.49865e-08	2.20078e-06	5.27144	TICAM2;CCL21;LITAF;CX3CL1;TIRAP;RELA;MAVS;CD4;LGALS1;TBK1;IRAK1;UBD;TRAF6;REL;FLNA;IKBKG;GAPDH;MYD88
Positive Regulation Of Nitric Oxide Biosynthetic Process (GO:0045429)	8/27	7.92076e-08	2.65257e-06	19.0458	HSP90AA1;HSP90AB1;SMAD3;IFNG;IL1B;HBB;AKT1;MMP8
Transmembrane Receptor Protein Tyrosine Kinase Signaling Pathway (GO:0007169)	23/284	8.93122e-08	2.9581e-06	4.07836	CSF1R;GSK3B;CSF1;SRC;MVP;STAT3;IGF2;PIK3R2;IGF1;FGF2;EGFR;IGF1R;FER;CD4;ERBB3;ERBB2;KDR;AKT1;RAPGEF2;MAPK1;GRB2;RAC1;PTPN2
Interferon-Mediated Signaling Pathway (GO:0140888)	10/49	9.15125e-08	2.99803e-06	11.6404	MAVS;TBK1;IFNG;IRAK1;STAT1;IRF1;STAT2;MYD88;JAK1;IFNAR1
Positive Regulation Of Interleukin-6 Production (GO:0032755)	12/76	9.61475e-08	3.10058e-06	8.54089	APP;IL33;MAVS;IFNG;IL1B;STAT3;IL16;MMP8;TIRAP;MYD88;MBL2;HSPD1
Negative Regulation Of Cell Population Proliferation (GO:0008285)	27/379	9.67003e-08	3.10058e-06	3.56741	APP;CEBPA;AKR1B1;PLG;THBS1;MYC;HNF4A;NCK2;APOD;APOE;SMAD3;TGFB1;IGFBP3;MAGI2;HMGA1;OPRM1;MCC;AZGP1;BMP2;IFNG;IL1B;IRF1;RAPGEF2;CTNNB1;TP53;PTPN2;TP73
Positive Regulation Of Metabolic Process (GO:0009893)	14/108	1.07655e-07	3.41448e-06	6.80561	CEBPB;FH;IL4R;HDAC3;ADRB1;PRKAB1;IGF1R;GADD45G;IFNG;IRF4;GNAS;STAT6;ZBTB7B;OGT
Positive Regulation Of Nitric Oxide Metabolic Process (GO:1904407)	8/28	1.0877e-07	3.41448e-06	18.0926	HSP90AA1;HSP90AB1;SMAD3;IFNG;IL1B;HBB;AKT1;MMP8
Cellular Response To Oxygen-Containing Compound (GO:1901701)	28/406	1.09889e-07	3.41448e-06	3.44876	CX3CR1;GSK3B;ALOX15;AHR;EGFR;ACTB;RELA;CXCL5;CDH1;ZC3H12A;AKT1;CCL2;MAPK1;TGM2;EGR1;JUN;TICAM2;NCOA3;NR1H4;ESR1;NFKB1;TIRAP;PEX14;FER;TRAF6;IL1B;RAPGEF2;MYD88
Positive Regulation Of Signal Transduction (GO:0009967)	22/266	1.18107e-07	3.63238e-06	4.16652	PRKCI;TGFB1;THRB;CSNK2A1;SRC;STAT3;IGF2;IGF1;SLC2A4;GRIN2C;GRIN2B;UCHL5;GRIN2D;C3;GRIN2A;BMP2;RXRA;IL1B;FLNA;FAS;ZBTB7B;TP63
Positive Regulation Of Intracellular Protein Transport (GO:0090316)	15/126	1.19546e-07	3.63953e-06	6.1841	PRNP;GSK3B;SMAD3;TGFB1;HDAC3;PIK3R2;MAVS;TRIM28;IFNG;CDH1;IL1B;ZC3H12A;ERBB2;EP300;FLNA
Negative Regulation Of Gene Expression (GO:0010629)	25/336	1.27299e-07	3.8368e-06	3.72855	APP;GSK3B;HDAC1;FGF2;ZC3H12A;KDR;CCL3;APOE;SMAD3;TGFB1;CSNK2A1;STAT3;SORD;RPL13A;IGF1;PARP14;MMP8;ESR1;SND1;NFKB1;BMP2;IFNG;REL;GAPDH;EZH2
Positive Regulation Of Type I Interferon Production (GO:0032481)	11/64	1.34361e-07	4.00954e-06	9.43735	HSP90AA1;MAVS;TBK1;TICAM2;IRAK1;STAT1;IRF1;FLOT1;GAPDH;MYD88;HSPD1
Regulation Of JNK Cascade (GO:0046328)	14/110	1.35987e-07	4.0183e-06	6.66315	APP;HDAC3;CCL21;GADD45A;MAPK8IP2;MMP8;TIRAP;EGFR;IGF1R;GADD45G;NCOR1;IL1B;TRAF6;TNIK
Regulation Of Cold-Induced Thermogenesis (GO:0120161)	16/146	1.45765e-07	4.26539e-06	5.64006	CEBPB;FH;IL4R;HDAC3;ARRDC3;ADRB1;PRKAB1;IGF1R;GADD45G;IRF4;ALDH1A1;GNAS;STAT6;ZBTB7B;OGT;IL18R1
Negative Regulation Of Cell-Cell Adhesion (GO:0022408)	9/40	1.66138e-07	4.81481e-06	13.1548	IL1RN;BMP2;TGFB1;CDH1;AKT1;APOA1;PLG;PPARA;MBL2
Innate Immune Response Activating Cell Surface Receptor Signaling Pathway (GO:0002220)	8/30	1.97068e-07	5.65678e-06	16.4461	FCN1;FCN2;FCN3;CREBBP;SRC;TRAF6;EP300;MBL2
Macrophage Differentiation (GO:0030225)	7/21	2.11795e-07	6.02218e-06	22.5704	CSF1R;IL33;IL1RL1;CD4;SOCS1;CSF1;IFNG
MAPK Cascade (GO:0000165)	13/98	2.33376e-07	6.51293e-06	6.97548	BRAP;TGFB1;IGF1;MYC;IL1B;KDR;CDK1;CCL3;RAPGEF2;CCL2;MAPK1;TNIK;MBL2
Positive Regulation Of Cold-Induced Thermogenesis (GO:0120162)	13/98	2.33376e-07	6.51293e-06	6.97548	CEBPB;FH;IL4R;HDAC3;ADRB1;PRKAB1;IGF1R;GADD45G;IRF4;GNAS;STAT6;ZBTB7B;OGT
Protein Phosphorylation (GO:0006468)	31/500	2.45895e-07	6.79934e-06	3.08528	CSF1R;APP;GSK3B;CCL11;SRC;PKD1;EGFR;IGF1R;RPS6KA3;TBK1;IRAK1;ERBB2;ABL1;KDR;AKT1;CCL2;MAPK1;MAPK6;JAK3;JAK1;SMAD2;PRKCI;TGFB1;CSNK2A1;IGFBP3;PRKAB1;ACVR2A;FER;BMP2;CDK1;TNIK
Positive Regulation Of GTPase Activity (GO:0043547)	20/234	2.62508e-07	7.19271e-06	4.30485	ITGB1;CCL13;GSK3B;CCL11;CCL21;CCL20;ADRB1;CX3CL1;CCL8;CCL7;CCL4;ERBB2;CCL3;RAPGEF2;CCL2;CCL1;CCL17;EZH2;CCL26;TGM2
Synapse Pruning (GO:0098883)	5/8	2.67141e-07	7.25373e-06	74.931	C1QB;C3;CX3CR1;CX3CL1;C1QC
Negative Regulation Of Transcription By RNA Polymerase II (GO:0000122)	40/763	3.81591e-07	1.02689e-05	2.60539	CEBPA;CEBPB;HDAC3;THRB;HDAC1;ATN1;AKR1B1;PRDM1;SLA2;HDAC8;RELA;ZBTB2;RXRA;MYC;EP300;TBL1X;ELANE;IGBP1;IL33;CREBBP;JUN;SMAD3;STAT1;GADD45A;STAT3;NR1H4;IGF2;ESR1;NFKB1;ESR2;BMP2;SFPQ;NCOR1;IFNG;TRAF6;PPARA;OGT;TP53;EZH2;MXD4
Response To Lipopolysaccharide (GO:0032496)	16/159	4.72471e-07	1.2602e-05	5.12389	CX3CR1;TICAM2;NFKB1;CXCL5;TIRAP;RELA;SELP;RPS6KA3;FER;IRAK1;IL1B;TRAF6;ZC3H12A;CCL2;MYD88;IFNAR1
Epidermal Growth Factor Receptor Signaling Pathway (GO:0007173)	9/45	4.88444e-07	1.29138e-05	11.3248	TGFB1;SRC;ERBB2;NCK2;TGFA;AKT1;GRB2;CBL;EGFR
Regulation Of Type I Interferon Production (GO:0032479)	10/59	5.74934e-07	1.50683e-05	9.26009	MAVS;TBK1;TICAM2;IRAK1;IRF1;CUL3;GAPDH;TIRAP;MYD88;ATG5
Protein Kinase B Signaling (GO:0043491)	7/24	5.95387e-07	1.54698e-05	18.5846	TGFB1;IL1B;CCL3;KDR;AKT1;CCL2;IGF1
Positive Regulation Of Phagocytosis (GO:0050766)	10/60	6.76519e-07	1.74276e-05	9.07442	FCN1;C3;FCN2;FCN3;IFNG;IL1B;APOA1;CCL2;MBL2;C2
Positive Regulation Of MAP Kinase Activity (GO:0043406)	12/91	7.26158e-07	1.85478e-05	6.91388	TGFB1;IRAK1;IL1B;TRAF6;ERBB2;TGFA;FGF2;THBS1;PIK3CG;EGFR;ELANE;EZH2
Regulation Of Tumor Necrosis Factor Production (GO:0032680)	14/127	8.16391e-07	2.06773e-05	5.65578	CX3CR1;APP;IL33;STAT3;NR1H4;IGF1;MMP8;THBS1;CX3CL1;TIRAP;MAVS;IFNG;ZC3H12A;CCL3
Positive Regulation Of Reactive Oxygen Species Metabolic Process (GO:2000379)	9/48	8.71956e-07	2.19006e-05	10.4521	TGFB1;GADD45A;ZC3H12A;SORD;GRB2;MMP8;THBS1;TP53;CD177
Skeletal System Development (GO:0001501)	15/149	1.07133e-06	2.66858e-05	5.11659	VKORC1;COL11A2;PRELP;IGF1;PKD1;PAPSS1;COL1A1;RPS6KA3;BMP2;COL1A2;COL2A1;HYAL1;GNAS;CD44;TGM2
Positive Regulation Of Peptidyl-Tyrosine Phosphorylation (GO:0050731)	14/130	1.08536e-06	2.68138e-05	5.50866	CSF1R;PRNP;TGFB1;SRC;IGF2;IGF1;PARP14;IFNG;ERBB3;ABL1;UNC119;FCGR1A;TP53;CD44
Cell Junction Disassembly (GO:0150146)	4/5	1.13546e-06	2.71886e-05	179.44	C1QB;CX3CR1;CX3CL1;C1QC
Interleukin-4-Mediated Signaling Pathway (GO:0035771)	4/5	1.13546e-06	2.71886e-05	179.44	IL4R;STAT6;JAK3;JAK1
Type I Interferon-Mediated Signaling Pathway (GO:0060337)	8/37	1.13575e-06	2.71886e-05	12.4719	MAVS;TBK1;IRAK1;STAT1;STAT2;MYD88;JAK1;IFNAR1
Negative Regulation Of Cellular Process (GO:0048523)	31/537	1.13662e-06	2.71886e-05	2.85413	SMARCD1;CEBPA;APP;AKR1B1;PLG;THBS1;ACTB;ERBB3;HYAL1;MYC;HNF4A;NCK2;PLXNA1;APOBEC3C;SMAD3;TGFB1;IGFBP3;MAGI2;HMGA1;APOA1;OPRM1;ESR2;AZGP1;BMP2;IL1B;IRF1;PLXNB3;RAPGEF2;CTNNB1;TP53;PTPN2
Regulation Of MAP Kinase Activity (GO:0043405)	13/114	1.36869e-06	3.2482e-05	5.86563	TGFB1;TGFA;FGF2;THBS1;PIK3CG;EGFR;BMP2;IRAK1;IL1B;ERBB2;APOE;ELANE;EZH2
Cellular Response To Type I Interferon (GO:0071357)	8/38	1.41116e-06	3.32283e-05	12.0556	MAVS;TBK1;IRAK1;STAT1;STAT2;MYD88;JAK1;IFNAR1
Excitatory Postsynaptic Potential (GO:0060079)	6/18	1.62534e-06	3.76829e-05	22.5207	GSK3B;GRIN2A;GRIN2C;MAPK8IP2;GRIN2B;GRIN2D
Positive Regulation Of Macrophage Migration (GO:1905523)	6/18	1.62534e-06	3.76829e-05	22.5207	CSF1R;CSF1;CCL3;MAPK1;THBS1;CX3CL1
Regulation Of Protein Tyrosine Kinase Activity (GO:0061097)	8/39	1.74145e-06	4.00666e-05	11.6661	APP;CSF1R;PRNP;ERBB3;MVP;NCK2;UNC119;FCGR1A
Cellular Response To Organic Substance (GO:0071310)	11/82	1.77365e-06	4.04983e-05	7.03828	NCOA1;NCOA2;CSF1R;TGFB1;NCOA3;IL1B;TRAF6;STAT3;CCL3;NR1H4;CCL2
Cellular Response To Insulin Stimulus (GO:0032869)	12/99	1.81563e-06	4.11452e-05	6.27554	GSK3B;PRKCI;FER;PKM;IGF2;AKT1;PIK3R2;GRB2;SLC2A4;USF1;PTPN2;IGF1R
Apoptotic Cell Clearance (GO:0043277)	7/28	1.88755e-06	4.24557e-05	15.0416	FCN1;FCN2;FCN3;ALOX15;RAC1;THBS1;TGM2
Peptidyl-Tyrosine Phosphorylation (GO:0018108)	10/67	1.93992e-06	4.33106e-05	7.95716	CSF1R;FER;SRC;ERBB2;KDR;ABL1;JAK3;EGFR;IGF1R;JAK1
Negative Regulation Of Nitrogen Compound Metabolic Process (GO:0051172)	5/11	2.08649e-06	4.59907e-05	37.4598	HSP90AB1;TGFB1;AP2A1;APOE;NFKB1
Positive Regulation Of Chemokine Production (GO:0032722)	9/53	2.09048e-06	4.59907e-05	9.26197	APP;CSF1R;EGR1;IL33;MAVS;IFNG;IL1B;TIRAP;MBL2
Regulation Of Glycolytic Process (GO:0006110)	8/40	2.13528e-06	4.64184e-05	11.3009	APP;NCOR1;EIF6;IFNG;EP300;IGF1;PPARA;OGT
Negative Regulation Of Cytokine Production (GO:0001818)	16/178	2.14073e-06	4.64184e-05	4.51852	PRNP;CUL3;FN1;NR1H4;APOA1;MMP8;THBS1;CX3CL1;IFNG;ZC3H12A;APOD;RAC1;PPARA;JAK3;ELANE;ATG5
Regulation Of Interleukin-1 Beta Production (GO:0032651)	11/84	2.26177e-06	4.86928e-05	6.84475	CX3CR1;APP;EGR1;IFNG;ZC3H12A;STAT3;CCL3;APOA1;IGF1;CX3CL1;MYD88
Positive Regulation Of Apoptotic Process (GO:0043065)	20/270	2.49091e-06	5.32455e-05	3.6781	ITGB1;PRNP;JUN;GADD45A;IGFBP3;GADD45G;DNM2;HSPD1;LGALS2;BMP2;LGALS1;UBD;ZC3H12A;CCL3;CTNNB1;FAS;TP53;CTSD;TP63;TGM2
Response To Peptide Hormone (GO:0043434)	9/55	2.88499e-06	6.1235e-05	8.85837	MC4R;EIF6;SRC;STAT1;STAT2;STAT3;STAT6;ZBTB7B;OGT
Positive Regulation Of Protein Polymerization (GO:0032273)	10/70	2.92607e-06	6.16726e-05	7.55814	VASP;HSP90AA1;FER;CCL11;CTTN;CCL21;ALOX15;NCK2;RAC1;CCL26
Positive Regulation Of Inflammatory Response (GO:0050729)	12/104	3.07522e-06	6.4366e-05	5.93295	APP;CEBPA;IL33;LGALS2;LGALS1;IFNG;IL1B;CCL3;IL16;CCL1;MMP8;CX3CL1
Positive Regulation Of Epithelial Cell Proliferation (GO:0050679)	13/123	3.24341e-06	6.59804e-05	5.38322	CCL11;TGFA;IGF1;FGF2;EGFR;BMP2;HYAL1;MYC;ERBB2;KDR;PLXNB3;AKT1;CCL26
Cellular Response To Lipid (GO:0071396)	18/228	3.24719e-06	6.59804e-05	3.93026	CX3CR1;HSPA8;GSK3B;TICAM2;NCOA3;NR1H4;AKR1B1;AHR;ESR1;EGFR;RELA;NFKB1;CXCL5;IL1B;TRAF6;ZC3H12A;CCL2;MYD88
Lipopolysaccharide-Mediated Signaling Pathway (GO:0031663)	6/20	3.26905e-06	6.59804e-05	19.3015	TGFB1;TICAM2;IRAK1;IL1B;CCL3;CCL2
Negative Regulation Of miRNA Transcription (GO:1902894)	6/20	3.26905e-06	6.59804e-05	19.3015	TGFB1;NCOR1;SRF;PPARA;ESR1;RELA
Positive Regulation Of Cell-Substrate Adhesion (GO:0010811)	10/71	3.3397e-06	6.59804e-05	7.43385	GSK3B;CSF1;CCL21;ALOX15;ABL1;FN1;APOA1;FLNA;RAC1;CX3CL1
Cellular Response To Interleukin-9 (GO:0071355)	4/6	3.34705e-06	6.59804e-05	89.7156	STAT1;STAT3;JAK3;JAK1
Excitatory Chemical Synaptic Transmission (GO:0098976)	4/6	3.34705e-06	6.59804e-05	89.7156	GRIN2A;GRIN2C;GRIN2B;GRIN2D
Interleukin-9-Mediated Signaling Pathway (GO:0038113)	4/6	3.34705e-06	6.59804e-05	89.7156	STAT1;STAT3;JAK3;JAK1
Pattern Recognition Receptor Signaling Pathway (GO:0002221)	9/56	3.37126e-06	6.59804e-05	8.66945	FCN1;FCN2;RPS6KA3;FCN3;MAVS;TBK1;IRAK1;TRAF6;MBL2
Positive Regulation Of Cellular Metabolic Process (GO:0031325)	9/56	3.37126e-06	6.59804e-05	8.66945	IFNG;GADD45A;ZC3H12A;SORD;CDK1;GRB2;TP53;THBS1;IFNAR1
Positive Regulation Of Stress-Activated MAPK Cascade (GO:0032874)	12/105	3.40397e-06	6.61907e-05	5.86886	APP;BMP2;CCL21;GADD45A;IL1B;TRAF6;ZC3H12A;SORD;TNIK;MMP8;TIRAP;GADD45G
MyD88-dependent Toll-Like Receptor Signaling Pathway (GO:0002755)	5/12	3.5122e-06	6.76898e-05	32.1067	IRAK1;IRAK2;TRAF6;TIRAP;HSPD1
Phosphorylation (GO:0016310)	26/429	3.52598e-06	6.76898e-05	2.98535	APP;GSK3B;CCL11;PIK3CG;TBK1;IRAK1;ERBB2;ABL1;AKT1;CCL2;MAPK1;MAPK6;JAK3;JAK1;PRKCI;TGFB1;CSNK2A1;IGFBP3;STAT3;PRKAB1;ACVR2A;BMP2;FER;TOLLIP;CDK1;TNIK
Cellular Response To Lipopolysaccharide (GO:0071222)	13/124	3.55198e-06	6.77573e-05	5.33445	CX3CR1;TICAM2;TGFB1;NFKB1;CXCL5;RELA;IRAK1;IL1B;TRAF6;ZC3H12A;CCL3;CCL2;MYD88
Protein-Containing Complex Assembly (GO:0065003)	22/328	4.02818e-06	7.63581e-05	3.31166	SMAD2;CREBBP;HSP90AA1;DBNL;SMAD3;TGFB1;HSP90AB1;SRC;CUL3;MIS12;FN1;WASL;IL1RAP;MAPK8IP2;CX3CL1;PEX14;HSPD1;ZC3H12A;NCK2;FAS;IKBKG;TP53
Proteolysis (GO:0006508)	22/330	4.44215e-06	8.36789e-05	3.28982	CTSA;FCN1;FCN2;ENPEP;FCN3;TINAGL1;CFH;KLK4;UBE3A;PLG;APEH;MMP8;UBD;ADAM12;UBA3;FBXO6;TBL1X;CTSD;OGT;ELANE;MBL2;PAPPA2
Negative Regulation Of miRNA Metabolic Process (GO:2000629)	6/21	4.49197e-06	8.40919e-05	18.0138	TGFB1;NCOR1;SRF;PPARA;ESR1;RELA
NIK/NF-kappaB Signaling (GO:0038061)	7/32	4.97282e-06	9.19515e-05	12.6323	CREBBP;IRAK1;TRAF6;REL;RELA;NFKB1;TIRAP
Phosphatidylinositol 3-Kinase Signaling (GO:0014065)	7/32	4.97282e-06	9.19515e-05	12.6323	ERBB3;ERBB2;STAT3;PIK3R2;IGF1;PIK3CG;IGF1R
Central Nervous System Development (GO:0007417)	20/283	5.07867e-06	9.3336e-05	3.49393	CX3CR1;APP;C1QA;STAT3;ATN1;WWP1;LIG4;UBE3A;GRIN2C;GRIN2B;PKD1;GRIN2D;C3;RPS6KA3;RPS6KA6;GRIN2A;APOD;NPTX1;DSCAML1;MBL2
I-kappaB kinase/NF-kappaB Signaling (GO:0007249)	8/45	5.4357e-06	9.8694e-05	9.77127	TBK1;IRAK2;TRAF6;REL;IKBKG;RELA;NFKB1;TIRAP
Regulation Of Telomerase Activity (GO:0051972)	8/45	5.4357e-06	9.8694e-05	9.77127	HSP90AA1;HSP90AB1;SRC;MYC;MAPK1;CTNNB1;TERF1;TP53
Positive Regulation Of Neurogenesis (GO:0050769)	10/75	5.54399e-06	9.96918e-05	6.97496	CX3CR1;BCAN;IFNG;PLXNB3;LIG4;PLXNA1;CTNNB1;OPRM1;CX3CL1;TGM2
Response To Lipid (GO:0033993)	12/110	5.55681e-06	9.96918e-05	5.568	SELP;RPS6KA3;FER;TGFB1;RXRA;IRAK1;IL1B;STAT3;CTNNB1;ESR1;TIRAP;IFNAR1
ERBB2 Signaling Pathway (GO:0038128)	5/13	5.60425e-06	9.99479e-05	28.092	CUL5;SRC;ERBB2;TGFA;EGFR
Cellular Response To Cadmium Ion (GO:0071276)	6/22	6.06218e-06	0.000106524	16.8871	JUN;MT1F;AKT1;MAPK1;MT1G;EGFR
Negative Regulation Of Cell Communication (GO:0010648)	6/22	6.06218e-06	0.000106524	16.8871	BRAP;HSP90AB1;ERBB3;IGFBP3;IL1B;OPRM1
Cytoskeleton Organization (GO:0007010)	12/111	6.10832e-06	0.000106524	5.51147	CCL13;PRKCI;CCL11;DES;CCL7;PACSIN2;CCL3;CCL2;PRPF40A;TNIK;APOE;RAC1
Regulation Of Signal Transduction (GO:0009966)	16/193	6.11435e-06	0.000106524	4.1324	BRAP;APP;PRNP;CREBBP;SRC;IGFBP3;ALOX15;MAPK8IP2;CX3CL1;IRAK1;ERBB3;IRAK2;NCK2;OGT;PTPN2;CD177
Regulation Of Endothelial Cell Proliferation (GO:0001936)	11/93	6.21751e-06	0.000107699	6.09068	BMP2;CCL11;STAT1;KDR;SORD;PLXNB3;AKT1;APOE;FGF2;THBS1;CCL26
Cellular Response To Hormone Stimulus (GO:0032870)	11/94	6.90427e-06	0.000118911	6.01699	NCOA1;NCOA2;HSPA8;THRB;SRC;NCOA3;STAT3;TRIM24;AKR1B1;ESR1;ESR2
Regulation Of Protein Ubiquitination (GO:0031396)	12/113	7.35727e-06	0.000125993	5.40178	GSK3B;HSP90AA1;HSP90AB1;HDAC3;CUL3;TRAF6;AKT1;CTNNB1;UBE3A;HDAC8;HSPBP1;OGT
Positive Regulation Of Protein Metabolic Process (GO:0051247)	16/196	7.44402e-06	0.000126387	4.06289	APP;USP8;GSK3B;HSP90AA1;TGFB1;CSNK2A1;CSF1;ELAVL1;THBS1;EIF6;IL1B;ERBB2;AKT1;EIF3E;APOE;OGT
Positive Regulation Of Epithelial To Mesenchymal Transition (GO:0010718)	8/47	7.63055e-06	0.000126387	9.26923	SMAD2;COL1A1;BMP2;SMAD3;TGFB1;IL1B;CTNNB1;EZH2
Regulation Of Interleukin-17 Production (GO:0032660)	7/34	7.65175e-06	0.000126387	11.6954	PRNP;TGFB1;IFNG;NR1H4;CCL1;ZBTB7B;MYD88
Positive Regulation Of Epithelial Cell Migration (GO:0010634)	11/95	7.65622e-06	0.000126387	5.94505	IFNG;HYAL1;SRC;ZC3H12A;KDR;ABL1;AKT1;RAC1;FGF2;THBS1;PIK3CG
Regulation Of Extent Of Cell Growth (GO:0061387)	4/7	7.67381e-06	0.000126387	59.8073	GSK3B;CTTN;APOE;DNM2
Cellular Response To Interleukin-2 (GO:0071352)	4/7	7.67381e-06	0.000126387	59.8073	IL2RA;STAT3;JAK3;JAK1
Interleukin-2-Mediated Signaling Pathway (GO:0038110)	4/7	7.67381e-06	0.000126387	59.8073	IL2RA;STAT3;JAK3;JAK1
Phosphatidylinositol-Mediated Signaling (GO:0048015)	9/62	8.03425e-06	0.000131151	7.68564	CSF1R;ERBB3;ERBB2;STAT3;PIK3R2;IGF1;OGT;PIK3CG;IGF1R
Cellular Response To Interleukin-6 (GO:0071354)	6/23	8.05009e-06	0.000131151	15.8929	FER;SRC;STAT3;NFKB1;RELA;JAK1
Hyaluronan Metabolic Process (GO:0030212)	5/14	8.56033e-06	0.000138714	24.9693	TGFB1;HYAL1;IL1B;FGF2;CD44
Positive Regulation Of Programmed Cell Death (GO:0043068)	18/245	8.842e-06	0.000142091	3.63273	ITGB1;JUN;GADD45A;IGFBP3;GADD45G;DNM2;HSPD1;FCER2;LGALS2;BMP2;LGALS1;IFNG;UBD;CTNNB1;FAS;TP53;CTSD;TGM2
Response To Insulin (GO:0032868)	10/79	8.91014e-06	0.000142091	6.56926	PRKCI;FER;PKM;EIF6;AKT1;PIK3R2;SLC2A4;ZBTB7B;OGT;USF1
Positive Regulation Of Endocytosis (GO:0045807)	10/79	8.91014e-06	0.000142091	6.56926	C3;IFNG;CCL21;IL1B;FLOT1;APOA1;APOE;CBL;APOA5;MBL2
Regulation Of Heterotypic Cell-Cell Adhesion (GO:0034114)	6/24	1.0535e-05	0.0001655	15.0092	IL1RN;IL1B;FLOT1;APOA1;CD44;MBL2
Positive Regulation Of p38MAPK Cascade (GO:1900745)	6/24	1.0535e-05	0.0001655	15.0092	BMP2;GADD45A;IL1B;ZC3H12A;SORD;GADD45G
Cellular Response To Molecule Of Bacterial Origin (GO:0071219)	12/117	1.05428e-05	0.0001655	5.19493	CX3CR1;TICAM2;IL1B;TRAF6;ZC3H12A;CCL2;AHR;NFKB1;MYD88;CXCL5;TIRAP;RELA
Negative Regulation Of Apoptotic Signaling Pathway (GO:2001234)	10/82	1.24769e-05	0.000194847	6.29457	CX3CR1;CSNK2A1;SRC;AKR1B1;AKT1;IGF1;MAPK8IP2;THBS1;CX3CL1;RELA
Chemical Synaptic Transmission, Postsynaptic (GO:0099565)	6/25	1.36057e-05	0.000211379	14.2185	GSK3B;GRIN2A;GRIN2C;MAPK8IP2;GRIN2B;GRIN2D
Regulation Of Stress-Activated MAPK Cascade (GO:0032872)	8/51	1.43081e-05	0.000221152	8.40525	IGBP1;MYC;MAPK1;FAS;MAPK8IP2;TIRAP;EGFR;IGF1R
Regulation Of miRNA Metabolic Process (GO:2000628)	4/8	1.50806e-05	0.00022956	44.8532	SMAD3;TGFB1;NFKB1;RELA
Cell Surface Pattern Recognition Receptor Signaling Pathway (GO:0002752)	4/8	1.50806e-05	0.00022956	44.8532	FCN1;FCN2;FCN3;MBL2
Positive Regulation Of Opsonization (GO:1903028)	4/8	1.50806e-05	0.00022956	44.8532	FCN1;FCN2;FCN3;MBL2
Regulation Of Neurogenesis (GO:0050767)	9/67	1.53678e-05	0.000232757	7.02128	CX3CR1;CCL11;IFNG;IL1B;LIG4;CTNNB1;OPRM1;CX3CL1;TGM2
Cartilage Development (GO:0051216)	8/52	1.65878e-05	0.000249493	8.2138	BMP2;COL2A1;TGFB1;HYAL1;COL11A2;FGF2;PKD1;CD44
Positive Regulation Of Protein Tyrosine Kinase Activity (GO:0061098)	7/38	1.66384e-05	0.000249493	10.1842	CSF1R;PRNP;ERBB3;SRC;TGFA;UNC119;FCGR1A
Positive Regulation Of Developmental Process (GO:0051094)	17/233	1.71238e-05	0.0002555	3.59916	NCOA1;NCOA2;GSK3B;SMARCD1;CEBPB;HSP90AB1;HDAC1;SRC;NCOA3;SRF;AKR1B1;RPS6KA3;BMP2;KDR;CTNNB1;APOE;OGT
Positive Regulation Of Defense Response (GO:0031349)	12/124	1.90762e-05	0.000283156	4.86849	APP;CEBPA;IL33;LGALS2;LGALS1;IFNG;IL1B;CCL3;IL16;CCL1;CX3CL1;TIRAP
Positive Regulation Of NIK/NF-kappaB Signaling (GO:1901224)	8/53	1.91652e-05	0.000283156	8.03086	APP;IRAK1;IL1B;TRAF6;EP300;MMP8;EGFR;RELA
Positive Regulation Of Phosphatidylinositol 3-Kinase Signaling (GO:0014068)	9/69	1.9594e-05	0.00028808	6.78654	SELP;ERBB3;SRC;KDR;FN1;IGF1;CBL;FGF2;IGF1R
Endocytosis (GO:0006897)	15/189	1.99851e-05	0.000292404	3.93225	ITGB1;APP;RAB5B;TICAM2;AP2A1;DNM1;DNM2;EHD1;DNM3;CTTN;PACSIN2;MAPK1;APOE;ELANE;MYD88
Peptidyl-Tyrosine Modification (GO:0018212)	8/54	2.20704e-05	0.000321353	7.85588	CSF1R;FER;SRC;ERBB2;KDR;ABL1;JAK3;EGFR
Toll-Like Receptor 4 Signaling Pathway (GO:0034142)	5/17	2.50532e-05	0.000361293	18.7241	TICAM2;IRAK1;NR1H4;TIRAP;MYD88
Positive Regulation Of Macrophage Activation (GO:0043032)	5/17	2.50532e-05	0.000361293	18.7241	CEBPA;IL33;MMP8;THBS1;HSPD1
Cellular Response To Peptide Hormone Stimulus (GO:0071375)	10/89	2.58665e-05	0.000371245	5.73477	PRKCI;FER;PKM;SRC;AKT1;PIK3R2;SLC2A4;RELA;NFKB1;USF1
Regulation Of Tau-Protein Kinase Activity (GO:1902947)	4/9	2.6673e-05	0.000377429	35.8807	EGR1;HSP90AA1;HSP90AB1;IFNG
Type II Interferon-Mediated Signaling Pathway (GO:0060333)	4/9	2.6673e-05	0.000377429	35.8807	IFNG;STAT1;IRF1;JAK1
Neuron Remodeling (GO:0016322)	4/9	2.6673e-05	0.000377429	35.8807	C3;APP;C1QA;CX3CL1
Regulation Of Chemotaxis (GO:0050920)	6/28	2.73689e-05	0.000383674	12.2778	TGFB1;CCL21;THBS1;ELANE;PTPN2;CCL26
Negative Regulation Of Signaling (GO:0023057)	6/28	2.73689e-05	0.000383674	12.2778	BRAP;HSP90AB1;ERBB3;IGFBP3;IL1B;OPRM1
Transforming Growth Factor Beta Receptor Signaling Pathway (GO:0007179)	9/72	2.7765e-05	0.000387425	6.46238	ITGB1;SMAD2;JUN;SMAD3;TGFB1;COL1A2;SRC;STAT3;APOA1
Positive Regulation Of Actin Filament Polymerization (GO:0030838)	7/41	2.80012e-05	0.00038892	9.2842	VASP;FER;CCL11;CCL21;CTTN;NCK2;CCL26
Regulation Of Phosphatidylinositol 3-Kinase Signaling (GO:0014066)	10/90	2.85371e-05	0.000394545	5.66279	SELP;ERBB3;SRC;KDR;FN1;IGF1;CBL;FGF2;EGFR;IGF1R
Regulation Of Reactive Oxygen Species Metabolic Process (GO:2000377)	8/56	2.89968e-05	0.000397257	7.52778	EIF6;GADD45A;ZC3H12A;SORD;GRB2;RAC1;TP53;THBS1
Cellular Response To Peptide (GO:1901653)	8/56	2.89968e-05	0.000397257	7.52778	APP;GSK3B;PRNP;GRIN2A;SRC;IGF1;TP53;IGF1R
Negative Regulation Of Nucleic Acid-Templated Transcription (GO:1903507)	25/456	2.97166e-05	0.000405275	2.67366	CEBPA;HDAC3;HDAC1;AHR;RELA;TRIM28;HNF4A;TP63;SMAD2;HSPA8;JUN;TGFB1;HMGA1;WWP1;PEX14;BMP2;SFPQ;NCOR1;IFNG;TRAF6;IRF1;RLIM;CTNNB1;TP53;EZH2
Transmembrane Receptor Protein Serine/Threonine Kinase Signaling Pathway (GO:0007178)	12/130	3.06663e-05	0.000416344	4.61952	SMAD2;ITGB1;JUN;BMP2;SMAD3;TGFB1;COL1A2;SRC;MAGI2;STAT3;APOA1;ACVR2A
Positive Regulation Of Binding (GO:0051099)	10/91	3.14404e-05	0.000424939	5.59259	APP;GSK3B;BMP2;RPL11;FLOT1;RAPGEF2;APOE;IGF1;MMP8;PKD1
Response To Alcohol (GO:0097305)	6/29	3.38719e-05	0.000451823	11.7433	SMAD2;GRIN2A;TGFB1;CCL21;CCL3;GRIN2B
Regulation Of Transforming Growth Factor Beta Receptor Signaling Pathway (GO:0017015)	11/111	3.38792e-05	0.000451823	4.98974	SMAD2;CREBBP;BMP2;SMAD3;TGFB1;HSP90AB1;HDAC1;EP300;PPARA;OGT;THBS1
Negative Regulation Of Inflammatory Response (GO:0050728)	11/111	3.38792e-05	0.000451823	4.98974	IL33;SRC;STAT3;NR1H4;APOA1;AHR;APOE;IGF1;PPARA;ELANE;PTPN2
Regulation Of Neuron Death (GO:1901214)	8/58	3.76552e-05	0.000499968	7.22593	C1QA;EGR1;PRNP;TBK1;CSF1;IFNG;IKBKG;GRIN2B
Positive Regulation Of Cell-Matrix Adhesion (GO:0001954)	7/43	3.86429e-05	0.000508602	8.76751	GSK3B;EFEMP2;CSF1;CCL21;KDR;RAC1;CX3CL1
Positive Regulation Of Receptor-Mediated Endocytosis (GO:0048260)	7/43	3.86429e-05	0.000508602	8.76751	C3;ANXA2;CCL21;MAGI2;WASL;CBL;APOA5
Positive Regulation Of Cellular Component Organization (GO:0051130)	11/113	4.00179e-05	0.000524409	4.8914	GSK3B;TGFB1;ANXA2;IFNG;HYAL1;FLOT1;AKR1B1;APOE;APOA5;TIRAP;IGF1R
Positive Regulation Of Protein Binding (GO:0032092)	8/59	4.27344e-05	0.000557583	7.08388	APP;GSK3B;BMP2;RPL11;FLOT1;RAPGEF2;APOE;PKD1
Response To Endoplasmic Reticulum Stress (GO:0034976)	11/114	4.34307e-05	0.000562645	4.84366	PDIA3;PDIA2;GSK3B;JUN;CEBPB;UBA5;ALOX15;FLOT1;PIK3R2;TP53;THBS1
Regulation Of Opsonization (GO:1903027)	4/10	4.36825e-05	0.000562645	29.8991	FCN1;FCN2;FCN3;MBL2
Positive Regulation Of Nitric-Oxide Synthase Biosynthetic Process (GO:0051770)	4/10	4.36825e-05	0.000562645	29.8991	FCER2;IL33;IFNG;KDR
Neuron Apoptotic Process (GO:0051402)	5/19	4.53971e-05	0.000582242	16.0476	ERBB3;ATN1;LIG4;FAS;GAPDH
Positive Regulation Of JNK Cascade (GO:0046330)	9/77	4.77686e-05	0.000610062	5.98567	APP;CCL21;GADD45A;IL1B;TRAF6;TNIK;MMP8;TIRAP;GADD45G
Regulation Of Macrophage Activation (GO:0043030)	6/31	5.05827e-05	0.000637892	10.8028	CEBPA;IL33;ZC3H12A;MMP8;THBS1;HSPD1
Response To Estradiol (GO:0032355)	6/31	5.05827e-05	0.000637892	10.8028	TGFB1;NCOA3;STAT3;CTNNB1;ESR1;EGFR
Toll-Like Receptor Signaling Pathway (GO:0002224)	6/31	5.05827e-05	0.000637892	10.8028	RPS6KA3;IRAK1;IRAK2;TRAF6;TIRAP;HSPD1
Positive Regulation Of Tumor Necrosis Factor Production (GO:0032760)	9/78	5.29642e-05	0.000665142	5.89862	APP;IL33;MAVS;IFNG;STAT3;CCL3;MMP8;THBS1;TIRAP
Positive Regulation Of Interleukin-8 Production (GO:0032757)	8/61	5.46172e-05	0.000683055	6.81586	FCN1;MAVS;IL1B;STAT3;TIRAP;RELA;ELANE;MYD88
Negative Regulation Of Cellular Component Organization (GO:0051129)	9/79	5.86283e-05	0.000730189	5.81405	GSK3B;HSPA8;SRC;NR1H4;AKR1B1;EP300;APOA1;WASL;DNM2
Regulation Of Fibroblast Migration (GO:0010762)	5/20	5.94399e-05	0.000732303	14.977	ITGB1;TGFB1;RAC1;FGF2;THBS1
Microglial Cell Activation (GO:0001774)	5/20	5.94399e-05	0.000732303	14.977	CX3CR1;APP;C1QA;IFNG;CX3CL1
Regulation Of Protein Binding (GO:0043393)	11/118	5.97064e-05	0.000732303	4.66163	APP;GSK3B;BMP2;SNAPIN;RPL11;FLOT1;AKT1;RAPGEF2;PKD1;PEX14;PPP1CA
Positive Regulation Of Protein-Containing Complex Assembly (GO:0031334)	10/98	5.97699e-05	0.000732303	5.14588	GSK3B;MAVS;HSP90AA1;TGFB1;IFNG;SRC;TERF1;TP53;MYD88;TIRAP
Regulation Of Transmembrane Transport (GO:0034762)	6/32	6.11081e-05	0.000745668	10.3867	KCNJ4;KCNJ10;KCNJ15;KCNJ1;ACTB;KCNJ2
Intracellular Copper Ion Homeostasis (GO:0006878)	4/11	6.74518e-05	0.000819758	25.6265	APP;PRNP;MT2A;ATP7B
Insulin Receptor Signaling Pathway (GO:0008286)	7/47	6.99203e-05	0.000846345	7.88915	GSK3B;FER;IGF2;PIK3R2;GRB2;PTPN2;IGF1R
Positive Regulation Of Nitrogen Compound Metabolic Process (GO:0051173)	6/33	7.33116e-05	0.000880323	10.0015	APP;TGFB1;CSF1;IFNG;AKT1;NFKB1
Positive Regulation Of Small Molecule Metabolic Process (GO:0062013)	6/33	7.33116e-05	0.000880323	10.0015	APP;IFNG;AKT1;APOA1;APOE;IGF1
Response To Cadmium Ion (GO:0046686)	5/21	7.66113e-05	0.000912674	14.0402	JUN;MT1F;MAPK1;MT1G;EGFR
Positive Regulation Of Transcription Regulatory Region DNA Binding (GO:2000679)	5/21	7.66113e-05	0.000912674	14.0402	TGFB1;IFNG;TRAF6;EP300;IGF1
Positive Regulation Of Tumor Necrosis Factor Superfamily Cytokine Production (GO:1903557)	9/82	7.87737e-05	0.00093474	5.57426	APP;IL33;MAVS;IFNG;STAT3;CCL3;MMP8;THBS1;TIRAP
Defense Response To Virus (GO:0051607)	14/189	7.97135e-05	0.000942182	3.64038	APOBEC3C;FCN3;STAT1;STAT2;RELA;MAVS;TBK1;TRIM28;PDE12;IRF1;TRAF6;SKP2;MYD88;MBL2
Regulation Of Protein Catabolic Process (GO:0042176)	11/122	8.09582e-05	0.000953156	4.49272	EEF1A1;CTSA;GSK3B;HSP90AA1;TMF1;CSNK2A1;FLNA;APOE;PKD1;UCHL5;EGFR
Regulation Of NIK/NF-kappaB Signaling (GO:1901222)	9/83	8.66624e-05	0.00101296	5.49865	APP;IRAK1;IL1B;TRAF6;ZC3H12A;EP300;MMP8;EGFR;RELA
Regulation Of Neuronal Synaptic Plasticity (GO:0048168)	6/34	8.73817e-05	0.00101296	9.64384	APP;GRIN2A;APOE;GRIN2C;GRIN2B;GRIN2D
Cellular Response To Amyloid-Beta (GO:1904646)	6/34	8.73817e-05	0.00101296	9.64384	APP;GSK3B;PRNP;GRIN2A;IGF1;IGF1R
Positive Regulation Of Neuron Death (GO:1901216)	6/34	8.73817e-05	0.00101296	9.64384	C1QA;PRNP;IFNG;CCL3;CTNNB1;GRIN2B
Transcription By RNA Polymerase II (GO:0006366)	14/192	9.43727e-05	0.00108981	3.57847	NCOA1;NCOA2;THRB;ANXA2;SSU72;NFKB1;CDK7;RXRA;POLR2A;POLR2B;TRIM24;RPRD1B;ZBTB7B;IRF9
Negative Regulation Of Signal Transduction (GO:0009968)	17/267	9.49107e-05	0.00109104	3.10421	BRAP;CX3CR1;CSNK2A1;IGFBP3;SORD;MAPK8IP2;FGF2;THBS1;CX3CL1;BMP2;SOCS1;ERBB3;IL1B;AKT1;APOD;PTPN2;EZH2
Regulation Of Cysteine-Type Endopeptidase Activity Involved In Apoptotic Process (GO:0043281)	9/84	9.52037e-05	0.00109104	5.42506	IGBP1;RPS6KA3;CSNK2A1;SRC;MYC;AKT1;CTSD;THBS1;CD44
Positive Regulation Of Synaptic Transmission, Glutamatergic (GO:0051968)	5/22	9.73612e-05	0.00111154	13.2137	GRIN2A;CCL2;GRIN2C;GRIN2B;GRIN2D
Nervous System Development (GO:0007399)	23/433	9.90713e-05	0.00112231	2.57618	APP;DBNL;TGFB1;STAT3;FN1;ATN1;WWP1;LIG4;CRMP1;FGF2;PKD1;EGFR;DNM3;RPS6KA3;RPS6KA6;ERBB3;CDH1;ERBB2;UNC119;EP300;NPTX1;DSCAML1;MBL2
Positive Regulation Of Kinase Activity (GO:0033674)	10/104	9.90971e-05	0.00112231	4.81593	CSF1R;CD4;CSF1;ERBB3;CCL21;ERBB2;KDR;RAPGEF2;EGFR;IGF1R
Ionotropic Glutamate Receptor Signaling Pathway (GO:0035235)	4/12	9.9422e-05	0.00112231	22.422	GRIN2A;GRIN2C;GRIN2B;GRIN2D
ERBB2-EGFR Signaling Pathway (GO:0038134)	3/5	0.00010233	0.00112944	67.1327	ERBB2;TGFA;EGFR
Signal Complex Assembly (GO:0007172)	3/5	0.00010233	0.00112944	67.1327	SRC;NCK2;MAPK8IP2
Positive Regulation Of T-helper 1 Cell Cytokine Production (GO:2000556)	3/5	0.00010233	0.00112944	67.1327	IL1R1;IL1B;IL18R1
Positive Regulation Of Tau-Protein Kinase Activity (GO:1902949)	3/5	0.00010233	0.00112944	67.1327	EGR1;HSP90AA1;HSP90AB1
Regulation Of T-helper 1 Cell Cytokine Production (GO:2000554)	3/5	0.00010233	0.00112944	67.1327	IL1R1;IL1B;IL18R1
Regulation Of Calcidiol 1-Monooxygenase Activity (GO:0060558)	3/5	0.00010233	0.00112944	67.1327	IFNG;IL1B;NFKB1
Regulation Of Postsynaptic Membrane Potential (GO:0060078)	6/35	0.000103519	0.00112944	9.31082	GSK3B;GRIN2A;GRIN2C;MAPK8IP2;GRIN2B;GRIN2D
Positive Regulation Of Amide Metabolic Process (GO:0034250)	9/85	0.00010444	0.00112944	5.3534	IFNG;EIF6;ERBB2;NR1H4;EIF3E;ELAVL1;THBS1;OGT;RELA
Positive Regulation Of Endothelial Cell Migration (GO:0010595)	9/85	0.00010444	0.00112944	5.3534	TGFB1;ZC3H12A;KDR;ABL1;AKT1;RAC1;FGF2;THBS1;PIK3CG
Regulation Of Interferon-Beta Production (GO:0032648)	7/50	0.000104925	0.00112944	7.33761	HSP90AA1;MAVS;TBK1;IRF1;FLOT1;REL;TIRAP
Regulation Of Interleukin-12 Production (GO:0032655)	7/50	0.000104925	0.00112944	7.33761	IFNG;HLA-B;IL16;JAK3;THBS1;TIRAP;HSPD1
Positive Regulation Of Cell Death (GO:0010942)	7/50	0.000104925	0.00112944	7.33761	C1QA;PRNP;IFNG;HP;HBB;HBA1;GRIN2B
Positive Regulation Of Transport (GO:0051050)	7/50	0.000104925	0.00112944	7.33761	GSK3B;CEBPB;RXRA;ANXA2;FLOT1;APOE;ACTB
Regulation Of Neuron Apoptotic Process (GO:0043523)	10/105	0.000107416	0.00115214	4.76499	EGR1;PRNP;PRKCI;MAG;ERBB3;CCL3;LIG4;CCL2;CTNNB1;APOE
Protein Modification Process (GO:0036211)	32/711	0.000112551	0.00120294	2.18095	APP;GSK3B;CCL11;THBS1;PPM1G;TBK1;IRAK1;ERBB2;ABL1;AKT1;CCL2;MAPK1;MAPK6;JAK3;ATG5;JAK1;TGM2;PRKCI;PPP1R12A;TGFB1;CSNK2A1;IGFBP3;FN1;APOA1;PRKAB1;ACVR2A;PPP1CA;FER;BMP2;CDK1;UBA3;TNIK
Positive Regulation Of Signaling Receptor Activity (GO:2000273)	6/36	0.000121937	0.00129865	9	ITGB1;IFNG;HDAC1;NCOA3;TGFA;CCL2
Response To Molecule Of Bacterial Origin (GO:0002237)	8/69	0.000133055	0.00141207	5.91955	SELP;RPS6KA3;FER;IRAK1;IL1B;AHR;TIRAP;IFNAR1
Regulation Of Endothelial Cell Migration (GO:0010594)	9/88	0.000136768	0.00144132	5.14931	ZC3H12A;KDR;ABL1;AKT1;RAC1;APOE;FGF2;THBS1;PIK3CG
Negative Regulation Of Neuron Death (GO:1901215)	9/88	0.000136768	0.00144132	5.14931	PRKCI;MAG;CSF1;ERBB3;AKT1;LIG4;CCL2;IKBKG;APOE
Regulation Of Nitric-Oxide Synthase Biosynthetic Process (GO:0051769)	4/13	0.000141119	0.00145165	19.9297	IL33;FCER2;IFNG;KDR
Cellular Response To Interleukin-4 (GO:0071353)	4/13	0.000141119	0.00145165	19.9297	IL4R;STAT6;JAK3;JAK1
Response To Nerve Growth Factor (GO:1990089)	4/13	0.000141119	0.00145165	19.9297	EHD1;MAGI2;AKT1;RAPGEF2
Response To Progesterone (GO:0032570)	4/13	0.000141119	0.00145165	19.9297	TGFB1;SRC;UBE3A;THBS1
Interleukin-6-Mediated Signaling Pathway (GO:0070102)	4/13	0.000141119	0.00145165	19.9297	FER;SRC;STAT3;JAK1
Peptidyl-Tyrosine Autophosphorylation (GO:0038083)	4/13	0.000141119	0.00145165	19.9297	ABL1;KDR;EGFR;IGF1R
Positive Regulation Of Macrophage Chemotaxis (GO:0010759)	4/13	0.000141119	0.00145165	19.9297	CSF1R;CSF1;MAPK1;THBS1
Regulation Of p38MAPK Cascade (GO:1900744)	6/37	0.00014286	0.00145466	8.70923	BMP2;GADD45A;IL1B;ZC3H12A;SORD;GADD45G
Negative Regulation Of Smooth Muscle Cell Proliferation (GO:0048662)	6/37	0.00014286	0.00145466	8.70923	EFEMP2;BMP2;IFNG;IGFBP3;APOD;APOE
Positive Regulation Of Immune Effector Process (GO:0002699)	6/37	0.00014286	0.00145466	8.70923	FCN1;FCN2;FCN3;IFNG;IL1B;MBL2
Extracellular Matrix Organization (GO:0030198)	13/176	0.000146456	0.00147574	3.62295	APP;TGFB1;COL11A1;COL11A2;KLK4;PLG;MMP8;COL1A1;COL1A2;COL2A1;COL9A1;FLOT1;ELANE
Regulation Of Proteasomal Ubiquitin-Dependent Protein Catabolic Process (GO:0032434)	10/109	0.000146855	0.00147574	4.57153	GSK3B;CEBPA;HSP90AB1;SUMO2;RPL11;FHIT;HSPBP1;OGT;RAD23B;UCHL5
Cell-Matrix Adhesion (GO:0007160)	10/109	0.000146855	0.00147574	4.57153	ITGB1;CTTN;CCL21;SRC;ITGA2B;FN1;RAC1;PKD1;RHOD;CD44
Negative Regulation Of Extrinsic Apoptotic Signaling Pathway (GO:2001237)	8/70	0.000147378	0.00147574	5.82378	GSK3B;SRC;IL1B;AKR1B1;AKT1;IGF1;THBS1;RELA
Regulation Of Actin Filament Polymerization (GO:0030833)	8/70	0.000147378	0.00147574	5.82378	VASP;FER;CCL11;CTTN;CCL21;ALOX15;NCK2;CCL26
Positive Regulation Of Peptidyl-Serine Phosphorylation (GO:0033138)	9/89	0.000149244	0.00148948	5.08469	APP;HSP90AA1;HSP90AB1;TBK1;TGFB1;IFNG;AKT1;CD44;EGFR
ERK1 And ERK2 Cascade (GO:0070371)	5/24	0.000151548	0.0014927	11.8215	MYC;CDK1;KDR;MAPK1;IGF1
Response To Copper Ion (GO:0046688)	5/24	0.000151548	0.0014927	11.8215	PRNP;MT2A;ATP7B;MT1F;MT1G
Positive Regulation Of Interleukin-17 Production (GO:0032740)	5/24	0.000151548	0.0014927	11.8215	TGFB1;NR1H4;CCL1;ZBTB7B;MYD88
Positive Regulation Of Lipid Metabolic Process (GO:0045834)	5/24	0.000151548	0.0014927	11.8215	IL1B;AKT1;APOE;PPARA;APOA5
Regulation Of Peptidyl-Tyrosine Phosphorylation (GO:0050730)	9/90	0.000162656	0.00159689	5.02166	APP;PRNP;TGFB1;SRC;IGF2;IGF1;TP53;CD44;EGFR
T Cell Activation (GO:0042110)	10/111	0.00017076	0.0016656	4.48054	CD4;CCL21;IRF4;NCK2;PIK3R2;SLA2;PIK3CG;CD44;PTPN2;HSPD1
Mitotic Cell Cycle Phase Transition (GO:0044772)	10/111	0.00017076	0.0016656	4.48054	CCNA1;CCNI;CUL5;PPME1;MYC;CUL3;CUL2;CDK1;DNM2;CUL4B
Negative Regulation Of Protein Catabolic Process (GO:0042177)	7/54	0.000172502	0.00167177	6.71176	ALAD;CTSA;HSP90AB1;ANXA2;SNRNP70;FLNA;EGFR
Regulation Of Blood Vessel Endothelial Cell Migration (GO:0043535)	7/54	0.000172502	0.00167177	6.71176	TGFB1;GADD45A;KDR;AKT1;APOE;FGF2;THBS1
Regulation Of Protein Serine/Threonine Kinase Activity (GO:0071900)	10/112	0.00018389	0.00177074	4.43639	CSF1R;CCNA1;CDK7;CCNI;IFNG;GADD45A;SRC;AKT1;ACTB;EZH2
Negative Regulation Of Defense Response (GO:0031348)	10/112	0.00018389	0.00177074	4.43639	STAT3;NR1H4;AKT1;APOA1;AHR;APOE;PPARA;ELANE;PTPN2;ATG5
Regulation Of Receptor-Mediated Endocytosis (GO:0048259)	6/39	0.000193187	0.00184846	8.18056	C3;CCL21;FLOT1;RAC1;CBL;APOA5
Negative Regulation Of Ubiquitin-Dependent Protein Catabolic Process (GO:2000059)	6/39	0.000193187	0.00184846	8.18056	HSP90AB1;CSNK2A1;RPL11;FHIT;OGT;UCHL5
Copper Ion Homeostasis (GO:0055070)	4/14	0.000194143	0.00185173	17.9358	APP;PRNP;MT2A;ATP7B
Negative Regulation Of Multicellular Organismal Process (GO:0051241)	15/231	0.000195262	0.00185653	3.16078	GSK3B;HDAC1;SRF;ARRDC3;NR1H4;APOA1;MCC;EGFR;RPS6KA6;BMP2;IFNG;IL1B;ALDH1A1;OGT;IL18R1
Cellular Response To Reactive Oxygen Species (GO:0034614)	8/73	0.000198158	0.00187814	5.55413	JUN;FER;AKT1;MAPK1;EGFR;RELA;ANKZF1;PEX14
SMAD Protein Complex Assembly (GO:0007183)	3/6	0.000201314	0.00189022	44.7529	SMAD2;SMAD3;TGFB1
Regulation Of Microglial Cell Migration (GO:1904139)	3/6	0.000201314	0.00189022	44.7529	CX3CR1;CSF1;CX3CL1
Regulation Of Natural Killer Cell Chemotaxis (GO:2000501)	3/6	0.000201314	0.00189022	44.7529	CCL7;CCL4;CCL3
Regulation Of Peptidyl-Serine Phosphorylation (GO:0033135)	9/93	0.000209059	0.00195079	4.84156	APP;HSP90AA1;HSP90AB1;TBK1;TGFB1;NCK2;AKT1;CD44;EGFR
Positive Regulation Of Cellular Component Biogenesis (GO:0044089)	9/93	0.000209059	0.00195079	4.84156	GSK3B;PDCD6IP;SMAD3;TGFB1;IFNG;HYAL1;FLOT1;CX3CL1;TIRAP
Negative Regulation Of Neuron Apoptotic Process (GO:0043524)	8/74	0.000217973	0.00202769	5.4697	CX3CR1;PRKCI;MAG;ERBB3;LIG4;CCL2;APOE;CX3CL1
Regulation Of Small Molecule Metabolic Process (GO:0062012)	6/40	0.000223103	0.00206902	7.93955	EIF6;NR1H4;EP300;APOE;PPARA;OGT
Positive Regulation Of Monooxygenase Activity (GO:0032770)	5/26	0.000226194	0.00209125	10.6946	FCER2;IFNG;IL1B;AKT1;APOE
Positive Regulation Of Transmembrane Receptor Protein Serine/Threonine Kinase Signaling Pathway (GO:0090100)	9/95	0.000245726	0.00226489	4.72848	SMAD2;CREBBP;BMP2;HSP90AB1;TGFB1;EP300;UBE2O;THBS1;ACVR2A
Protein Autophosphorylation (GO:0046777)	12/162	0.000254561	0.00233917	3.62804	CSF1R;GSK3B;FER;IRAK1;SRC;ERBB2;KDR;ABL1;AKT1;TNIK;EGFR;IGF1R
Regulation Of Chemokine Production (GO:0032642)	6/41	0.000256549	0.00235027	7.71231	APP;CSF1R;EGR1;IL33;IFNG;ELANE
T Cell Homeostasis (GO:0043029)	4/15	0.000260156	0.00236891	16.3044	LGALS2;AKT1;FAS;JAK3
Regulation Of Amyloid-Beta Clearance (GO:1900221)	4/15	0.000260156	0.00236891	16.3044	IFNG;HDAC1;SRF;APOE
Cellular Response To Oxidative Stress (GO:0034599)	10/117	0.00026298	0.00238741	4.22799	JUN;FER;SRXN1;ZC3H12A;ABL1;AKT1;MAPK1;TP53;EGFR;PEX14
Cellular Response To Transforming Growth Factor Beta Stimulus (GO:0071560)	9/96	0.000265968	0.00240729	4.67389	ITGB1;SMAD2;JUN;SMAD3;TGFB1;COL1A2;SRC;STAT3;APOA1
Response To Organic Cyclic Compound (GO:0014070)	7/58	0.000271586	0.00245078	6.18408	TGFB1;IL1B;STAT3;CCL3;CCL2;CTNNB1;ESR1
Myeloid Cell Development (GO:0061515)	5/27	0.000272623	0.00245279	10.2079	APP;CEBPB;ANXA2;SRC;FLNA
Positive Regulation Of Endothelial Cell Proliferation (GO:0001938)	8/77	0.000287381	0.00257788	5.23108	BMP2;CCL11;KDR;IGF2;PLXNB3;AKT1;FGF2;CCL26
Modulation By Host Of Symbiont Process (GO:0051851)	6/42	0.000293812	0.00262775	7.4977	CX3CR1;JUN;HDAC1;CCL4;CCL3;EP300
Regulation Of Protein-Containing Complex Assembly (GO:0043254)	10/119	0.000301736	0.00269063	4.14999	SELP;HSPA8;GSK3B;HSP90AA1;TGFB1;IFNG;SRC;EP300;APOE;TIRAP
Regulation Of Autophagy (GO:0010506)	15/241	0.000308259	0.00274068	3.01936	CTSA;GSK3B;STAT3;PIK3R2;EEF1A1;TBK1;IFNG;ZC3H12A;PSAP;AKT1;EP300;VDAC1;GAPDH;ATP6V0A1;ATP6V1B1
Intracellular Monoatomic Cation Homeostasis (GO:0030003)	13/190	0.000310908	0.00275611	3.33398	APP;PRNP;CCL13;CCL11;MT2A;ATP7B;CCL8;CCL7;MYC;CCL3;CCL1;ELANE;KCNJ2
Regulation Of Monoatomic Ion Transport (GO:0043269)	5/28	0.000325939	0.00287246	9.76362	KCNJ4;KCNJ10;KCNJ15;KCNJ1;KCNJ2
Regulation Of Nitric-Oxide Synthase Activity (GO:0050999)	5/28	0.000325939	0.00287246	9.76362	FCER2;IL1B;AKT1;APOE;EGFR
Response To Amyloid-Beta (GO:1904645)	6/43	0.000335191	0.00292573	7.29468	APP;GSK3B;PRNP;GRIN2A;IGF1;IGF1R
Intracellular Steroid Hormone Receptor Signaling Pathway (GO:0030518)	6/43	0.000335191	0.00292573	7.29468	TMF1;SRC;MAPK1;UBE3A;ESR1;ESR2
Cell Surface Toll-Like Receptor Signaling Pathway (GO:0140895)	4/16	0.000340872	0.00292573	14.945	IRAK1;NR1H4;TIRAP;MYD88
Regulation Of NMDA Receptor Activity (GO:2000310)	4/16	0.000340872	0.00292573	14.945	IFNG;CCL2;OPRM1;MAPK8IP2
Regulation Of Cyclin-Dependent Protein Serine/Threonine Kinase Activity (GO:0000079)	8/79	0.000342966	0.00292573	5.0832	CCNA1;CEBPA;CDK7;CCNI;GADD45A;AKT1;PKD1;EGFR
Positive Regulation Of Cytoskeleton Organization (GO:0051495)	8/79	0.000342966	0.00292573	5.0832	VASP;FER;CCL11;CTTN;CCL21;NCK2;CX3CL1;CCL26
Regulation Of Chaperone-Mediated Autophagy (GO:1904714)	3/7	0.000346545	0.00292573	33.5629	CTSA;EEF1A1;SNRNP70
T-helper 17 Cell Lineage Commitment (GO:0072540)	3/7	0.000346545	0.00292573	33.5629	IRF4;STAT3;JAK1
Cellular Response To Angiotensin (GO:1904385)	3/7	0.000346545	0.00292573	33.5629	AHCYL1;NFKB1;RELA
Growth Hormone Receptor Signaling Pathway Via JAK-STAT (GO:0060397)	3/7	0.000346545	0.00292573	33.5629	STAT3;STAT6;JAK3
Peroxisome Proliferator Activated Receptor Signaling Pathway (GO:0035357)	3/7	0.000346545	0.00292573	33.5629	NCOA1;NCOA2;RXRA
Positive Regulation Of Apoptotic Cell Clearance (GO:2000427)	3/7	0.000346545	0.00292573	33.5629	C3;CCL2;C2
Positive Regulation Of Fibroblast Migration (GO:0010763)	3/7	0.000346545	0.00292573	33.5629	ITGB1;TGFB1;THBS1
Regulation Of Cdc42 Protein Signal Transduction (GO:0032489)	3/7	0.000346545	0.00292573	33.5629	ABL1;APOA1;APOE
Regulation Of Apoptotic Cell Clearance (GO:2000425)	3/7	0.000346545	0.00292573	33.5629	C3;CCL2;TGM2
Regulation Of Cell Cycle (GO:0051726)	17/298	0.000349308	0.00294082	2.75732	JUN;TGFB1;HSP90AB1;GADD45A;STAT3;PKD1;ACTB;SND1;UCHL5;GADD45G;BMP2;CDK7;MYC;IRF1;RPRD1B;TP53;TP73
Ras Protein Signal Transduction (GO:0007265)	11/144	0.000350663	0.00294401	3.74532	BRAP;USP8;COL1A2;DBNL;RAPGEF2;GRB2;IGF1;RAC1;FGF2;TP53;RHOD
Response To UV (GO:0009411)	9/100	0.00036127	0.00302463	4.46753	CREBBP;MYC;EP300;TP53;ELANE;EGFR;RELA;USF1;CUL4B
Receptor-Mediated Endocytosis (GO:0006898)	10/122	0.000368742	0.00307864	4.03821	ITGB1;DNM3;CTTN;MAGI2;CD9;GRB2;AP2A1;APOE;DNM1;DNM2
Regulation Of Protein Localization To Plasma Membrane (GO:1903076)	8/80	0.000373874	0.00311286	5.01235	ITGB1;PRKCI;TGFB1;IFNG;AKR1B1;AKT1;ACTB;EGFR
Regulation Of Insulin Receptor Signaling Pathway (GO:0046626)	6/44	0.000380997	0.00314609	7.10235	SOCS1;IL1B;IGF2;ZBTB7B;OGT;PTPN2
Positive Regulation Of Chemotaxis (GO:0050921)	6/44	0.000380997	0.00314609	7.10235	TGFB1;CCL21;KDR;FGF2;THBS1;CCL26
Positive Regulation Of Leukocyte Cell-Cell Adhesion (GO:1903039)	6/44	0.000380997	0.00314609	7.10235	IRAK1;TRAF6;CCL2;RELA;CD44;HSPD1
Regulation Of Developmental Growth (GO:0048638)	5/29	0.000386787	0.0031765	9.35632	APP;GSK3B;CTTN;APOE;DNM2
Response To Steroid Hormone (GO:0048545)	5/29	0.000386787	0.0031765	9.35632	HSPA8;TGFB1;AKR1B1;UBE3A;THBS1
Hemopoiesis (GO:0030097)	9/101	0.000389046	0.00318637	4.41874	CSF1R;CEBPA;CEBPB;TGFB1;CEBPE;KDR;TP53;OGT;TIRAP
Regulation Of Cell Motility (GO:2000145)	10/123	0.000393659	0.00321475	4.00226	CSF1R;TGFB1;CCL21;ABL1;AKT1;PLXNA1;FLNA;AMOTL1;RAC1;FGF2
Negative Regulation Of Response To External Stimulus (GO:0032102)	11/146	0.000394644	0.00321475	3.68946	STAT3;NR1H4;AKT1;APOA1;AHR;APOE;PPARA;FGF2;ELANE;PTPN2;ATG5
Regulation Of Interleukin-8 Production (GO:0032677)	8/81	0.000407011	0.00330656	4.94343	FCN1;MAVS;IL1B;STAT3;TIRAP;RELA;ELANE;MYD88
Negative Regulation Of Protein Metabolic Process (GO:0051248)	11/147	0.000418314	0.00338924	3.66214	PRNP;HSP90AB1;CSNK2A1;AKT1;RPL13A;FLNA;APOE;GAPDH;NFKB1;EGFR;PITX3
Cell Migration Involved In Sprouting Angiogenesis (GO:0002042)	4/17	0.000438047	0.00351137	13.7946	SRF;KDR;AKT1;FGF2
Neuron Maturation (GO:0042551)	4/17	0.000438047	0.00351137	13.7946	C3;APP;C1QA;CX3CL1
Positive Regulation Of Leukocyte Adhesion To Vascular Endothelial Cell (GO:1904996)	4/17	0.000438047	0.00351137	13.7946	SELP;IRAK1;TRAF6;RELA
Positive Regulation Of Lymphocyte Chemotaxis (GO:0140131)	4/17	0.000438047	0.00351137	13.7946	CCL21;CCL7;CCL4;CCL3
Regulation Of Phosphorylation (GO:0042325)	8/82	0.000442497	0.00353358	4.87638	APP;FER;SOCS1;STAT2;FN1;IGF1;THBS1;EGFR
Defense Response To Symbiont (GO:0140546)	11/148	0.000443163	0.00353358	3.63522	APOBEC3C;FCN3;MAVS;TBK1;PDE12;STAT1;IRF1;STAT2;SKP2;MYD88;RELA
Negative Regulation Of Carbohydrate Metabolic Process (GO:0045912)	5/30	0.000455833	0.00360599	8.98161	TGFB1;NCOR1;EP300;AP2A1;PPARA
Positive Regulation Of Locomotion (GO:0040017)	5/30	0.000455833	0.00360599	8.98161	CSF1R;TGFB1;CCL21;THBS1;CCL26
Positive Regulation Of Phosphate Metabolic Process (GO:0045937)	5/30	0.000455833	0.00360599	8.98161	APP;IFNG;SRC;THBS1;EGFR
Regulation Of Epithelial To Mesenchymal Transition (GO:0010717)	8/83	0.000480452	0.0037908	4.81111	SMAD2;COL1A1;BMP2;SMAD3;TGFB1;IL1B;CTNNB1;EZH2
Regulation Of Cytokine Production Involved In Inflammatory Response (GO:1900015)	6/46	0.000487187	0.00382391	6.74654	TICAM2;ZC3H12A;STAT3;APOD;PPARA;MYD88
Regulation Of Fibroblast Proliferation (GO:0048145)	6/46	0.000487187	0.00382391	6.74654	MYC;FN1;LIG4;CTNNB1;IGF1;TP53
Positive Regulation Of Interleukin-1 Production (GO:0032732)	7/64	0.000501175	0.00392348	5.53142	APP;EGR1;IFNG;STAT3;CCL3;IL16;MYD88
Negative Regulation Of MAPK Cascade (GO:0043409)	9/105	0.000518345	0.00404739	4.23376	IGBP1;RPS6KA6;BMP2;MYC;IL1B;PIK3R2;APOE;PTPN2;IGF1R
Triglyceride Homeostasis (GO:0070328)	5/31	0.000533766	0.00415703	8.63572	HNF4A;NR1H4;APOA1;APOE;APOA5
T-helper 17 Cell Differentiation (GO:0072539)	3/8	0.000545425	0.00421516	26.849	IRF4;STAT3;JAK1
Regulation Of Interleukin-23 Production (GO:0032667)	3/8	0.000545425	0.00421516	26.849	IFNG;RAC1;MYD88
Hyaluronan Catabolic Process (GO:0030214)	3/8	0.000545425	0.00421516	26.849	TGFB1;HYAL1;FGF2
Epithelial To Mesenchymal Transition (GO:0001837)	6/47	0.000548251	0.00422616	6.58166	GSK3B;BMP2;TGFB1;TRIM28;CTNNB1;IGF1
Negative Regulation Of ERBB Signaling Pathway (GO:1901185)	4/18	0.000553472	0.00423392	12.8087	MVP;CBL;EGFR;PTPN2
Positive Regulation Of Cyclin-Dependent Protein Kinase Activity (GO:1904031)	4/18	0.000553472	0.00423392	12.8087	HSP90AB1;AKT1;PKD1;EGFR
Positive Regulation Of Neuroblast Proliferation (GO:0002052)	4/18	0.000553472	0.00423392	12.8087	CX3CR1;BCAN;CTNNB1;CX3CL1
Regulation Of Endocytosis (GO:0030100)	7/66	0.000605109	0.00461721	5.34337	RAB5B;SRC;FLOT1;ABL1;PACSIN2;APOE;CD177
Cellular Response To Mechanical Stimulus (GO:0071260)	6/48	0.000615098	0.00468158	6.42462	GADD45A;IL1B;IRF1;FAS;NFKB1;MYD88
Negative Regulation Of Proteasomal Ubiquitin-Dependent Protein Catabolic Process (GO:0032435)	5/32	0.000621296	0.00471684	8.31545	HSP90AB1;RPL11;FHIT;OGT;UCHL5
Glucose Homeostasis (GO:0042593)	8/87	0.000659565	0.0049948	4.56657	CEBPA;HNF4A;STAT3;PIK3R2;SLC2A4;HNF1A;USF1;PTPN2
Plasma Membrane Bounded Cell Projection Organization (GO:0120036)	10/132	0.000687737	0.00512722	3.7053	EHD1;APP;CSF1R;GSK3B;SNAPIN;CTTN;CCL21;RAPGEF2;APOE;RAC1
Negative Regulation Of Cysteine-Type Endopeptidase Activity Involved In Apoptotic Process (GO:0043154)	6/49	0.000688095	0.00512722	6.27489	IGBP1;RPS6KA3;CSNK2A1;SRC;THBS1;CD44
Positive Regulation Of Nervous System Development (GO:0051962)	6/49	0.000688095	0.00512722	6.27489	CX3CR1;IFNG;LIG4;IL1RAP;OPRM1;TGM2
Regulation Of Granulocyte Chemotaxis (GO:0071622)	4/19	0.000688959	0.00512722	11.9541	CSF1R;CSF1;MAPK1;THBS1
Regulation Of Neuroinflammatory Response (GO:0150077)	4/19	0.000688959	0.00512722	11.9541	IL33;IL1B;IGF1;MMP8
Cellular Response To Lectin (GO:1990858)	4/19	0.000688959	0.00512722	11.9541	CREBBP;SRC;TRAF6;EP300
Stimulatory C-type Lectin Receptor Signaling Pathway (GO:0002223)	4/19	0.000688959	0.00512722	11.9541	CREBBP;SRC;TRAF6;EP300
Negative Regulation Of Blood Vessel Endothelial Cell Migration (GO:0043537)	5/33	0.000719151	0.00531255	8.01806	TGFB1;GADD45A;APOE;FGF2;THBS1
Positive Regulation Of Telomerase Activity (GO:0051973)	5/33	0.000719151	0.00531255	8.01806	HSP90AA1;HSP90AB1;MYC;MAPK1;CTNNB1
Regulation Of Amyloid-Beta Formation (GO:1902003)	5/33	0.000719151	0.00531255	8.01806	PRNP;IFNG;APOE;IGF1;RELA
Protein Stabilization (GO:0050821)	13/208	0.000733995	0.00540895	3.02342	HSP90AA1;HSP90AB1;CSNK2A1;RPL11;APOA1;IGF1;HSPD1;CDK7;FLOT1;FLNA;EP300;TBL1X;GAPDH
Negative Regulation Of Cell Projection Organization (GO:0031345)	6/50	0.000767618	0.00564293	6.13196	PRNP;MAG;RAPGEF2;CRMP1;APOE;GRIN2B
Response To Platelet-Derived Growth Factor (GO:0036119)	3/9	0.000804803	0.005845	22.373	FER;HDAC1;HYAL1
Negative Regulation Of Heterotypic Cell-Cell Adhesion (GO:0034115)	3/9	0.000804803	0.005845	22.373	IL1RN;APOA1;MBL2
Negative Regulation Of Telomerase Activity (GO:0051974)	3/9	0.000804803	0.005845	22.373	SRC;TERF1;TP53
Negative Regulation Of Tyrosine Phosphorylation Of STAT Protein (GO:0042532)	3/9	0.000804803	0.005845	22.373	SOCS1;PARP14;PTPN2
Regulation Of Cell-Cell Adhesion Involved In Gastrulation (GO:0070587)	3/9	0.000804803	0.005845	22.373	IL1RN;APOA1;MBL2
Cellular Response To Metal Ion (GO:0071248)	10/135	0.000818922	0.00593325	3.61581	PRNP;MT2A;JUN;CDH1;ALOX15;MT1F;AKT1;MT1G;MAPK1;EGFR
Regulation Of T Cell Receptor Signaling Pathway (GO:0050856)	5/34	0.000828077	0.00598519	7.74118	PRNP;IKBKG;SLA2;RELA;PTPN2
Regulation Of Macrophage Chemotaxis (GO:0010758)	4/20	0.00084634	0.0060162	11.2064	CSF1R;CSF1;MAPK1;THBS1
Calcium-Mediated Signaling Using Intracellular Calcium Source (GO:0035584)	4/20	0.00084634	0.0060162	11.2064	SELP;PRNP;CCL20;KDR
Cellular Response To Copper Ion (GO:0071280)	4/20	0.00084634	0.0060162	11.2064	PRNP;MT2A;MT1F;MT1G
Response To Ketone (GO:1901654)	4/20	0.00084634	0.0060162	11.2064	TGFB1;CCL21;UBE3A;THBS1
Long-Term Synaptic Potentiation (GO:0060291)	4/20	0.00084634	0.0060162	11.2064	GRIN2A;GRIN2C;GRIN2B;GRIN2D
Positive Regulation Of Leukocyte Activation (GO:0002696)	4/20	0.00084634	0.0060162	11.2064	CEBPA;IL33;THBS1;HSPD1
Positive Regulation Of Lipid Storage (GO:0010884)	4/20	0.00084634	0.0060162	11.2064	C3;EHD1;ZC3H12A;NFKB1
SMAD Protein Signal Transduction (GO:0060395)	6/51	0.000854056	0.00604254	5.99539	SMAD2;JUN;BMP2;SMAD3;TGFB1;MAGI2
Receptor Internalization (GO:0031623)	6/51	0.000854056	0.00604254	5.99539	ITGB1;DNM3;CD9;GRB2;DNM1;DNM2
Regulation Of Cellular Biosynthetic Process (GO:0031326)	7/70	0.000864009	0.00609865	5.00308	TOM1L1;CX3CR1;C3;APP;EIF6;NR1H4;RAC1
Regulation Of Epithelial Cell Proliferation (GO:0050678)	8/91	0.000889	0.00626039	4.3456	TGFB1;HYAL1;MYC;ERBB2;TGFA;IGF1;MCC;EGFR
Sprouting Angiogenesis (GO:0002040)	6/52	0.000947803	0.00658939	5.86476	TGFB1;SRF;KDR;AKT1;FGF2;THBS1
Regulation Of Cell Development (GO:0060284)	6/52	0.000947803	0.00658939	5.86476	CX3CR1;ANXA2;IL1B;AKT1;CTNNB1;CX3CL1
Macrophage Activation (GO:0042116)	5/35	0.000948837	0.00658939	7.48276	APP;C1QA;FCER2;IFNG;CX3CL1
Positive Regulation Of Cell Development (GO:0010720)	5/35	0.000948837	0.00658939	7.48276	CX3CR1;IFNG;LIG4;OPRM1;TGM2
Positive Regulation Of Mitotic Nuclear Division (GO:0045840)	5/35	0.000948837	0.00658939	7.48276	CUL3;IL1B;IGF2;TGFA;IGF1
Regulation Of Axon Extension (GO:0030516)	5/35	0.000948837	0.00658939	7.48276	GSK3B;MAG;CTTN;APOE;DNM2
Negative Regulation Of Catabolic Process (GO:0009895)	7/72	0.00102263	0.00703806	4.84864	NCOR1;CSNK2A1;IL1B;RPL11;FLNA;PPARA;EGFR
Negative Regulation Of Cell Adhesion (GO:0007162)	7/72	0.00102263	0.00703806	4.84864	TGFB1;ERBB3;CDH1;PLXNB3;PLXNA1;PLG;CX3CL1
Regulation Of Lipid Storage (GO:0010883)	4/21	0.00102745	0.00703806	10.5467	C3;ZC3H12A;NFKB1;PTPN2
Cellular Response To Nerve Growth Factor Stimulus (GO:1990090)	4/21	0.00102745	0.00703806	10.5467	EHD1;MAGI2;AKT1;RAPGEF2
Positive Regulation Of T Cell Cytokine Production (GO:0002726)	4/21	0.00102745	0.00703806	10.5467	IL1R1;IL1B;TRAF6;IL18R1
Positive Regulation Of Interferon-Alpha Production (GO:0032727)	4/21	0.00102745	0.00703806	10.5467	MAVS;TBK1;STAT1;HSPD1
Regulation Of Proteasomal Protein Catabolic Process (GO:0061136)	6/53	0.00104927	0.00715496	5.73968	HSP90AB1;TMF1;APOE;PKD1;RAD23B;UCHL5
Negative Regulation Of Cysteine-Type Endopeptidase Activity (GO:2000117)	6/53	0.00104927	0.00715496	5.73968	IGBP1;RPS6KA3;CSNK2A1;SRC;THBS1;CD44
Positive Regulation Of Interferon-Beta Production (GO:0032728)	5/36	0.00108221	0.00734635	7.24101	HSP90AA1;MAVS;TBK1;IRF1;FLOT1
Protein Destabilization (GO:0031648)	5/36	0.00108221	0.00734635	7.24101	DAZAP2;PRNP;CREBBP;CUL3;EP300
T-helper Cell Lineage Commitment (GO:0002295)	3/10	0.001131	0.00757518	19.1759	IRF4;STAT3;JAK1
Cellular Response To Interleukin-15 (GO:0071350)	3/10	0.001131	0.00757518	19.1759	STAT3;JAK3;JAK1
Response To Sterol (GO:0036314)	3/10	0.001131	0.00757518	19.1759	SMAD2;TGFB1;CCL3
Interleukin-15-Mediated Signaling Pathway (GO:0035723)	3/10	0.001131	0.00757518	19.1759	STAT3;JAK3;JAK1
Negative Regulation Of Lymphocyte Migration (GO:2000402)	3/10	0.001131	0.00757518	19.1759	AKT1;APOD;WASL
Positive Regulation Of Lipid Localization (GO:1905954)	3/10	0.001131	0.00757518	19.1759	C3;ZC3H12A;NFKB1
Mesenchymal Cell Differentiation (GO:0048762)	6/54	0.00115886	0.0077446	5.61982	GSK3B;BMP2;TGFB1;TRIM28;CTNNB1;IGF1
Positive Regulation Of Cell Projection Organization (GO:0031346)	9/118	0.00120141	0.00801118	3.72632	NCOA2;PRKCI;MAGI2;PLXNB3;EP300;PLXNA1;RAPGEF2;APOE;CX3CL1
Regulation Of Cell Differentiation (GO:0045595)	12/193	0.00121335	0.00806877	3.00186	RPS6KA3;GSK3B;SMARCD1;CEBPB;TGFB1;HSP90AB1;CSF1;HDAC1;SRF;IGF2;AKR1B1;CTNNB1
Negative Regulation Of Endothelial Cell Migration (GO:0010596)	5/37	0.00122898	0.00806877	7.01437	TGFB1;GADD45A;APOE;FGF2;THBS1
Negative Regulation Of Endothelial Cell Proliferation (GO:0001937)	5/37	0.00122898	0.00806877	7.01437	STAT1;SORD;CCL2;APOE;THBS1
Regulation Of Mononuclear Cell Migration (GO:0071675)	4/22	0.00123414	0.00806877	9.96024	CSF1R;CSF1;MAPK1;THBS1
Blood Vessel Endothelial Cell Migration (GO:0043534)	4/22	0.00123414	0.00806877	9.96024	SRF;KDR;AKT1;FGF2
Cellular Response To Low-Density Lipoprotein Particle Stimulus (GO:0071404)	4/22	0.00123414	0.00806877	9.96024	ITGB1;AKT1;CD9;MYD88
Negative Regulation Of Cell Development (GO:0010721)	4/22	0.00123414	0.00806877	9.96024	GSK3B;CCL11;IL1B;IGF1
Positive Regulation Of Excitatory Postsynaptic Potential (GO:2000463)	4/22	0.00123414	0.00806877	9.96024	GRIN2A;GRIN2C;GRIN2B;GRIN2D
Positive Regulation Of Phosphatase Activity (GO:0010922)	4/22	0.00123414	0.00806877	9.96024	BMP2;HSP90AB1;IFNG;MAGI2
Positive Regulation Of Angiogenesis (GO:0045766)	9/119	0.00127502	0.00831301	3.69226	ITGB1;PKM;HYAL1;IL1B;ZC3H12A;KDR;FGF2;THBS1;JAK1
Regulation Of Synaptic Transmission, Glutamatergic (GO:0051966)	6/55	0.00127702	0.00831301	5.50484	GRIN2A;CCL2;MAPK8IP2;GRIN2C;GRIN2B;GRIN2D
Regulation Of Programmed Cell Death (GO:0043067)	12/195	0.00132528	0.00860858	2.96875	HSP90AA1;LGALS1;STAT1;ALB;TRIM24;AKT1;FAS;SKP2;TP53;JAK3;ACTB;TGM2
Regulation Of Cell Adhesion (GO:0030155)	10/144	0.00134092	0.00869149	3.3714	PPP1R12A;ERBB3;HYAL1;SRC;ERBB2;PLXNB3;PLXNA1;RHOD;PIK3CG;TGM2
Connective Tissue Development (GO:0061448)	5/38	0.00138996	0.00897076	6.80146	COL2A1;HYAL1;COL11A2;PKD1;CD44
Response To Peptide (GO:1901652)	5/38	0.00138996	0.00897076	6.80146	PRNP;STAT1;STAT2;STAT3;STAT6
Regulation Of Stem Cell Population Maintenance (GO:2000036)	6/56	0.00140415	0.00904299	5.39447	SMARCD1;HDAC1;MYC;NCOA3;ELAVL1;OGT
Negative Regulation Of Macromolecule Biosynthetic Process (GO:0010558)	8/98	0.0014412	0.00926176	4.00617	GSK3B;FCN3;TGFB1;CSNK2A1;AKR1B1;RPL13A;AP2A1;GAPDH
Regulation Of T Cell Migration (GO:2000404)	4/23	0.00146824	0.0094155	9.43554	APP;CCL21;CCL20;APOD
Positive Regulation Of Cellular Catabolic Process (GO:0031331)	10/146	0.00148754	0.00951902	3.32148	APP;GSK3B;TBK1;IFNG;IL1B;ZC3H12A;APOE;IGF1;PPARA;APOA5
Positive Regulation Of Synaptic Transmission (GO:0050806)	7/77	0.00152007	0.00966648	4.50115	APP;GRIN2A;FLOT1;CCL2;GRIN2C;GRIN2B;GRIN2D
Regulation Of Fatty Acid Metabolic Process (GO:0019217)	3/11	0.00152983	0.00966648	16.778	NCOR1;EIF6;PPARA
Negative Regulation Of Fibrinolysis (GO:0051918)	3/11	0.00152983	0.00966648	16.778	PLG;THBS1;USF1
Negative Regulation Of Heart Contraction (GO:0045822)	3/11	0.00152983	0.00966648	16.778	ZC3H12A;SRI;PIK3CG
Phospholipid Efflux (GO:0033700)	3/11	0.00152983	0.00966648	16.778	APOA1;APOE;APOA5
Regulation Of CD4-positive, Alpha-Beta T Cell Differentiation (GO:0043370)	3/11	0.00152983	0.00966648	16.778	SOCS1;IRF4;ZBTB7B
Myeloid Cell Differentiation (GO:0030099)	6/57	0.00154072	0.00967444	5.28843	CEBPA;CEBPB;CEBPE;UBA5;TIRAP;PTPN2
Positive Regulation Of Interleukin-1 Beta Production (GO:0032731)	6/57	0.00154072	0.00967444	5.28843	APP;EGR1;IFNG;STAT3;CCL3;MYD88
Regulation Of Calcium Ion Transport (GO:0051924)	6/57	0.00154072	0.00967444	5.28843	CD4;CCL4;CCL3;CTNNB1;IL16;SRI
Negative Regulation Of Proteasomal Protein Catabolic Process (GO:1901799)	5/39	0.00156596	0.00981247	6.60108	HSP90AB1;RPL11;FHIT;OGT;UCHL5
DNA-templated Transcription (GO:0006351)	12/199	0.00157483	0.00984761	2.90464	SMAD2;GTF3C1;CDK7;THRB;POLR2A;POLR2B;TRIM24;MMS19;ZBTB7B;TP53;NFKB1;IRF9
Regulation Of Neuron Projection Development (GO:0010975)	11/174	0.00167874	0.0104756	3.05128	GSK3B;PRKCI;MAG;MAGI2;PLXNB3;AKT1;EP300;RAPGEF2;CRMP1;APOE;CX3CL1
Peptidyl-Threonine Phosphorylation (GO:0018107)	6/58	0.00168716	0.0105064	5.18646	GSK3B;TBK1;CSNK2A1;CDK1;AKT1;MAPK1
Enzyme-Linked Receptor Protein Signaling Pathway (GO:0007167)	9/124	0.00169956	0.0105401	3.53082	CSF1R;CD4;CSF1;ERBB3;ERBB2;KDR;JAK3;EGFR;ACVR2A
Negative Regulation Of Growth (GO:0045926)	9/124	0.00169956	0.0105401	3.53082	MT2A;SMAD3;TGFB1;HYAL1;HNF4A;MT1F;MT1G;TP53;ESR2
Acylglycerol Homeostasis (GO:0055090)	4/24	0.00173158	0.0106077	8.9633	HNF4A;APOA1;APOE;APOA5
Regulation Of Neuroblast Proliferation (GO:1902692)	4/24	0.00173158	0.0106077	8.9633	CX3CR1;BCAN;CTNNB1;CX3CL1
Regulation Of Proteolysis Involved In Protein Catabolic Process (GO:1903050)	4/24	0.00173158	0.0106077	8.9633	TMF1;UBE3A;PKD1;UCHL5
Negative Regulation Of Cell Junction Assembly (GO:1901889)	4/24	0.00173158	0.0106077	8.9633	SRC;IL1B;APOD;THBS1
Positive Regulation Of Cellular Response To Transforming Growth Factor Beta Stimulus (GO:1903846)	4/24	0.00173158	0.0106077	8.9633	CREBBP;HSP90AB1;EP300;THBS1
Positive Regulation Of Transforming Growth Factor Beta Receptor Signaling Pathway (GO:0030511)	4/24	0.00173158	0.0106077	8.9633	CREBBP;HSP90AB1;EP300;THBS1
Protein Deacetylation (GO:0006476)	5/40	0.0017578	0.0107464	6.41215	HDAC3;HDAC1;FLNA;TBL1X;HDAC8
Positive Regulation Of Protein Localization To Membrane (GO:1905477)	7/79	0.00176496	0.0107467	4.37567	ITGB1;PRNP;PRKCI;IFNG;ERBB2;AKT1;EGFR
Positive Regulation Of Protein Modification By Small Protein Conjugation Or Removal (GO:1903322)	7/79	0.00176496	0.0107467	4.37567	GSK3B;HDAC3;TRAF6;CUL3;ZC3H12A;UBE3A;HSPBP1
Regulation Of Translation (GO:0006417)	12/202	0.00178639	0.0108552	2.85834	APP;RPS6KA3;CSNK2A1;EIF6;ERBB2;RPL13A;EIF3E;EIF1B;OGT;ELAVL1;GAPDH;THBS1
Chordate Embryonic Development (GO:0043009)	6/59	0.00184393	0.0111823	5.08834	COL1A1;BMP2;TGFB1;IGF2;LIG4;PKD1
Calcium Ion Homeostasis (GO:0055074)	8/102	0.00186166	0.0112445	3.83491	CCL13;CCL11;CCL8;CCL7;CCL3;CCL1;ELANE;ATP6V1B1
Protein Catabolic Process (GO:0030163)	8/102	0.00186166	0.0112445	3.83491	HSPA8;HSP90AA1;TRIM24;FBXO6;APOE;CTSD;ELANE;CUL4B
Negative Regulation Of Intracellular Signal Transduction (GO:1902532)	13/231	0.00189823	0.0114425	2.70122	STAT1;SRC;MAGI2;NR1H4;SORD;PIK3R2;SLA2;ESR1;THBS1;RELA;IGF1R;ZC3H12A;PPARA
Regulation Of Anatomical Structure Morphogenesis (GO:0022603)	9/127	0.00200425	0.011841	3.44052	GSK3B;CLDN4;TGFB1;STAT2;ERBB2;CTNNB1;TNIK;FGF2;PIK3CG
Regulation Of Leukocyte Adhesion To Vascular Endothelial Cell (GO:1904994)	3/12	0.00200664	0.011841	14.913	IRAK1;TRAF6;RELA
Astrocyte Activation (GO:0048143)	3/12	0.00200664	0.011841	14.913	APP;C1QA;IFNG
Semaphorin-Plexin Signaling Pathway Involved In Neuron Projection Guidance (GO:1902285)	3/12	0.00200664	0.011841	14.913	PLXNB3;PLXNA1;SEMA3F
Negative Regulation By Host Of Viral Process (GO:0044793)	3/12	0.00200664	0.011841	14.913	CCL8;ZC3H12A;PITX3
Negative Regulation By Host Of Viral Transcription (GO:0043922)	3/12	0.00200664	0.011841	14.913	JUN;HDAC1;CCL4
Positive Regulation Of T-helper 1 Type Immune Response (GO:0002827)	3/12	0.00200664	0.011841	14.913	IL1R1;IL1B;IL18R1
Positive Regulation Of Myeloid Leukocyte Mediated Immunity (GO:0002888)	3/12	0.00200664	0.011841	14.913	MAVS;TICAM2;CD177
Positive Regulation Of Neuroinflammatory Response (GO:0150078)	3/12	0.00200664	0.011841	14.913	IL33;IL1B;MMP8
Protein Heterotetramerization (GO:0051290)	3/12	0.00200664	0.011841	14.913	NUDT21;GRIN2B;PKD1
Homophilic Cell Adhesion Via Plasma Membrane Adhesion Molecules (GO:0007156)	6/60	0.00201148	0.011841	4.99386	ITGB1;IGSF21;CDH1;PLXNB3;PKD1;DSCAML1
protein-DNA Complex Organization (GO:0071824)	6/60	0.00201148	0.011841	4.99386	HDAC3;TRIM28;HDAC1;MYC;HDAC8;EZH2
Cellular Response To Steroid Hormone Stimulus (GO:0071383)	4/25	0.00202597	0.0118569	8.53604	HSPA8;SRC;AKR1B1;MAPK1
Osteoclast Differentiation (GO:0030316)	4/25	0.00202597	0.0118569	8.53604	CSF1R;BMP2;CSF1;SRC
Positive Regulation Of Interleukin-2 Production (GO:0032743)	4/25	0.00202597	0.0118569	8.53604	CD4;IRF4;IL1B;TRAF6
Regulation Of Canonical Wnt Signaling Pathway (GO:0060828)	12/207	0.00219057	0.012707	2.78433	COL1A1;USP8;GSK3B;BMP2;TGFB1;HDAC1;APOE;TBL1X;MCC;EGFR;NFKB1;PPP1CA
Regulation Of Osteoclast Differentiation (GO:0045670)	5/42	0.00219232	0.012707	6.06493	CEBPB;CSF1;IFNG;TRAF6;CCL3
Branching Morphogenesis Of An Epithelial Tube (GO:0048754)	5/42	0.00219232	0.012707	6.06493	MYC;KDR;CTNNB1;FGF2;PKD1
Collagen Fibril Organization (GO:0030199)	5/42	0.00219232	0.012707	6.06493	COL1A1;COL1A2;COL2A1;COL11A1;COL11A2
Potassium Ion Import Across Plasma Membrane (GO:1990573)	5/42	0.00219232	0.012707	6.06493	KCNJ4;KCNJ10;KCNJ15;KCNJ1;KCNJ2
Cellular Response To Organonitrogen Compound (GO:0071417)	8/105	0.00223621	0.0129366	3.71573	EGR1;CDH1;NR1H4;RAPGEF2;CTNNB1;AHR;ACTB;RELA
Calcium Ion Transmembrane Import Into Cytosol (GO:0097553)	7/83	0.00234579	0.0134075	4.14452	GRIN2A;CCL21;FLNA;GRIN2C;FGF2;GRIN2B;GRIN2D
Regulation Of Epidermal Growth Factor-Activated Receptor Activity (GO:0007176)	4/26	0.00235321	0.0134075	8.14762	APP;NCK2;TGFA;CBL
Regulation Of Interferon-Alpha Production (GO:0032647)	4/26	0.00235321	0.0134075	8.14762	MAVS;TBK1;STAT1;HSPD1
Acute Inflammatory Response (GO:0002526)	4/26	0.00235321	0.0134075	8.14762	CEBPB;HP;ELANE;MBL2
Negative Regulation Of Interleukin-1 Beta Production (GO:0032691)	4/26	0.00235321	0.0134075	8.14762	CX3CR1;ZC3H12A;IGF1;CX3CL1
Negative Regulation Of Receptor-Mediated Endocytosis (GO:0048261)	4/26	0.00235321	0.0134075	8.14762	APP;ANXA2;UNC119;RAC1
Positive Regulation Of Nuclear Division (GO:0051785)	4/26	0.00235321	0.0134075	8.14762	IL1B;IGF2;TGFA;IGF1
Protein Localization To Cell Surface (GO:0034394)	4/26	0.00235321	0.0134075	8.14762	FCN1;FLNA;CTNNB1;CD177
Protein-Containing Complex Disassembly (GO:0032984)	6/62	0.00238082	0.0135392	4.81501	GSK3B;HSPA8;MYC;APEH;PEX14;PPP1CA
Organelle Organization (GO:0006996)	19/418	0.00243596	0.0137789	2.16729	CCL13;PRKCI;CCL11;PDCD6IP;LIG4;PRPF40A;WASL;GABPB1;PEX14;SEC23IP;DES;CCL7;MYC;CCL3;PACSIN2;CCL2;TNIK;APOE;TMED7
Regulation Of Primary Metabolic Process (GO:0080090)	5/43	0.00243668	0.0137789	5.90502	NCOA2;HNF4A;PSAP;APOE;PPARA
mRNA Transcription (GO:0009299)	5/43	0.00243668	0.0137789	5.90502	NCOA1;NCOA2;THRB;RXRA;TP53
Synapse Organization (GO:0050808)	9/131	0.00247666	0.0139788	3.32703	DNM3;C1QB;CX3CR1;APP;C1QA;DBNL;CDH1;CX3CL1;C1QC
Positive Regulation Of Protein Ubiquitination (GO:0031398)	7/84	0.00251168	0.0141499	4.09049	GSK3B;HDAC3;TRAF6;CUL3;ARRDC3;UBE3A;HSPBP1
Regulation Of Lamellipodium Organization (GO:1902743)	3/13	0.00256629	0.0143503	13.4211	FER;RAC1;CD44
Regulation Of Nitrogen Compound Metabolic Process (GO:0051171)	3/13	0.00256629	0.0143503	13.4211	ALDH2;IFNG;APOE
Regulation Of Vasculogenesis (GO:2001212)	3/13	0.00256629	0.0143503	13.4211	SORD;KDR;RAPGEF2
Positive Regulation Of Glycoprotein Biosynthetic Process (GO:0010560)	3/13	0.00256629	0.0143503	13.4211	IL33;CCL21;IGF1
Regulation Of Nucleic Acid-Templated Transcription (GO:1903506)	20/452	0.0025843	0.0144242	2.10847	CEBPA;NCOA2;CREBBP;CEBPB;SMAD3;STAT3;IGF2;HMGA1;AHR;ESR1;RELA;ESR2;DNM2;BMP2;SFPQ;ZNF92;POLR2A;TP53;EZH2;PITX3
Regulation Of Kinase Activity (GO:0043549)	7/85	0.00268645	0.0149056	4.03784	CSF1R;CD4;ERBB3;ERBB2;KDR;EGFR;IGF1R
Positive Regulation Of Protein Localization (GO:1903829)	7/85	0.00268645	0.0149056	4.03784	GSK3B;CREBBP;HSP90AB1;TGFB1;CDK1;AKT1;JAK1
Regulation Of Viral Entry Into Host Cell (GO:0046596)	5/44	0.00270023	0.0149056	5.75332	FCN1;FCN3;CD4;LGALS1;PITX3
Response To Unfolded Protein (GO:0006986)	5/44	0.00270023	0.0149056	5.75332	HSPA8;HSP90AA1;HSP90AB1;HSPE1;HSPD1
Extracellular Matrix Disassembly (GO:0022617)	5/44	0.00270023	0.0149056	5.75332	FLOT1;KLK4;PLG;MMP8;ELANE
Positive Regulation Of Biosynthetic Process (GO:0009891)	5/44	0.00270023	0.0149056	5.75332	TGFB1;AKT1;APOE;MMP8;PPARA
Synaptic Transmission, Glutamatergic (GO:0035249)	4/27	0.00271505	0.0149328	7.79298	GRIN2A;GRIN2C;GRIN2B;GRIN2D
In Utero Embryonic Development (GO:0001701)	4/27	0.00271505	0.0149328	7.79298	BMP2;IGF2;LIG4;PKD1
Positive Regulation Of Wnt Signaling Pathway (GO:0030177)	8/109	0.00282487	0.0155085	3.56784	COL1A1;USP8;BMP2;TGFB1;CSNK2A1;TBL1X;NFKB1;EGFR
Regulation Of Protein Modification Process (GO:0031399)	5/45	0.00298381	0.0163216	5.6092	FER;SOCS1;STAT2;FN1;IGF1
Regulation Of Apoptotic Signaling Pathway (GO:2001233)	5/45	0.00298381	0.0163216	5.6092	CX3CR1;CSNK2A1;FAS;MAPK8IP2;CX3CL1
Regulation Of Tyrosine Phosphorylation Of STAT Protein (GO:0042509)	6/65	0.00302757	0.0165011	4.56948	CSF1R;SOCS1;IFNG;IGF1;PARP14;PTPN2
Positive Regulation Of DNA Biosynthetic Process (GO:2000573)	6/65	0.00302757	0.0165011	4.56948	HSP90AA1;HSP90AB1;MYC;MAPK1;CTNNB1;FGF2
Regulation Of Type II Interferon Production (GO:0032649)	7/87	0.00306385	0.0166687	3.93649	PRNP;IL1R1;IL1B;ZC3H12A;NR1H4;IL18R1;HSPD1
Regulation Of Lipid Biosynthetic Process (GO:0046890)	4/28	0.00311324	0.0168159	7.46789	C3;EIF6;APOE;PPARA
Cell-Substrate Junction Assembly (GO:0007044)	4/28	0.00311324	0.0168159	7.46789	CTTN;SRC;FN1;RHOD
Positive Regulation Of Defense Response To Virus By Host (GO:0002230)	4/28	0.00311324	0.0168159	7.46789	HSP90AA1;MAVS;STAT1;ZC3H12A
Positive Regulation Of Fibroblast Proliferation (GO:0048146)	4/28	0.00311324	0.0168159	7.46789	MYC;FN1;LIG4;IGF1
Regulation Of Macrophage Differentiation (GO:0045649)	3/14	0.00321325	0.0171411	12.2003	CSF1;PTPN2;C1QC
Contractile Actin Filament Bundle Assembly (GO:0030038)	3/14	0.00321325	0.0171411	12.2003	ITGB1;SRC;CUL3
Stress Fiber Assembly (GO:0043149)	3/14	0.00321325	0.0171411	12.2003	ITGB1;SRC;CUL3
Formation Of Cytoplasmic Translation Initiation Complex (GO:0001732)	3/14	0.00321325	0.0171411	12.2003	EIF6;EIF3E;EIF3F
Positive Regulation Of Heterotypic Cell-Cell Adhesion (GO:0034116)	3/14	0.00321325	0.0171411	12.2003	IL1B;FLOT1;CD44
Positive Regulation Of Membrane Protein Ectodomain Proteolysis (GO:0051044)	3/14	0.00321325	0.0171411	12.2003	IFNG;IL1B;APOE
Regulation Of Carbohydrate Catabolic Process (GO:0043470)	3/14	0.00321325	0.0171411	12.2003	EIF6;EP300;OGT
Positive Regulation Of Cell Adhesion (GO:0045785)	7/88	0.00326711	0.0172363	3.88769	CCL21;HYAL1;ALOX15;ERBB2;RAC1;RHOD;TGM2
Peptidyl-Threonine Modification (GO:0018210)	6/66	0.00326981	0.0172363	4.49309	GSK3B;TBK1;CSNK2A1;CDK1;AKT1;MAPK1
Regulation Of Epidermal Growth Factor Receptor Signaling Pathway (GO:0042058)	5/46	0.00328828	0.0172363	5.47211	FER;MVP;CBL;EGFR;PTPN2
T Cell Differentiation (GO:0030217)	5/46	0.00328828	0.0172363	5.47211	CD4;TGFB1;LIG4;PIK3R2;PTPN2
Regulation Of Interleukin-10 Production (GO:0032653)	5/46	0.00328828	0.0172363	5.47211	IRF4;STAT3;MMP8;JAK3;HSPD1
Antiviral Innate Immune Response (GO:0140374)	5/46	0.00328828	0.0172363	5.47211	MAVS;TBK1;PDE12;TRAF6;MBL2
Cellular Component Disassembly (GO:0022411)	5/46	0.00328828	0.0172363	5.47211	FLOT1;KLK4;PLG;MMP8;ELANE
Response To Hydrogen Peroxide (GO:0042542)	5/46	0.00328828	0.0172363	5.47211	HP;HBB;HBA1;RELA;ANKZF1
Positive Regulation Of Blood Vessel Endothelial Cell Migration (GO:0043536)	5/46	0.00328828	0.0172363	5.47211	TGFB1;KDR;AKT1;FGF2;THBS1
Positive Regulation Of Cell-Cell Adhesion (GO:0022409)	5/46	0.00328828	0.0172363	5.47211	IL1B;FLOT1;CX3CL1;CD44;JAK1
Negative Regulation Of Cell Migration (GO:0030336)	10/163	0.00333444	0.0174479	2.94984	CDH1;HDAC1;IGFBP3;MAGI2;PLXNB3;RAC1;MCC;FGF2;OGT;CX3CL1
Small GTPase Mediated Signal Transduction (GO:0007264)	8/112	0.00334068	0.0174503	3.46439	BRAP;USP8;RAPGEF2;GRB2;IGF1;RAC1;FGF2;TP53
Extrinsic Apoptotic Signaling Pathway (GO:0097191)	6/67	0.00352621	0.0183875	4.4192	GSK3B;SMAD3;TGFB1;IFNG;ERBB3;FAS
Regulation Of Protein Modification By Small Protein Conjugation Or Removal (GO:1903320)	4/29	0.00354947	0.0184133	7.16881	EGR1;HSP90AA1;HSP90AB1;CTNNB1
Integrated Stress Response Signaling (GO:0140467)	4/29	0.00354947	0.0184133	7.16881	CEBPA;CEBPB;JUN;CEBPE
Positive Regulation Of Neural Precursor Cell Proliferation (GO:2000179)	4/29	0.00354947	0.0184133	7.16881	CX3CR1;BCAN;CTNNB1;CX3CL1
Neuron Projection Development (GO:0031175)	11/192	0.00360551	0.0186718	2.74529	EHD1;APP;GSK3B;SNAPIN;DBNL;CTTN;RAPGEF2;TNIK;APOE;WASL;DNM2
Regulation Of Interleukin-2 Production (GO:0032663)	5/47	0.00361447	0.0186861	5.34154	PRNP;CD4;IRF4;IL1B;TRAF6
Cell-Cell Junction Organization (GO:0045216)	6/68	0.00379725	0.0195974	4.3477	CSF1R;PRKCI;SMAD3;TGFB1;CDH1;CD177
Regulation Of Cellular Response To Heat (GO:1900034)	3/15	0.00395152	0.0199496	11.1831	GSK3B;CREBBP;EP300
Activation Of NF-kappaB-inducing Kinase Activity (GO:0007250)	3/15	0.00395152	0.0199496	11.1831	IRAK1;TRAF6;TIRAP
Regulation Of Monocyte Differentiation (GO:0045655)	3/15	0.00395152	0.0199496	11.1831	CD4;CSF1;MYC
Astrocyte Development (GO:0014002)	3/15	0.00395152	0.0199496	11.1831	APP;C1QA;IFNG
Cellular Response To Estrogen Stimulus (GO:0071391)	3/15	0.00395152	0.0199496	11.1831	TRIM24;ESR1;ESR2
Cellular Response To Zinc Ion (GO:0071294)	3/15	0.00395152	0.0199496	11.1831	MT2A;MT1F;MT1G
Glycosaminoglycan Catabolic Process (GO:0006027)	3/15	0.00395152	0.0199496	11.1831	TGFB1;HYAL1;FGF2
Negative Regulation Of Cell-Substrate Junction Organization (GO:0150118)	3/15	0.00395152	0.0199496	11.1831	SRC;APOD;THBS1
Negative Regulation Of Focal Adhesion Assembly (GO:0051895)	3/15	0.00395152	0.0199496	11.1831	SRC;APOD;THBS1
Positive Regulation Of Cell Activation (GO:0050867)	3/15	0.00395152	0.0199496	11.1831	SELP;PLA2G4A;FLNA
Positive Regulation Of Cyclin-Dependent Protein Serine/Threonine Kinase Activity (GO:0045737)	3/15	0.00395152	0.0199496	11.1831	AKT1;PKD1;EGFR
Positive Regulation Of Endothelial Cell Apoptotic Process (GO:2000353)	3/15	0.00395152	0.0199496	11.1831	PRKCI;CCL2;THBS1
Positive Regulation Of Sprouting Angiogenesis (GO:1903672)	3/15	0.00395152	0.0199496	11.1831	PKM;FGF2;JAK1
Regulation Of Vasculature Development (GO:1901342)	4/30	0.00402542	0.0201204	6.89273	ERBB2;CTNNB1;FGF2;PIK3CG
Response To Epidermal Growth Factor (GO:0070849)	4/30	0.00402542	0.0201204	6.89273	EEF1A1;ERBB2;MAPK1;EGFR
Lamellipodium Organization (GO:0097581)	4/30	0.00402542	0.0201204	6.89273	ITGB1;CTTN;RAC1;RHOD
Negative Regulation Of Interleukin-1 Production (GO:0032692)	4/30	0.00402542	0.0201204	6.89273	CX3CR1;ZC3H12A;IGF1;CX3CL1
Negative Regulation Of Myeloid Leukocyte Differentiation (GO:0002762)	4/30	0.00402542	0.0201204	6.89273	MYC;CCL3;PTPN2;C1QC
Negative Regulation Of Peptidyl-Tyrosine Phosphorylation (GO:0050732)	4/30	0.00402542	0.0201204	6.89273	SOCS1;MVP;PARP14;PTPN2
Phagocytosis (GO:0006909)	6/69	0.00408343	0.0203766	4.27847	ITGB1;TICAM2;ALOX15;ELANE;MYD88;TGM2
Positive Regulation Of Neuron Projection Development (GO:0010976)	7/92	0.00418466	0.0208472	3.70398	PRKCI;MAGI2;PLXNB3;EP300;RAPGEF2;APOE;CX3CL1
Negative Regulation Of Epithelial Cell Proliferation (GO:0050680)	6/70	0.00438525	0.0218105	4.21141	TGFB1;STAT1;SORD;APOE;MCC;THBS1
Actin Filament Polymerization (GO:0030041)	4/31	0.0045427	0.022143	6.6371	PSTPIP1;PSTPIP2;WASL;RAC1
Modulation Of Excitatory Postsynaptic Potential (GO:0098815)	4/31	0.0045427	0.022143	6.6371	GRIN2A;GRIN2C;GRIN2B;GRIN2D
Negative Regulation Of Chemotaxis (GO:0050922)	4/31	0.0045427	0.022143	6.6371	SEMA3F;THBS1;ELANE;PTPN2
Positive Regulation Of Glucose Transmembrane Transport (GO:0010828)	4/31	0.0045427	0.022143	6.6371	C3;PRKCI;AKT1;IGF1
Regulation Of Cell Growth (GO:0001558)	12/227	0.00461955	0.022143	2.52271	RPS6KA3;SMAD3;TGFB1;CSNK2A1;HYAL1;HNF4A;ERBB2;AKT1;TP53;EGFR;ESR2;PAPPA2
Regulation Of Glycogen (Starch) Synthase Activity (GO:2000465)	2/5	0.00462108	0.022143	29.7671	GSK3B;IGF2
Regulation Of Hyaluronan Biosynthetic Process (GO:1900125)	2/5	0.00462108	0.022143	29.7671	TGFB1;NFKB1
Regulation Of Long-Chain Fatty Acid Import Across Plasma Membrane (GO:0010746)	2/5	0.00462108	0.022143	29.7671	AKT1;THBS1
Regulation Of Macrophage Proliferation (GO:0120040)	2/5	0.00462108	0.022143	29.7671	IL33;MAPK1
Regulation Of Nitric Oxide Mediated Signal Transduction (GO:0010749)	2/5	0.00462108	0.022143	29.7671	THBS1;EGFR
Axo-Dendritic Transport (GO:0008088)	2/5	0.00462108	0.022143	29.7671	APP;HSPA8
Regulation Of Thymocyte Apoptotic Process (GO:0070243)	2/5	0.00462108	0.022143	29.7671	JAK3;TP53
Cellular Response To Lipoteichoic Acid (GO:0071223)	2/5	0.00462108	0.022143	29.7671	RELA;TIRAP
Regulation Of Very-Low-Density Lipoprotein Particle Remodeling (GO:0010901)	2/5	0.00462108	0.022143	29.7671	NR1H4;APOA5
Regulation Of Vitamin D Biosynthetic Process (GO:0060556)	2/5	0.00462108	0.022143	29.7671	IFNG;NFKB1
Response To Lipoteichoic Acid (GO:0070391)	2/5	0.00462108	0.022143	29.7671	RELA;TIRAP
Humoral Immune Response Mediated By Circulating Immunoglobulin (GO:0002455)	2/5	0.00462108	0.022143	29.7671	C1QB;C1QC
Lipoprotein Metabolic Process (GO:0042157)	2/5	0.00462108	0.022143	29.7671	APOE;CTSD
Plasma Membrane Raft Assembly (GO:0044854)	2/5	0.00462108	0.022143	29.7671	FLOT1;PACSIN2
Positive Regulation Of I-kappaB Phosphorylation (GO:1903721)	2/5	0.00462108	0.022143	29.7671	CX3CR1;CX3CL1
Positive Regulation Of Activin Receptor Signaling Pathway (GO:0032927)	2/5	0.00462108	0.022143	29.7671	SMAD2;ACVR2A
Positive Regulation Of Killing Of Cells Of Another Organism (GO:0051712)	2/5	0.00462108	0.022143	29.7671	FCER2;IFNG
Positive Regulation Of Microglial Cell Migration (GO:1904141)	2/5	0.00462108	0.022143	29.7671	CSF1;CX3CL1
Positive Regulation Of Fat Cell Differentiation (GO:0045600)	5/50	0.00473184	0.0225332	4.98467	CEBPB;BMP2;ZC3H12A;AKT1;ZBTB7B
Regulation Of Fibrinolysis (GO:0051917)	3/16	0.00478475	0.0225332	10.3223	PLG;THBS1;USF1
Activin Receptor Signaling Pathway (GO:0032924)	3/16	0.00478475	0.0225332	10.3223	SMAD2;SMAD3;ACVR2A
Regulation Of Response To Cytokine Stimulus (GO:0060759)	3/16	0.00478475	0.0225332	10.3223	MAVS;IRAK1;IRAK2
Regulation Of Steroid Biosynthetic Process (GO:0050810)	3/16	0.00478475	0.0225332	10.3223	EGR1;BMP2;NR1H4
Ruffle Organization (GO:0031529)	3/16	0.00478475	0.0225332	10.3223	CSF1R;CCL21;RAC1
Extrinsic Apoptotic Signaling Pathway In Absence Of Ligand (GO:0097192)	3/16	0.00478475	0.0225332	10.3223	GSK3B;ERBB3;FAS
Negative Regulation Of Amyloid-Beta Formation (GO:1902430)	3/16	0.00478475	0.0225332	10.3223	PRNP;IGF1;APOE
Negative Regulation Of Receptor Signaling Pathway Via JAK-STAT (GO:0046426)	3/16	0.00478475	0.0225332	10.3223	SOCS1;PARP14;PTPN2
Neuron Projection Organization (GO:0106027)	3/16	0.00478475	0.0225332	10.3223	APP;GSK3B;PRNP
Positive Regulation Of Lymphocyte Migration (GO:2000403)	3/16	0.00478475	0.0225332	10.3223	APP;CCL21;CCL20
Cell-Cell Adhesion Via Plasma-Membrane Adhesion Molecules (GO:0098742)	10/172	0.00487312	0.0229136	2.78467	SELP;ITGB1;IGSF21;CLDN4;MAG;CDH1;PLXNB3;PKD1;DSCAML1;CD177
Neuron Projection Morphogenesis (GO:0048812)	9/146	0.00508275	0.023862	2.96047	APP;DBNL;CTTN;CTNNB1;TNIK;WASL;MAPK8IP2;DSCAML1;DNM2
Positive Regulation Of Protein Localization To Cell Periphery (GO:1904377)	5/51	0.00515334	0.0241183	4.87606	ITGB1;PRKCI;IFNG;AKT1;EGFR
Positive Regulation Of Protein Localization To Plasma Membrane (GO:1903078)	5/51	0.00515334	0.0241183	4.87606	ITGB1;PRKCI;IFNG;AKT1;EGFR
Regulation Of Macroautophagy (GO:0016241)	7/96	0.00528506	0.0246582	3.53678	TBK1;KDR;IKBKG;GAPDH;ATP6V1B1;ATG5;ATP6V0A1
Regulation Of Protein Metabolic Process (GO:0051246)	7/96	0.00528506	0.0246582	3.53678	APP;HSP90AB1;TGFB1;CSF1;AKT1;APOE;NFKB1
Regulation Of Defense Response (GO:0031347)	7/97	0.00559121	0.0258688	3.49731	IL1R1;IRF1;ALOX15;APOE;MYD88;TIRAP;RELA
Regulation Of Protein Localization To Nucleus (GO:1900180)	5/52	0.00560074	0.0258688	4.77207	GSK3B;CREBBP;TGFB1;CDK1;JAK1
Cell Cycle G1/S Phase Transition (GO:0044843)	5/52	0.00560074	0.0258688	4.77207	CUL5;MYC;CUL3;CUL2;CUL4B
Negative Regulation Of Innate Immune Response (GO:0045824)	5/52	0.00560074	0.0258688	4.77207	STAT2;AKT1;SERPING1;PTPN2;ATG5
Regulation Of Lamellipodium Assembly (GO:0010591)	4/33	0.00570756	0.0258688	6.17874	ACTR2;FER;PLXNB3;RAC1
Regulation Of Sprouting Angiogenesis (GO:1903670)	4/33	0.00570756	0.0258688	6.17874	PKM;FGF2;THBS1;JAK1
Inositol Lipid-Mediated Signaling (GO:0048017)	4/33	0.00570756	0.0258688	6.17874	CSF1R;IGF1;OGT;IGF1R
Positive Regulation Of DNA Binding (GO:0043388)	4/33	0.00570756	0.0258688	6.17874	TGFB1;TRAF6;IGF1;MMP8
Positive Regulation Of Notch Signaling Pathway (GO:0045747)	4/33	0.00570756	0.0258688	6.17874	PRKCI;SRC;STAT3;TP63
Positive Regulation Of RNA Metabolic Process (GO:0051254)	4/33	0.00570756	0.0258688	6.17874	POLR2A;IL1B;RELA;NFKB1
Positive Regulation Of Interleukin-12 Production (GO:0032735)	4/33	0.00570756	0.0258688	6.17874	IFNG;IL16;TIRAP;HSPD1
T Cell Migration (GO:0072678)	3/17	0.0057162	0.0258688	9.5845	CCL3;PIK3CG;CCL26
Cellular Response To dsRNA (GO:0071359)	3/17	0.0057162	0.0258688	9.5845	MAVS;PDE12;FLOT1
Central Nervous System Neuron Development (GO:0021954)	3/17	0.0057162	0.0258688	9.5845	HSP90AA1;HSP90AB1;RAPGEF2
Growth Hormone Receptor Signaling Pathway (GO:0060396)	3/17	0.0057162	0.0258688	9.5845	STAT3;STAT6;JAK3
Leukocyte Tethering Or Rolling (GO:0050901)	3/17	0.0057162	0.0258688	9.5845	CX3CR1;ITGB1;SELP
Negative Regulation Of Striated Muscle Cell Differentiation (GO:0051154)	3/17	0.0057162	0.0258688	9.5845	BMP2;HDAC3;HDAC1
Positive Regulation Of Leukocyte Proliferation (GO:0070665)	3/17	0.0057162	0.0258688	9.5845	CSF1R;CSF1;MAPK1
Positive Regulation Of Nitric-Oxide Synthase Activity (GO:0051000)	3/17	0.0057162	0.0258688	9.5845	FCER2;AKT1;APOE
Positive Regulation Of Small GTPase Mediated Signal Transduction (GO:0051057)	3/17	0.0057162	0.0258688	9.5845	SRC;IGF1;TGM2
Regulation Of Angiogenesis (GO:0045765)	11/205	0.00587378	0.0265421	2.55961	ITGB1;HYAL1;STAT1;IL1B;ZC3H12A;ERBB2;KDR;CTNNB1;FGF2;THBS1;PIK3CG
Regulation Of Cyclin-Dependent Protein Kinase Activity (GO:1904029)	5/53	0.00607485	0.0273278	4.67241	CCNA1;CDK7;HSP90AB1;CCNI;GADD45A
Actin Cytoskeleton Reorganization (GO:0031532)	5/53	0.00607485	0.0273278	4.67241	FER;CTTN;FLNA;GRB2;TNIK
Actin Polymerization Or Depolymerization (GO:0008154)	5/53	0.00607485	0.0273278	4.67241	PSTPIP1;PSTPIP2;DSTN;WASL;RAC1
Regulation Of Fat Cell Differentiation (GO:0045598)	6/75	0.00614645	0.0276086	3.90523	CEBPB;BMP2;SMAD3;TGFB1;ZC3H12A;AKT1
Regulation Of Phosphatidylinositol 3-Kinase Activity (GO:0043551)	4/34	0.00635816	0.0283904	5.97248	TGFB1;CCL21;PIK3R2;FGF2
Response To Estrogen (GO:0043627)	4/34	0.00635816	0.0283904	5.97248	TRIM24;EP300;ESR1;ESR2
Semaphorin-Plexin Signaling Pathway (GO:0071526)	4/34	0.00635816	0.0283904	5.97248	PLXNB3;FLNA;SEMA3F;RAC1
Positive Regulation Of Carbohydrate Metabolic Process (GO:0045913)	4/34	0.00635816	0.0283904	5.97248	APP;IFNG;IGF1;NFKB1
Regulation Of Focal Adhesion Assembly (GO:0051893)	5/54	0.00657648	0.028998	4.57682	SRC;KDR;APOD;RAC1;THBS1
Regulation Of Lipid Metabolic Process (GO:0019216)	5/54	0.00657648	0.028998	4.57682	NCOA2;HNF4A;IL1B;PSAP;PPARA
Negative Regulation Of Protein Modification By Small Protein Conjugation Or Removal (GO:1903321)	5/54	0.00657648	0.028998	4.57682	RPL11;AKT1;CTNNB1;HDAC8;OGT
Positive Regulation Of Leukocyte Chemotaxis (GO:0002690)	5/54	0.00657648	0.028998	4.57682	CSF1R;CSF1;MAPK1;CCL1;THBS1
3'-UTR-mediated mRNA Stabilization (GO:0070935)	3/18	0.00674874	0.028998	8.94508	ELAVL1;TIRAP;MYD88
Regulation Of Vascular Endothelial Cell Proliferation (GO:1905562)	3/18	0.00674874	0.028998	8.94508	IGF2;CCL2;FGF2
Renal Absorption (GO:0070293)	3/18	0.00674874	0.028998	8.94508	CLDN4;HBB;HNF1A
Response To Cholesterol (GO:0070723)	3/18	0.00674874	0.028998	8.94508	SMAD2;TGFB1;CCL3
Response To Ethanol (GO:0045471)	3/18	0.00674874	0.028998	8.94508	GRIN2A;OPRM1;GRIN2B
Establishment Of Vesicle Localization (GO:0051650)	3/18	0.00674874	0.028998	8.94508	SNAPIN;IKBKG;DNM2
Negative Regulation Of T Cell Receptor Signaling Pathway (GO:0050860)	3/18	0.00674874	0.028998	8.94508	PRNP;SLA2;PTPN2
Negative Regulation Of Amyloid Precursor Protein Catabolic Process (GO:1902992)	3/18	0.00674874	0.028998	8.94508	PRNP;IGF1;APOE
Negative Regulation Of Viral Entry Into Host Cell (GO:0046597)	3/18	0.00674874	0.028998	8.94508	FCN1;FCN3;PITX3
Positive Regulation Of Cytokine Production Involved In Inflammatory Response (GO:1900017)	3/18	0.00674874	0.028998	8.94508	TICAM2;STAT3;MYD88
Positive Regulation Of Extracellular Matrix Organization (GO:1903055)	3/18	0.00674874	0.028998	8.94508	EFEMP2;SMAD3;TGFB1
Positive Regulation Of Neutrophil Chemotaxis (GO:0090023)	3/18	0.00674874	0.028998	8.94508	CCL21;RAC1;TIRAP
Positive Regulation Of Osteoclast Differentiation (GO:0045672)	3/18	0.00674874	0.028998	8.94508	CSF1;IFNG;TRAF6
Positive Regulation Of Phosphoprotein Phosphatase Activity (GO:0032516)	3/18	0.00674874	0.028998	8.94508	HSP90AB1;PPP1R12A;MAGI2
Regulation Of Adaptive Immune Response (GO:0002819)	3/18	0.00674874	0.028998	8.94508	IRF1;ALOX15;AHR
Cellular Response To Starvation (GO:0009267)	8/126	0.00677698	0.028998	3.05116	HSPA8;ZC3H12A;ALB;MAPK1;FAS;PPARA;TP53;ATG5
Regulation Of Cellular Response To Insulin Stimulus (GO:1900076)	2/6	0.00683097	0.028998	22.3242	NCOA1;NCOA2
Regulation Of Extracellular Matrix Assembly (GO:1901201)	2/6	0.00683097	0.028998	22.3242	SMAD3;TGFB1
Angiotensin-Activated Signaling Pathway (GO:0038166)	2/6	0.00683097	0.028998	22.3242	AHCYL1;SRC
Hyaluronan Biosynthetic Process (GO:0030213)	2/6	0.00683097	0.028998	22.3242	HYAL1;IL1B
Locomotor Rhythm (GO:0045475)	2/6	0.00683097	0.028998	22.3242	EGR1;NCOR1
Macrophage Derived Foam Cell Differentiation (GO:0010742)	2/6	0.00683097	0.028998	22.3242	TGFB1;STAT1
Negative Regulation Of Response To Type II Interferon (GO:0060331)	2/6	0.00683097	0.028998	22.3242	PARP14;PTPN2
Negative Regulation Of Stress-Activated Protein Kinase Signaling Cascade (GO:0070303)	2/6	0.00683097	0.028998	22.3242	IGBP1;MYC
Negative Regulation Of Type II Interferon-Mediated Signaling Pathway (GO:0060336)	2/6	0.00683097	0.028998	22.3242	PARP14;PTPN2
Positive Regulation Of Cell Killing (GO:0031343)	2/6	0.00683097	0.028998	22.3242	FCER2;IFNG
Positive Regulation Of Chemokine (C-X-C Motif) Ligand 2 Production (GO:2000343)	2/6	0.00683097	0.028998	22.3242	TIRAP;MBL2
Positive Regulation Of Interleukin-23 Production (GO:0032747)	2/6	0.00683097	0.028998	22.3242	IFNG;MYD88
Positive Regulation Of Toll-Like Receptor 3 Signaling Pathway (GO:0034141)	2/6	0.00683097	0.028998	22.3242	FLOT1;TIRAP
Regulation Of I-kappaB Phosphorylation (GO:1903719)	2/6	0.00683097	0.028998	22.3242	CX3CR1;CX3CL1
Regulation Of T Cell Tolerance Induction (GO:0002664)	2/6	0.00683097	0.028998	22.3242	IL2RA;HLA-B
Regulation Of Immune Response (GO:0050776)	6/77	0.00697789	0.02958	3.79483	IRF4;IRF1;AHR;SLA2;FCGR1A;TIRAP
Glutamate Receptor Signaling Pathway (GO:0007215)	4/35	0.00705614	0.029786	5.77952	GRIN2A;GRIN2C;GRIN2B;GRIN2D
Intrinsic Apoptotic Signaling Pathway By P53 Class Mediator (GO:0072332)	4/35	0.00705614	0.029786	5.77952	EP300;FHIT;TP53;TP73
Platelet Aggregation (GO:0070527)	4/35	0.00705614	0.029786	5.77952	GNAS;HBB;FLNA;PIK3CG
Negative Regulation Of Protein Modification Process (GO:0031400)	6/78	0.0074228	0.0312899	3.74194	GSK3B;PRNP;TGFB1;IGFBP3;ZC3H12A;SORD
Regulation Of Mitotic Nuclear Division (GO:0007088)	5/56	0.00766548	0.0322678	4.39689	TOM1L1;IL1B;IGF2;TGFA;IGF1
Chemical Synaptic Transmission (GO:0007268)	13/273	0.00772748	0.0324835	2.25995	SNAPIN;KCND2;CNP;GRIN2C;GRIN2B;GRIN2D;RPS6KA3;GRIN2A;UNC119;MAPK1;APOE;NPTX1;MBL2
Histone Deacetylation (GO:0016575)	4/36	0.00780288	0.0327464	5.59862	HDAC3;HDAC1;TBL1X;HDAC8
RNA-templated DNA Biosynthetic Process (GO:0006278)	3/19	0.00788496	0.0327464	8.38558	HSP90AA1;HSP90AB1;TERF1
Telomere Maintenance Via Telomerase (GO:0007004)	3/19	0.00788496	0.0327464	8.38558	HSP90AA1;HSP90AB1;TERF1
Intrinsic Apoptotic Signaling Pathway In Response To DNA Damage By P53 Class Mediator (GO:0042771)	3/19	0.00788496	0.0327464	8.38558	EP300;TP53;TP73
Leukocyte Adhesion To Vascular Endothelial Cell (GO:0061756)	3/19	0.00788496	0.0327464	8.38558	CX3CR1;ITGB1;SELP
Negative Regulation Of Leukocyte Cell-Cell Adhesion (GO:1903038)	3/19	0.00788496	0.0327464	8.38558	AKT1;PPARA;JAK3
Protein Heterooligomerization (GO:0051291)	3/19	0.00788496	0.0327464	8.38558	NUDT21;GRIN2B;PKD1
Regulation Of Behavior (GO:0050795)	3/19	0.00788496	0.0327464	8.38558	STAT3;CCL3;APOE
Cellular Response To UV (GO:0034644)	6/79	0.00788783	0.0327464	3.69049	CREBBP;HYAL1;MYC;EP300;TP53;CUL4B
Positive Regulation Of Vasculature Development (GO:1904018)	7/104	0.00811944	0.0336616	3.24376	ITGB1;HYAL1;IL1B;ZC3H12A;KDR;FGF2;THBS1
Wound Healing (GO:0042060)	6/80	0.00837346	0.0346195	3.64043	SMAD3;ERBB3;SRF;ERBB2;IGF1;FGF2
Negative Regulation Of Protein Serine/Threonine Kinase Activity (GO:0071901)	6/80	0.00837346	0.0346195	3.64043	CEBPA;BMP2;GADD45A;IL1B;AKT1;APOE
Intrinsic Apoptotic Signaling Pathway (GO:0097193)	7/105	0.00853967	0.0352168	3.21049	CEBPB;CUL5;CUL3;CUL2;TP53;FHIT;TP73
Regulation Of Defense Response To Virus By Host (GO:0050691)	4/37	0.00859972	0.0352168	5.42869	HSP90AA1;MAVS;STAT1;ZC3H12A
Regulation Of Phosphoprotein Phosphatase Activity (GO:0043666)	4/37	0.00859972	0.0352168	5.42869	GSK3B;HSP90AB1;PPP1R12A;MAGI2
Regulation Of Vascular Associated Smooth Muscle Cell Proliferation (GO:1904705)	4/37	0.00859972	0.0352168	5.42869	EFEMP2;JUN;IGF1;FGF2
Negative Regulation Of Stress-Activated MAPK Cascade (GO:0032873)	4/37	0.00859972	0.0352168	5.42869	IGBP1;HDAC3;NCOR1;MYC
Negative Regulation Of Transferase Activity (GO:0051348)	4/37	0.00859972	0.0352168	5.42869	GSK3B;SRC;TERF1;TP53
Regulation Of Cellular Component Biogenesis (GO:0044087)	4/37	0.00859972	0.0352168	5.42869	HSPA8;HSP90AA1;RAPGEF2;APOE
Regulation Of Phagocytosis (GO:0050764)	5/58	0.00887395	0.0362177	4.23054	IFNG;IL1B;APOA1;MBL2;TGM2
Histone Modification (GO:0016570)	6/81	0.00888018	0.0362177	3.59171	CREBBP;HDAC3;HDAC1;EP300;TBL1X;HDAC8
Positive Regulation Of Growth (GO:0045927)	6/81	0.00888018	0.0362177	3.59171	RPS6KA3;CSNK2A1;HYAL1;ERBB2;AKT1;EGFR
Positive Regulation Of Cell Growth (GO:0030307)	7/106	0.00897567	0.0365083	3.1779	RPS6KA3;CSNK2A1;HYAL1;ERBB2;AKT1;IGF1;EGFR
Regulation Of G1/S Transition Of Mitotic Cell Cycle (GO:2000045)	7/106	0.00897567	0.0365083	3.1779	SMARCD1;CDK7;HYAL1;AKT1;CCL2;PKD1;EGFR
Cellular Response To Estradiol Stimulus (GO:0071392)	3/20	0.00912707	0.0367276	7.89191	NCOA3;ESR1;EGFR
Myoblast Differentiation (GO:0045445)	3/20	0.00912707	0.0367276	7.89191	ITGB1;SRF;IGF1
Negative Regulation Of Cytokine Production Involved In Inflammatory Response (GO:1900016)	3/20	0.00912707	0.0367276	7.89191	ZC3H12A;APOD;PPARA
Negative Regulation Of Viral Life Cycle (GO:1903901)	3/20	0.00912707	0.0367276	7.89191	FCN1;FCN3;PITX3
Positive Regulation Of Lipid Catabolic Process (GO:0050996)	3/20	0.00912707	0.0367276	7.89191	IL1B;PPARA;APOA5
Positive Regulation Of Vascular Associated Smooth Muscle Cell Proliferation (GO:1904707)	3/20	0.00912707	0.0367276	7.89191	JUN;IGF1;FGF2
protein-DNA Complex Disassembly (GO:0032986)	3/20	0.00912707	0.0367276	7.89191	SMARCD1;MYC;HMGA1
Regulation Of Calcium Ion Import (GO:0090279)	3/20	0.00912707	0.0367276	7.89191	CCL3;CCL2;CTNNB1
ER Overload Response (GO:0006983)	2/7	0.00942475	0.03703	17.8584	GSK3B;TP53
Regulation Of Nitric Oxide Metabolic Process (GO:0080164)	2/7	0.00942475	0.03703	17.8584	CX3CR1;RAC1
Cellular Response To Interferon-Alpha (GO:0035457)	2/7	0.00942475	0.03703	17.8584	PDE12;IFNAR1
Dendritic Spine Maintenance (GO:0097062)	2/7	0.00942475	0.03703	17.8584	PRNP;IGF1R
Foam Cell Differentiation (GO:0090077)	2/7	0.00942475	0.03703	17.8584	TGFB1;STAT1
Very-Low-Density Lipoprotein Particle Remodeling (GO:0034372)	2/7	0.00942475	0.03703	17.8584	APOE;APOA5
Leukocyte Aggregation (GO:0070486)	2/7	0.00942475	0.03703	17.8584	IL1B;CD44
Negative Regulation Of CD8-positive, Alpha-Beta T Cell Activation (GO:2001186)	2/7	0.00942475	0.03703	17.8584	SOCS1;ZBTB7B
Negative Regulation Of Amyloid-Beta Clearance (GO:1900222)	2/7	0.00942475	0.03703	17.8584	IFNG;SRF
Negative Regulation Of Inflammatory Response To Wounding (GO:0106015)	2/7	0.00942475	0.03703	17.8584	IL33;STAT3
Positive Regulation Of CD4-positive, Alpha-Beta T Cell Differentiation (GO:0043372)	2/7	0.00942475	0.03703	17.8584	SOCS1;ZBTB7B
Positive Regulation Of CoA-transferase Activity (GO:1905920)	2/7	0.00942475	0.03703	17.8584	APOA1;APOE
Positive Regulation Of Adipose Tissue Development (GO:1904179)	2/7	0.00942475	0.03703	17.8584	NCOA1;NCOA2
Positive Regulation Of Execution Phase Of Apoptosis (GO:1900119)	2/7	0.00942475	0.03703	17.8584	ZC3H12A;TP53
Positive Regulation Of Glial Cell Migration (GO:1903977)	2/7	0.00942475	0.03703	17.8584	CSF1;CX3CL1
Regulation Of CD8-positive, Alpha-Beta T Cell Differentiation (GO:0043376)	2/7	0.00942475	0.03703	17.8584	SOCS1;ZBTB7B
Regulation Of CoA-transferase Activity (GO:1905918)	2/7	0.00942475	0.03703	17.8584	APOA1;APOE
Regulation Of DNA-templated Transcription In Response To Stress (GO:0043620)	2/7	0.00942475	0.03703	17.8584	RPS6KA3;RELA
Tumor Necrosis Factor-Mediated Signaling Pathway (GO:0033209)	4/38	0.00944793	0.03703	5.26875	STAT1;TRAF6;TP53;RELA
mRNA Transcription By RNA Polymerase II (GO:0042789)	4/38	0.00944793	0.03703	5.26875	NCOA1;NCOA2;THRB;RXRA
Negative Regulation Of Cytokine-Mediated Signaling Pathway (GO:0001960)	5/59	0.00952488	0.0371865	4.15198	IL1RN;STAT2;APOA1;PARP14;PTPN2
Negative Regulation Of Protein-Containing Complex Assembly (GO:0031333)	5/59	0.00952488	0.0371865	4.15198	GSK3B;HSPA8;SRC;EP300;RPL13A
Positive Regulation Of Proteolysis (GO:0045862)	5/59	0.00952488	0.0371865	4.15198	IFNG;IL1B;ZC3H12A;APOE;OGT
Regulation Of Macromolecule Metabolic Process (GO:0060255)	9/162	0.00980681	0.0382377	2.6487	APP;CDH1;MYC;ZNF407;ZC3H12A;AHR;APOE;IGF1;TP73
Positive Regulation Of Translation (GO:0045727)	7/108	0.0098963	0.0385368	3.11465	PKM;EIF6;ERBB2;EIF3E;OGT;ELAVL1;THBS1
Regulation Of Extrinsic Apoptotic Signaling Pathway (GO:2001236)	5/60	0.0102079	0.0396989	4.07628	SRC;AKR1B1;IGF1;THBS1;RELA
Regulation Of Monoatomic Cation Transmembrane Transport (GO:1904062)	4/39	0.0103487	0.0400399	5.11796	GRIN2A;GRIN2C;GRIN2B;GRIN2D
Neuron Projection Extension (GO:1990138)	4/39	0.0103487	0.0400399	5.11796	HSP90AA1;HSP90AB1;CTNNB1;SEMA3F
Odontogenesis (GO:0042476)	4/39	0.0103487	0.0400399	5.11796	COL1A1;BMP2;COL1A2;HDAC1
Positive Regulation Of Intrinsic Apoptotic Signaling Pathway (GO:2001244)	4/39	0.0103487	0.0400399	5.11796	SFPQ;MYC;NCK2;TP53
Positive Regulation Of Cysteine-Type Endopeptidase Activity Involved In Apoptotic Process (GO:0043280)	7/109	0.0103816	0.0401155	3.08396	SMAD3;MYC;SORD;FAS;HSPE1;CTSD;HSPD1
Regulation Of Membrane Protein Ectodomain Proteolysis (GO:0051043)	3/21	0.010477	0.0402264	7.45309	IFNG;IL1B;APOE
Chaperone-Mediated Protein Complex Assembly (GO:0051131)	3/21	0.010477	0.0402264	7.45309	HSP90AA1;HSP90AB1;HSPD1
Focal Adhesion Assembly (GO:0048041)	3/21	0.010477	0.0402264	7.45309	CTTN;SRC;RHOD
Positive Regulation Of Blood Coagulation (GO:0030194)	3/21	0.010477	0.0402264	7.45309	PLG;THBS1;USF1
Positive Regulation Of Granulocyte Chemotaxis (GO:0071624)	3/21	0.010477	0.0402264	7.45309	CCL21;RAC1;TIRAP
Negative Regulation Of Viral Process (GO:0048525)	5/61	0.0109238	0.0418884	4.00328	APOBEC3C;MAVS;STAT1;MBL2;PITX3
Negative Regulation Of Cellular Biosynthetic Process (GO:0031327)	8/137	0.01097	0.0420123	2.78941	FCN3;CSNK2A1;ZC3H12A;EP300;RPL13A;RAPGEF2;GAPDH;NFKB1
Integrin-Mediated Signaling Pathway (GO:0007229)	6/85	0.0111275	0.0425074	3.40915	ITGB1;SRC;CUL3;ITGA2B;FN1;APOA1
Positive Regulation Of Canonical Wnt Signaling Pathway (GO:0090263)	6/85	0.0111275	0.0425074	3.40915	COL1A1;USP8;TGFB1;TBL1X;EGFR;NFKB1
Regulation Of Cytokine-Mediated Signaling Pathway (GO:0001959)	4/40	0.0113033	0.0429069	4.97554	TBK1;IRAK1;IRAK2;PTPN2
mRNA 3'-End Processing (GO:0031124)	4/40	0.0113033	0.0429069	4.97554	APP;NUDT21;SSU72;RPRD1B
Positive Regulation Of Cell Cycle G1/S Phase Transition (GO:1902808)	4/40	0.0113033	0.0429069	4.97554	HYAL1;AKT1;EGFR;EZH2
Positive Regulation Of Myeloid Leukocyte Differentiation (GO:0002763)	4/40	0.0113033	0.0429069	4.97554	CD4;CSF1;IFNG;TRAF6
Positive Regulation Of Stem Cell Population Maintenance (GO:1902459)	4/40	0.0113033	0.0429069	4.97554	SMARCD1;HDAC1;NCOA3;OGT
Protein Localization (GO:0008104)	15/351	0.0113836	0.0431574	2.01933	CTSA;FCN1;RAB5B;AP2A1;ACTB;EGFR;PEX14;EHD1;SEC23IP;CTTN;FLNA;CTNNB1;TMED7;TP53;CD177
Cell Junction Organization (GO:0034330)	5/62	0.0116732	0.0441996	3.93285	APP;C1QA;PRKCI;SMAD3;TGFB1
Regulation Of Cytokine Production (GO:0001817)	9/167	0.0118088	0.044657	2.56422	IL33;TBK1;IFNG;HLA-B;FLOT1;LITAF;GAPDH;PIK3CG;ZBTB2
Cellular Response To Interferon-Beta (GO:0035458)	3/22	0.0119364	0.0449143	7.06046	STAT1;IRF1;IFNAR1
Response To Gamma Radiation (GO:0010332)	3/22	0.0119364	0.0449143	7.06046	MYC;LIG4;TP53
Positive Regulation Of Cholesterol Efflux (GO:0010875)	3/22	0.0119364	0.0449143	7.06046	RXRA;APOA1;APOE
Positive Regulation Of Viral Life Cycle (GO:1903902)	3/22	0.0119364	0.0449143	7.06046	CD4;LGALS1;CLEC4G
Positive Regulation Of Viral Process (GO:0048524)	4/41	0.0123127	0.0453548	4.84081	PDE12;PPARA;CLEC4G;ATG5
DNA Damage Response, Signal Transduction By P53 Class Mediator Resulting In Transcription Of P21 Class Mediator (GO:0006978)	2/8	0.0123845	0.0453548	14.8813	RPS6KA6;TP53
Regulation Of Dendritic Cell Antigen Processing And Presentation (GO:0002604)	2/8	0.0123845	0.0453548	14.8813	CCL21;THBS1
Regulation Of Dendritic Spine Maintenance (GO:1902950)	2/8	0.0123845	0.0453548	14.8813	PRNP;GRIN2B
Regulation Of Endothelial Cell Development (GO:1901550)	2/8	0.0123845	0.0453548	14.8813	PPP1R12A;IL1B
Regulation Of Glial Cell Proliferation (GO:0060251)	2/8	0.0123845	0.0453548	14.8813	PRKCI;IL1B
Regulation Of Macrophage Migration (GO:1905521)	2/8	0.0123845	0.0453548	14.8813	CX3CR1;CSF1
Regulation Of Toll-Like Receptor 3 Signaling Pathway (GO:0034139)	2/8	0.0123845	0.0453548	14.8813	FLOT1;TIRAP
Cellular Response To Platelet-Derived Growth Factor Stimulus (GO:0036120)	2/8	0.0123845	0.0453548	14.8813	HDAC1;HYAL1
Embryonic Placenta Development (GO:0001892)	2/8	0.0123845	0.0453548	14.8813	IGF2;PKD1
Skin Morphogenesis (GO:0043589)	2/8	0.0123845	0.0453548	14.8813	COL1A1;COL1A2
Sphingosine-1-Phosphate Receptor Signaling Pathway (GO:0003376)	2/8	0.0123845	0.0453548	14.8813	RAC1;PIK3CG
Sympathetic Ganglion Development (GO:0061549)	2/8	0.0123845	0.0453548	14.8813	CTNNB1;SEMA3F
Triglyceride-Rich Lipoprotein Particle Remodeling (GO:0034370)	2/8	0.0123845	0.0453548	14.8813	APOE;APOA5
Tyrosine Phosphorylation Of STAT Protein (GO:0007260)	2/8	0.0123845	0.0453548	14.8813	JAK3;JAK1
Integrin Activation (GO:0033622)	2/8	0.0123845	0.0453548	14.8813	FN1;CX3CL1
Monocyte Activation (GO:0042117)	2/8	0.0123845	0.0453548	14.8813	CSF1;MT1G
Negative Regulation Of Alpha-Beta T Cell Differentiation (GO:0046639)	2/8	0.0123845	0.0453548	14.8813	SOCS1;ZBTB7B
Negative Regulation Of Long-Term Synaptic Potentiation (GO:1900272)	2/8	0.0123845	0.0453548	14.8813	APP;APOE
Positive Regulation Of Dendritic Cell Cytokine Production (GO:0002732)	2/8	0.0123845	0.0453548	14.8813	MAVS;TICAM2
Positive Regulation Of Extracellular Matrix Assembly (GO:1901203)	2/8	0.0123845	0.0453548	14.8813	SMAD3;TGFB1
Regulation Of RNA Biosynthetic Process (GO:2001141)	2/8	0.0123845	0.0453548	14.8813	FCN3;IL1B
G1/S Transition Of Mitotic Cell Cycle (GO:0000082)	5/63	0.0124568	0.0455087	3.86484	CUL5;MYC;CUL3;CUL2;CUL4B
Positive Regulation Of Mitotic Cell Cycle Phase Transition (GO:1901992)	5/63	0.0124568	0.0455087	3.86484	HYAL1;CUL3;CDK1;AKT1;EGFR
Brain Development (GO:0007420)	9/169	0.0126896	0.0463033	2.5319	CX3CR1;GRIN2A;RAPGEF2;UBE3A;APOD;GRIN2C;GRIN2B;DSCAML1;GRIN2D
Cellular Response To Virus (GO:0098586)	5/64	0.0132752	0.0483815	3.79914	HSP90AA1;IFNG;ZC3H12A;JAK1;IFNAR1
Regulation Of Neurotransmitter Receptor Activity (GO:0099601)	4/42	0.013378	0.0484055	4.71318	APP;NPTX1;OPRM1;MAPK8IP2
Regulation Of Ubiquitin-Dependent Protein Catabolic Process (GO:2000058)	4/42	0.013378	0.0484055	4.71318	CSNK2A1;RPL11;UBE3A;RAD23B
Monoatomic Cation Transport (GO:0006812)	4/42	0.013378	0.0484055	4.71318	GRIN2A;GRIN2C;GRIN2B;GRIN2D
Negative Regulation Of I-kappaB kinase/NF-kappaB Signaling (GO:0043124)	4/42	0.013378	0.0484055	4.71318	STAT1;ZC3H12A;NR1H4;ESR1
Regulation Of Cellular Response To Transforming Growth Factor Beta Stimulus (GO:1903844)	3/23	0.0135066	0.0484055	6.70709	SMAD2;SMAD3;TGFB1
Regulation Of Cholesterol Metabolic Process (GO:0090181)	3/23	0.0135066	0.0484055	6.70709	NR1H4;APOA1;APOE
Axon Extension (GO:0048675)	3/23	0.0135066	0.0484055	6.70709	HSP90AA1;HSP90AB1;SEMA3F
Regulation Of Toll-Like Receptor 4 Signaling Pathway (GO:0034143)	3/23	0.0135066	0.0484055	6.70709	TICAM2;FLOT1;TIRAP
Cholesterol Efflux (GO:0033344)	3/23	0.0135066	0.0484055	6.70709	APOA1;APOE;APOA5
Cytosolic Pattern Recognition Receptor Signaling Pathway (GO:0002753)	3/23	0.0135066	0.0484055	6.70709	MAVS;TBK1;TRAF6
Negative Regulation Of Epidermal Growth Factor Receptor Signaling Pathway (GO:0042059)	3/23	0.0135066	0.0484055	6.70709	MVP;EGFR;PTPN2
Positive Regulation Of Epithelial Cell Apoptotic Process (GO:1904037)	3/23	0.0135066	0.0484055	6.70709	PRKCI;CCL2;THBS1
Positive Regulation Of Neuron Apoptotic Process (GO:0043525)	3/23	0.0135066	0.0484055	6.70709	PRNP;CCL3;CTNNB1
Positive Regulation Of Neutrophil Migration (GO:1902624)	3/23	0.0135066	0.0484055	6.70709	CCL21;RAC1;TIRAP
Sensory Perception Of Mechanical Stimulus (GO:0050954)	6/89	0.0137498	0.0492185	3.24418	COL1A1;COL2A1;COL11A1;COL11A2;TBL1X;ATP6V1B1
Cellular Response To Light Stimulus (GO:0071482)	5/65	0.0141292	0.0504566	3.73563	CREBBP;MYC;EP300;TP53;CUL4B
Regulation Of Cell-Matrix Adhesion (GO:0001952)	5/65	0.0141292	0.0504566	3.73563	GSK3B;CSF1;CCL21;THBS1;CX3CL1
Regulation Of Chromosome Organization (GO:0033044)	4/43	0.0145002	0.0514765	4.5921	MYC;LIG4;HDAC8;UCHL5
Regulation Of Endothelial Cell Apoptotic Process (GO:2000351)	4/43	0.0145002	0.0514765	4.5921	PRKCI;KDR;CCL2;THBS1
SCF-dependent Proteasomal Ubiquitin-Dependent Protein Catabolic Process (GO:0031146)	4/43	0.0145002	0.0514765	4.5921	CUL5;CUL2;FBXO6;SKP2
Positive Regulation Of T Cell Mediated Immunity (GO:0002711)	4/43	0.0145002	0.0514765	4.5921	IL1B;TRAF6;HLA-B;HSPD1
Positive Regulation Of Biomineral Tissue Development (GO:0070169)	4/43	0.0145002	0.0514765	4.5921	CEBPB;BMP2;RXRA;ACVR2A
Regulation Of Intracellular Signal Transduction (GO:1902531)	13/297	0.0148358	0.0526062	2.0664	CSF1R;TGFB1;RPL11;RHOD;EGFR;RELA;IL1B;TRAF6;KDR;AKT1;EP300;GRB2;TNIK
Negative Regulation Of Immune Response (GO:0050777)	5/66	0.0150193	0.0531941	3.6742	FER;SRC;ALOX15;AKT1;ATG5
Defense Response To Bacterium (GO:0042742)	10/204	0.0151851	0.0535427	2.32151	SELP;FCN2;MAVS;CEBPB;IL1B;LPO;ELANE;MYD88;TIRAP;MBL2
Regulation Of Supramolecular Fiber Organization (GO:1902903)	3/24	0.0151888	0.0535427	6.38738	HSPA8;EFEMP2;APOE
Negative Regulation Of Antigen Receptor-Mediated Signaling Pathway (GO:0050858)	3/24	0.0151888	0.0535427	6.38738	PRNP;SLA2;PTPN2
Positive Regulation Of Vascular Endothelial Growth Factor Production (GO:0010575)	3/24	0.0151888	0.0535427	6.38738	C3;TGFB1;IL1B
Protein Modification By Small Protein Conjugation (GO:0032446)	15/364	0.0153941	0.0538098	1.94279	BRAP;CUL5;CUL3;UBA5;CUL2;WWP1;CBL;TRIM28;UBD;SUMO2;TRIM24;RLIM;UBA3;RBBP6;CUL4B
Bone Development (GO:0060348)	4/44	0.0156802	0.0538098	4.47706	VKORC1;GNAS;TP53;TGM2
Phosphatidylinositol Phosphate Biosynthetic Process (GO:0046854)	4/44	0.0156802	0.0538098	4.47706	SOCS1;PIK3R2;SLA2;PIK3CG
Positive Regulation Of Cytokine-Mediated Signaling Pathway (GO:0001961)	4/44	0.0156802	0.0538098	4.47706	MAVS;TICAM2;CSF1;PARP14
Regulation Of Cell-Substrate Adhesion (GO:0010810)	4/44	0.0156802	0.0538098	4.47706	ALOX15;PLG;RAC1;CX3CL1
Regulation Of Complement Activation (GO:0030449)	2/9	0.015693	0.0538098	12.7547	CFH;IL1B
DNA Damage Response, Signal Transduction Resulting In Transcription (GO:0042772)	2/9	0.015693	0.0538098	12.7547	RPS6KA6;TP53
Regulation Of Dendritic Cell Apoptotic Process (GO:2000668)	2/9	0.015693	0.0538098	12.7547	CCL21;RAPGEF2
Regulation Of Inflammatory Response To Wounding (GO:0106014)	2/9	0.015693	0.0538098	12.7547	IL33;STAT3
Regulation Of Transmembrane Transporter Activity (GO:0022898)	2/9	0.015693	0.0538098	12.7547	AHCYL1;ACTB
Cellular Response To Oxidised Low-Density Lipoprotein Particle Stimulus (GO:0140052)	2/9	0.015693	0.0538098	12.7547	AKT1;MYD88
Glycosphingolipid Catabolic Process (GO:0046479)	2/9	0.015693	0.0538098	12.7547	GM2A;HEXA
Granulocyte Migration (GO:0097530)	2/9	0.015693	0.0538098	12.7547	CCL3;CD177
High-Density Lipoprotein Particle Assembly (GO:0034380)	2/9	0.015693	0.0538098	12.7547	APOA1;APOE
Negative Regulation Of Muscle Cell Apoptotic Process (GO:0010656)	2/9	0.015693	0.0538098	12.7547	ZC3H12A;IGF1
Negative Regulation Of Transcription By RNA Polymerase I (GO:0016479)	2/9	0.015693	0.0538098	12.7547	CREBBP;FLNA
Negative Regulation Of Transforming Growth Factor Beta Production (GO:0071635)	2/9	0.015693	0.0538098	12.7547	HSP90AB1;FN1
Nerve Growth Factor Signaling Pathway (GO:0038180)	2/9	0.015693	0.0538098	12.7547	MAGI2;RAPGEF2
Peptidyl-Lysine Acetylation (GO:0018394)	2/9	0.015693	0.0538098	12.7547	CREBBP;EP300
Positive Regulation Of Mesenchymal Cell Proliferation (GO:0002053)	2/9	0.015693	0.0538098	12.7547	STAT1;MYC
Positive Regulation Of Monocyte Differentiation (GO:0045657)	2/9	0.015693	0.0538098	12.7547	CD4;CSF1
Positive Regulation Of Myoblast Fusion (GO:1901741)	2/9	0.015693	0.0538098	12.7547	EHD1;FLOT1
Positive Regulation Of Platelet Activation (GO:0010572)	2/9	0.015693	0.0538098	12.7547	SELP;PLA2G4A
Positive Regulation Of Vasculogenesis (GO:2001214)	2/9	0.015693	0.0538098	12.7547	KDR;RAPGEF2
Sensory Perception Of Sound (GO:0007605)	6/92	0.0159798	0.0546687	3.13053	COL1A1;COL2A1;COL11A1;COL11A2;TBL1X;ATP6V1B1
Positive Regulation Of Protein Catabolic Process (GO:0045732)	6/92	0.0159798	0.0546687	3.13053	GSK3B;HSP90AA1;CSNK2A1;IFNG;IL1B;APOE
Ubiquitin-Dependent Protein Catabolic Process (GO:0006511)	15/367	0.0164582	0.0562415	1.92594	GSK3B;CUL3;WWP1;CBL;RAD23B;TOM1L1;RMND5B;SH3BGRL;TOLLIP;UBD;RLIM;CTNNB1;RBBP6;TBL1X;SKP2
Negative Regulation Of Cell Differentiation (GO:0045596)	10/207	0.016651	0.0568361	2.2858	SMARCD1;BMP2;SMAD3;TGFB1;IFNG;IGF2;SORD;PPARA;ACTB;EGFR
Negative Regulation Of Amide Metabolic Process (GO:0034249)	6/93	0.0167755	0.0571962	3.09439	PRNP;CSNK2A1;RPL13A;APOE;IGF1;GAPDH
Regulation Of Cellular Metabolic Process (GO:0031323)	4/45	0.0169188	0.0572584	4.36764	EIF6;EP300;PPARA;OGT
Regulation Of Glycogen Biosynthetic Process (GO:0005979)	3/25	0.0169837	0.0572584	6.09673	GSK3B;IGF2;IGF1
Regulation Of Neutrophil Chemotaxis (GO:0090022)	3/25	0.0169837	0.0572584	6.09673	CCL21;RAC1;TIRAP
Response To Zinc Ion (GO:0010043)	3/25	0.0169837	0.0572584	6.09673	MT2A;MT1F;MT1G
Wound Healing, Spreading Of Cells (GO:0044319)	3/25	0.0169837	0.0572584	6.09673	ITGB1;FLNA;CD44
Lamellipodium Assembly (GO:0030032)	3/25	0.0169837	0.0572584	6.09673	ITGB1;RAC1;RHOD
Negative Regulation Of Proteolysis Involved In Protein Catabolic Process (GO:1903051)	3/25	0.0169837	0.0572584	6.09673	HSP90AB1;CSNK2A1;RPL11
Negative Regulation Of Response To Wounding (GO:1903035)	3/25	0.0169837	0.0572584	6.09673	IL33;STAT3;FGF2
Positive Regulation Of T Cell Migration (GO:2000406)	3/25	0.0169837	0.0572584	6.09673	APP;CCL21;CCL20
Positive Regulation Of Glucose Import (GO:0046326)	3/25	0.0169837	0.0572584	6.09673	PRKCI;AKT1;IGF1
Negative Regulation Of DNA-binding Transcription Factor Activity (GO:0043433)	8/149	0.0174539	0.0587121	2.55043	PRNP;IRAK1;IRAK2;ZC3H12A;FLNA;ESR1;PKD1;PEX14
Negative Regulation Of Protein Phosphorylation (GO:0001933)	8/149	0.0174539	0.0587121	2.55043	PRNP;TGFB1;IGFBP3;MVP;ZC3H12A;NCK2;SORD;AKT1
Regulation Of Nervous System Development (GO:0051960)	4/46	0.018217	0.0611426	4.26343	CX3CR1;IL1B;CTNNB1;CX3CL1
Homotypic Cell-Cell Adhesion (GO:0034109)	4/46	0.018217	0.0611426	4.26343	GNAS;HBB;FLNA;PIK3CG
Regulation Of Vascular Endothelial Growth Factor Production (GO:0010574)	3/26	0.0188921	0.0622558	5.83136	C3;TGFB1;IL1B
Cellular Response To Xenobiotic Stimulus (GO:0071466)	3/26	0.0188921	0.0622558	5.83136	MYC;IL1B;TP53
Dendritic Spine Organization (GO:0097061)	3/26	0.0188921	0.0622558	5.83136	PRNP;WASL;IGF1R
Telomere Maintenance Via Telomere Lengthening (GO:0010833)	3/26	0.0188921	0.0622558	5.83136	HSP90AA1;HSP90AB1;TERF1
Negative Regulation Of Catalytic Activity (GO:0043086)	3/26	0.0188921	0.0622558	5.83136	PPP1R12A;HP;TP53
Negative Regulation Of Insulin Receptor Signaling Pathway (GO:0046627)	3/26	0.0188921	0.0622558	5.83136	SOCS1;IL1B;PTPN2
Negative Regulation Of Lipid Metabolic Process (GO:0045833)	3/26	0.0188921	0.0622558	5.83136	NCOR1;IL1B;APOD
Positive Regulation Of Erythrocyte Differentiation (GO:0045648)	3/26	0.0188921	0.0622558	5.83136	STAT1;STAT3;ACVR2A
Positive Regulation Of Phosphatidylinositol 3-Kinase Activity (GO:0043552)	3/26	0.0188921	0.0622558	5.83136	TGFB1;CCL21;FGF2
Regulation Of Notch Signaling Pathway (GO:0008593)	5/70	0.018953	0.0622558	3.44739	PRKCI;SRC;STAT3;AKT1;TP63
Modulation Of Chemical Synaptic Transmission (GO:0050804)	7/123	0.0191148	0.0622558	2.7098	ITGB1;CX3CR1;APP;GSK3B;IL1B;NPTX1;MAPK8IP2
Regulation Of Dendritic Cell Differentiation (GO:2001198)	2/10	0.0193336	0.0622558	11.1598	LGALS1;HLA-B
Regulation Of Glycoprotein Biosynthetic Process (GO:0010559)	2/10	0.0193336	0.0622558	11.1598	CCL21;IGF1
T Cell Chemotaxis (GO:0010818)	2/10	0.0193336	0.0622558	11.1598	CCL3;PIK3CG
Regulation Of Lamellipodium Morphogenesis (GO:2000392)	2/10	0.0193336	0.0622558	11.1598	SRC;CD44
Regulation Of Mitochondrial Depolarization (GO:0051900)	2/10	0.0193336	0.0622558	11.1598	SRC;KDR
Angiogenesis Involved In Wound Healing (GO:0060055)	2/10	0.0193336	0.0622558	11.1598	SRF;KDR
Regulation Of Smooth Muscle Cell Apoptotic Process (GO:0034391)	2/10	0.0193336	0.0622558	11.1598	IFNG;IGF1
Engulfment Of Apoptotic Cell (GO:0043652)	2/10	0.0193336	0.0622558	11.1598	RAC1;THBS1
Steroid Hormone Mediated Signaling Pathway (GO:0043401)	2/10	0.0193336	0.0622558	11.1598	MAPK1;ESR1
Synaptic Vesicle Transport (GO:0048489)	2/10	0.0193336	0.0622558	11.1598	SNAPIN;DNM2
Insulin-Like Growth Factor Receptor Signaling Pathway (GO:0048009)	2/10	0.0193336	0.0622558	11.1598	IGF1;IGF1R
Lipoprotein Catabolic Process (GO:0042159)	2/10	0.0193336	0.0622558	11.1598	APOE;CTSD
miRNA Catabolic Process (GO:0010587)	2/10	0.0193336	0.0622558	11.1598	ZC3H12A;SND1
Monocyte Differentiation (GO:0030224)	2/10	0.0193336	0.0622558	11.1598	CSF1R;MT1G
Negative Regulation Of T-helper Cell Differentiation (GO:0045623)	2/10	0.0193336	0.0622558	11.1598	ZC3H12A;JAK3
Negative Regulation Of Glycolytic Process (GO:0045820)	2/10	0.0193336	0.0622558	11.1598	NCOR1;PPARA
Negative Regulation Of Interleukin-17 Production (GO:0032700)	2/10	0.0193336	0.0622558	11.1598	PRNP;IFNG
Negative Regulation Of Transmembrane Transport (GO:0034763)	2/10	0.0193336	0.0622558	11.1598	IL1B;THBS1
Neuron Projection Maintenance (GO:1990535)	2/10	0.0193336	0.0622558	11.1598	APP;PRNP
Oxygen Transport (GO:0015671)	2/10	0.0193336	0.0622558	11.1598	HBB;HBA1
Positive Regulation Of Cholesterol Metabolic Process (GO:0090205)	2/10	0.0193336	0.0622558	11.1598	APOA1;APOE
Positive Regulation Of Macrophage Differentiation (GO:0045651)	2/10	0.0193336	0.0622558	11.1598	TGFB1;CSF1
Positive Regulation Of Phospholipid Transport (GO:2001140)	2/10	0.0193336	0.0622558	11.1598	APOA1;APOE
Positive Regulation Of Toll-Like Receptor 4 Signaling Pathway (GO:0034145)	2/10	0.0193336	0.0622558	11.1598	TICAM2;TIRAP
Positive Regulation Of Transcription From RNA Polymerase II Promoter In Response To Endoplasmic Reticulum Stress (GO:1990440)	2/10	0.0193336	0.0622558	11.1598	CEBPB;TP53
Progesterone Receptor Signaling Pathway (GO:0050847)	2/10	0.0193336	0.0622558	11.1598	SRC;UBE3A
Protein Localization To Endosome (GO:0036010)	2/10	0.0193336	0.0622558	11.1598	TOLLIP;PACSIN2
Negative Regulation Of Tumor Necrosis Factor Production (GO:0032720)	4/47	0.0195754	0.0629671	4.16407	ZC3H12A;NR1H4;IGF1;CX3CL1
Regulation Of Cellular Component Organization (GO:0051128)	8/153	0.0201257	0.0646683	2.47957	HSPA8;RAB5B;HSP90AA1;PACSIN2;RAPGEF2;APOE;CD177;PAPPA2
Negative Regulation Of Cell Growth (GO:0030308)	7/125	0.0206857	0.0663968	2.6636	MAG;SMAD3;TGFB1;HYAL1;HNF4A;TP53;ESR2
Epithelium Development (GO:0060429)	8/154	0.0208367	0.0666336	2.46246	BMP2;TGFB1;STAT1;TOLLIP;KDR;CDK1;VDAC1;PKD1
Cellular Response To Epidermal Growth Factor Stimulus (GO:0071364)	3/27	0.0209142	0.0666336	5.5881	EEF1A1;ERBB2;EGFR
Regulation Of Transcription Regulatory Region DNA Binding (GO:2000677)	3/27	0.0209142	0.0666336	5.5881	TGFB1;TRAF6;IGF1
Negative Regulation Of Cellular Response To Insulin Stimulus (GO:1900077)	3/27	0.0209142	0.0666336	5.5881	SOCS1;IL1B;PTPN2
Negative Regulation Of Neurogenesis (GO:0050768)	3/27	0.0209142	0.0666336	5.5881	CCL11;IL1B;RAPGEF2
Peptide Cross-Linking (GO:0018149)	3/27	0.0209142	0.0666336	5.5881	FN1;THBS1;TGM2
Regulation Of Androgen Receptor Signaling Pathway (GO:0060765)	3/27	0.0209142	0.0666336	5.5881	NCOR1;HDAC1;EP300
Cellular Response To Radiation (GO:0071478)	4/48	0.0209947	0.0667489	4.06922	GADD45A;LIG4;GRB2;TP53
Regulation Of DNA Binding (GO:0051101)	4/48	0.0209947	0.0667489	4.06922	JUN;TGFB1;IGF1;MMP8
Cholesterol Homeostasis (GO:0042632)	5/72	0.0211516	0.0671061	3.34414	EHD1;HNF4A;APOA1;APOE;APOA5
Response To Ionizing Radiation (GO:0010212)	5/72	0.0211516	0.0671061	3.34414	GADD45A;MYC;LIG4;GRB2;TP53
Protein-Containing Complex Organization (GO:0043933)	7/126	0.0215038	0.068152	2.64108	CREBBP;FAS;IL1RAP;WASL;IKBKG;TP53;PEX14
Sterol Homeostasis (GO:0055092)	5/73	0.0223105	0.0704125	3.29479	EHD1;HNF4A;APOA1;APOE;APOA5
Positive Regulation Of Secretion By Cell (GO:1903532)	5/73	0.0223105	0.0704125	3.29479	BMP2;TGFB1;ANXA2;IL1B;IGF1
Protein Tetramerization (GO:0051262)	5/73	0.0223105	0.0704125	3.29479	NUDT21;PKD1;GRIN2B;KCNJ2;ALDH9A1
Regulation Of Rho Protein Signal Transduction (GO:0035023)	5/73	0.0223105	0.0704125	3.29479	CUL3;ABL1;APOA1;RAC1;APOE
Regulation Of Response To External Stimulus (GO:0032101)	7/127	0.0223442	0.0704449	2.61894	IL1R1;IRF1;ALOX15;MYD88;CX3CL1;TIRAP;RELA
Negative Regulation Of Tumor Necrosis Factor Superfamily Cytokine Production (GO:1903556)	4/49	0.0224755	0.0707849	3.97859	ZC3H12A;NR1H4;IGF1;CX3CL1
Regulation Of Platelet Activation (GO:0010543)	3/28	0.0230503	0.0714827	5.3643	SELP;FLNA;PLA2G4A
Negative Regulation Of Type II Interferon Production (GO:0032689)	3/28	0.0230503	0.0714827	5.3643	PRNP;ZC3H12A;NR1H4
Regulation Of Bone Resorption (GO:0045124)	3/28	0.0230503	0.0714827	5.3643	MC4R;CSF1R;SRC
Protein Complex Oligomerization (GO:0051259)	6/100	0.0231196	0.0714827	2.86293	EHD1;ALAD;NUDT21;PDCD6IP;ZC3H12A;ELAVL1
Regulation Of Cytoplasmic Transport (GO:1903649)	2/11	0.02329	0.0714827	9.91933	SRC;MAPK1
Regulation Of Leukocyte Cell-Cell Adhesion (GO:1903037)	2/11	0.02329	0.0714827	9.91933	AKT1;PPARA
Regulation Of Mesenchymal Cell Proliferation (GO:0010464)	2/11	0.02329	0.0714827	9.91933	STAT1;MYC
Regulation Of Monocyte Chemotactic Protein-1 Production (GO:0071637)	2/11	0.02329	0.0714827	9.91933	IL1B;APOD
Regulation Of Muscle System Process (GO:0090257)	2/11	0.02329	0.0714827	9.91933	SRI;PPP1R12B
Regulation Of Phospholipase C Activity (GO:1900274)	2/11	0.02329	0.0714827	9.91933	ESR1;FGF2
Carbon Dioxide Transport (GO:0015670)	2/11	0.02329	0.0714827	9.91933	HBB;HBA1
Regulation Of Stress-Activated Protein Kinase Signaling Cascade (GO:0070302)	2/11	0.02329	0.0714827	9.91933	MAPK1;TIRAP
Regulation Of Type II Interferon-Mediated Signaling Pathway (GO:0060334)	2/11	0.02329	0.0714827	9.91933	PARP14;PTPN2
Central Nervous System Neuron Axonogenesis (GO:0021955)	2/11	0.02329	0.0714827	9.91933	HSP90AA1;HSP90AB1
Retinoic Acid Receptor Signaling Pathway (GO:0048384)	2/11	0.02329	0.0714827	9.91933	RXRA;THRB
Ganglion Development (GO:0061548)	2/11	0.02329	0.0714827	9.91933	CTNNB1;SEMA3F
Isotype Switching (GO:0045190)	2/11	0.02329	0.0714827	9.91933	LIG4;HSPD1
Macrophage Chemotaxis (GO:0048246)	2/11	0.02329	0.0714827	9.91933	CCL3;CCL2
Negative Regulation Of calcineurin-NFAT Signaling Cascade (GO:0070885)	2/11	0.02329	0.0714827	9.91933	GSK3B;PRNP
Negative Regulation Of Calcineurin-Mediated Signaling (GO:0106057)	2/11	0.02329	0.0714827	9.91933	GSK3B;PRNP
Negative Regulation Of Myotube Differentiation (GO:0010832)	2/11	0.02329	0.0714827	9.91933	HDAC3;HDAC1
Negative Regulation Of Platelet-Derived Growth Factor Receptor Signaling Pathway (GO:0010642)	2/11	0.02329	0.0714827	9.91933	APOD;PTPN2
Positive Regulation Of Muscle Contraction (GO:0045933)	2/11	0.02329	0.0714827	9.91933	CTTN;SRF
Regulation Of Adipose Tissue Development (GO:1904177)	2/11	0.02329	0.0714827	9.91933	NCOA1;NCOA2
Regulation Of Amyloid Precursor Protein Catabolic Process (GO:1902991)	2/11	0.02329	0.0714827	9.91933	PRNP;APOE
Peptidyl-Serine Phosphorylation (GO:0018105)	8/158	0.0238592	0.0731552	2.3963	RPS6KA3;GSK3B;PRKCI;TBK1;CSNK2A1;CDK1;MAPK1;PKD1
Regulation Of Epithelial Cell Migration (GO:0010632)	4/50	0.0240184	0.073345	3.8919	IFNG;HYAL1;SRC;MCC
Regulation Of Mitochondrion Organization (GO:0010821)	4/50	0.0240184	0.073345	3.8919	GSK3B;STAT2;EP300;VDAC1
Cell Chemotaxis (GO:0060326)	4/50	0.0240184	0.073345	3.8919	CCL21;CCL20;PLXNB3;CX3CL1
Plasma Membrane Bounded Cell Projection Morphogenesis (GO:0120039)	4/50	0.0240184	0.073345	3.8919	DBNL;CTTN;TNIK;DNM2
Proteasomal Protein Catabolic Process (GO:0010498)	10/220	0.0242344	0.0739295	2.14286	RMND5B;GSK3B;SH3BGRL;CUL3;WWP1;CTNNB1;TBL1X;SKP2;RAD23B;CUL4B
Negative Regulation Of Phosphorylation (GO:0042326)	5/75	0.0247502	0.0754268	3.20033	PRNP;TGFB1;IGFBP3;ZC3H12A;SORD
Proteasome-Mediated Ubiquitin-Dependent Protein Catabolic Process (GO:0043161)	13/319	0.0249895	0.0760792	1.91564	GSK3B;CUL5;CUL3;CUL2;WWP1;RAD23B;RMND5B;SH3BGRL;CTNNB1;FBXO6;TBL1X;SKP2;ANKZF1
Regulation Of Protein Secretion (GO:0050708)	6/102	0.0251918	0.0766176	2.803	TGFB1;IFNG;HNF4A;IL1B;APOE;IGF1
Response To Interferon-Beta (GO:0035456)	3/29	0.0253004	0.0766387	5.15772	STAT1;IRF1;IFNAR1
Positive Regulation Of Calcium Ion Transport (GO:0051928)	3/29	0.0253004	0.0766387	5.15772	CCL4;CCL3;CCL2
Positive Regulation Of Dephosphorylation (GO:0035306)	3/29	0.0253004	0.0766387	5.15772	BMP2;TGFB1;SRC
Positive Regulation Of Endopeptidase Activity (GO:0010950)	3/29	0.0253004	0.0766387	5.15772	STAT3;GRIN2B;MBL2
Regulation Of Telomere Maintenance Via Telomerase (GO:0032210)	4/51	0.025624	0.077463	3.8089	SRC;MAPK1;CTNNB1;TERF1
Positive Regulation Of Ras Protein Signal Transduction (GO:0046579)	4/51	0.025624	0.077463	3.8089	APOA1;RAC1;IGF1;PIK3CG
Circulatory System Development (GO:0072359)	7/132	0.0268877	0.0809517	2.51353	BMP2;TGFB1;ERBB3;SRF;FN1;SRI;PKD1
Adenylate Cyclase-Inhibiting G Protein-Coupled Receptor Signaling Pathway (GO:0007193)	4/52	0.0272926	0.0809517	3.72936	MTNR1A;PSAP;FLNA;OPRM1
Cellular Response To Ionizing Radiation (GO:0071479)	4/52	0.0272926	0.0809517	3.72936	GADD45A;LIG4;GRB2;TP53
Negative Regulation Of Response To Stimulus (GO:0048585)	4/52	0.0272926	0.0809517	3.72936	BRAP;ERBB3;IGFBP3;APOA1
Embryonic Organ Development (GO:0048568)	5/77	0.0273549	0.0809517	3.11111	COL2A1;TGFB1;KDR;IGF2;PKD1
Positive Regulation Of Response To Stimulus (GO:0048584)	5/77	0.0273549	0.0809517	3.11111	MAVS;TRIM28;VDAC1;UCHL5;EGFR
Regulation Of Chemokine (C-X-C Motif) Ligand 2 Production (GO:2000341)	2/12	0.0275466	0.0809517	8.92694	TIRAP;MBL2
Regulation Of Dosage Compensation By Inactivation Of X Chromosome (GO:1900095)	2/12	0.0275466	0.0809517	8.92694	RLIM;OGT
Regulation Of Lymphocyte Migration (GO:2000401)	2/12	0.0275466	0.0809517	8.92694	AKT1;WASL
Regulation Of Monooxygenase Activity (GO:0032768)	2/12	0.0275466	0.0809517	8.92694	IL1B;EGFR
Regulation Of Platelet-Derived Growth Factor Receptor Signaling Pathway (GO:0010640)	2/12	0.0275466	0.0809517	8.92694	APOD;CBL
Cellular Component Maintenance (GO:0043954)	2/12	0.0275466	0.0809517	8.92694	PRNP;IGF1R
Response To Interleukin-6 (GO:0070741)	2/12	0.0275466	0.0809517	8.92694	NFKB1;RELA
Glucose Import (GO:0046323)	2/12	0.0275466	0.0809517	8.92694	HNF1A;SLC2A4
Granulocyte Differentiation (GO:0030851)	2/12	0.0275466	0.0809517	8.92694	CEBPA;CEBPE
Macrophage Migration (GO:1905517)	2/12	0.0275466	0.0809517	8.92694	CCL3;CCL2
Negative Regulation Of Alcohol Biosynthetic Process (GO:1902931)	2/12	0.0275466	0.0809517	8.92694	BMP2;NFKB1
Negative Regulation Of Locomotion (GO:0040013)	2/12	0.0275466	0.0809517	8.92694	ELANE;PTPN2
Negative Regulation Of Mononuclear Cell Migration (GO:0071676)	2/12	0.0275466	0.0809517	8.92694	AKT1;WASL
Phospholipid Homeostasis (GO:0055091)	2/12	0.0275466	0.0809517	8.92694	HNF4A;APOA1
Positive Regulation Of CD4-positive, Alpha-Beta T Cell Activation (GO:2000516)	2/12	0.0275466	0.0809517	8.92694	SOCS1;ZBTB7B
Positive Regulation Of Histone H3-K4 Methylation (GO:0051571)	2/12	0.0275466	0.0809517	8.92694	CTNNB1;OGT
Positive Regulation Of Insulin Receptor Signaling Pathway (GO:0046628)	2/12	0.0275466	0.0809517	8.92694	IGF2;ZBTB7B
Positive Regulation Of mRNA Metabolic Process (GO:1903313)	2/12	0.0275466	0.0809517	8.92694	NUDT21;ZC3H12A
Positive Regulation Of Protein Export From Nucleus (GO:0046827)	2/12	0.0275466	0.0809517	8.92694	GSK3B;IL1B
Positive Regulation Of Vascular Endothelial Cell Proliferation (GO:1905564)	2/12	0.0275466	0.0809517	8.92694	IGF2;FGF2
Primary miRNA Processing (GO:0031053)	2/12	0.0275466	0.0809517	8.92694	SMAD2;SMAD3
Regulation Of Macrophage Derived Foam Cell Differentiation (GO:0010743)	3/30	0.0276643	0.0809517	4.96644	CSF1;PPARA;NFKB1
Cytoplasmic Translational Initiation (GO:0002183)	3/30	0.0276643	0.0809517	4.96644	EIF6;EIF3E;EIF3F
Positive Regulation Of Interleukin-10 Production (GO:0032733)	3/30	0.0276643	0.0809517	4.96644	IRF4;STAT3;HSPD1
Positive Regulation Of Lipid Kinase Activity (GO:0090218)	3/30	0.0276643	0.0809517	4.96644	TGFB1;CCL21;FGF2
Regulation Of Calcium-Mediated Signaling (GO:0050848)	3/30	0.0276643	0.0809517	4.96644	CCL4;CCL3;SLA2
Regulation Of Cell Migration Involved In Sprouting Angiogenesis (GO:0090049)	3/30	0.0276643	0.0809517	4.96644	KDR;FGF2;THBS1
Intracellular Protein Transport (GO:0006886)	13/325	0.0284864	0.0832764	1.87822	CTSA;RAB5B;TGFB1;RPL11;STAT3;AP2A1;PKD1;EHD1;SEC23IP;CTTN;AKT1;TMED7;KPNA1
Regulation Of Innate Immune Response (GO:0045088)	5/78	0.0287201	0.0837971	3.06834	CFH;IRF1;AKT1;TIRAP;ATG5
Cellular Response To Nutrient Levels (GO:0031669)	5/78	0.0287201	0.0837971	3.06834	HSPA8;CREBBP;ALB;PPARA;PRKAB1
Regulation Of Receptor Signaling Pathway Via JAK-STAT (GO:0046425)	4/53	0.0290246	0.0845219	3.65306	SOCS1;EP300;JAK3;PTPN2
Negative Regulation Of Metabolic Process (GO:0009892)	4/53	0.0290246	0.0845219	3.65306	IL1B;ARRDC3;ALDH1A1;IL18R1
Positive Regulation Of Catabolic Process (GO:0009896)	5/79	0.0301277	0.0866033	3.02672	GSK3B;HSP90AA1;CSNK2A1;IL1B;APOA5
Regulation Of Dendrite Morphogenesis (GO:0048814)	3/31	0.0301416	0.0866033	4.78882	GSK3B;RAPGEF2;TNIK
Regulation Of Gluconeogenesis (GO:0006111)	3/31	0.0301416	0.0866033	4.78882	EP300;OGT;PTPN2
Regulation Of Long-Term Synaptic Potentiation (GO:1900271)	3/31	0.0301416	0.0866033	4.78882	APP;GSK3B;APOE
Regulation Of Response To Biotic Stimulus (GO:0002831)	3/31	0.0301416	0.0866033	4.78882	IRF1;CX3CL1;TIRAP
Regulation Of Transmembrane Receptor Protein Serine/Threonine Kinase Signaling Pathway (GO:0090092)	3/31	0.0301416	0.0866033	4.78882	SMAD2;SMAD3;TGFB1
Endodermal Cell Differentiation (GO:0035987)	3/31	0.0301416	0.0866033	4.78882	COL11A1;FN1;MMP8
Leukocyte Cell-Cell Adhesion (GO:0007159)	3/31	0.0301416	0.0866033	4.78882	ITGB1;SELP;CD177
Negative Regulation Of DNA Biosynthetic Process (GO:2000279)	3/31	0.0301416	0.0866033	4.78882	SRC;TERF1;TP53
Negative Regulation Of Cell-Matrix Adhesion (GO:0001953)	3/31	0.0301416	0.0866033	4.78882	SRC;APOD;THBS1
Positive Regulation Of G1/S Transition Of Mitotic Cell Cycle (GO:1900087)	3/31	0.0301416	0.0866033	4.78882	HYAL1;AKT1;EGFR
Positive Regulation Of Cholesterol Transport (GO:0032376)	3/31	0.0301416	0.0866033	4.78882	RXRA;APOA1;APOE
Positive Regulation Of Lamellipodium Organization (GO:1902745)	3/31	0.0301416	0.0866033	4.78882	ACTR2;SRC;RAC1
Presynaptic Endocytosis (GO:0140238)	3/31	0.0301416	0.0866033	4.78882	DNM3;DNM1;DNM2
Peptidyl-Serine Modification (GO:0018209)	8/166	0.0308019	0.0884162	2.27403	RPS6KA3;GSK3B;PRKCI;TBK1;CSNK2A1;CDK1;MAPK1;PKD1
Positive Regulation Of T Cell Activation (GO:0050870)	6/107	0.0309037	0.0885396	2.66355	SMARCD1;IL1B;NCK2;CCL2;ACTB;HSPD1
Positive Regulation Of Autophagy (GO:0010508)	6/107	0.0309037	0.0885396	2.66355	GSK3B;TBK1;IFNG;ZC3H12A;KDR;IKBKG
Calcium Ion Transmembrane Transport (GO:0070588)	5/80	0.031578	0.0903033	2.98621	GRIN2A;GRIN2C;PKD1;GRIN2B;GRIN2D
Membrane Organization (GO:0061024)	8/167	0.0317576	0.0903033	2.25961	HSPA8;PRKCI;DBNL;PDCD6IP;ANXA2;WASL;EGFR;DNM2
Regulation Of Fatty Acid Beta-Oxidation (GO:0031998)	2/13	0.0320885	0.0903033	8.11499	AKT1;PPARA
Regulation Of Immune Effector Process (GO:0002697)	2/13	0.0320885	0.0903033	8.11499	CFH;IRF4
Acute-Phase Response (GO:0006953)	2/13	0.0320885	0.0903033	8.11499	CEBPB;MBL2
Regulation Of Myoblast Fusion (GO:1901739)	2/13	0.0320885	0.0903033	8.11499	EHD1;FLOT1
Branching Involved In Blood Vessel Morphogenesis (GO:0001569)	2/13	0.0320885	0.0903033	8.11499	KDR;CTNNB1
Cytoplasmic Sequestering Of Protein (GO:0051220)	2/13	0.0320885	0.0903033	8.11499	FLNA;PKD1
Endolysosomal Toll-Like Receptor Signaling Pathway (GO:0140894)	2/13	0.0320885	0.0903033	8.11499	IRAK1;MYD88
Synaptic Vesicle Localization (GO:0097479)	2/13	0.0320885	0.0903033	8.11499	SNAPIN;DNM2
Microvillus Organization (GO:0032528)	2/13	0.0320885	0.0903033	8.11499	RAPGEF2;TNIK
Negative Regulation Of Fibroblast Growth Factor Receptor Signaling Pathway (GO:0040037)	2/13	0.0320885	0.0903033	8.11499	FGF2;THBS1
Negative Regulation Of Interleukin-12 Production (GO:0032695)	2/13	0.0320885	0.0903033	8.11499	THBS1;JAK3
Negative Regulation Of Neuroinflammatory Response (GO:0150079)	2/13	0.0320885	0.0903033	8.11499	IGF1;CX3CL1
Positive Regulation Of T Cell Receptor Signaling Pathway (GO:0050862)	2/13	0.0320885	0.0903033	8.11499	IKBKG;RELA
Positive Regulation Of Alpha-Beta T Cell Differentiation (GO:0046638)	2/13	0.0320885	0.0903033	8.11499	SOCS1;ZBTB7B
Positive Regulation Of Cellular Response To Insulin Stimulus (GO:1900078)	2/13	0.0320885	0.0903033	8.11499	IGF2;ZBTB7B
Positive Regulation Of Glycogen Biosynthetic Process (GO:0045725)	2/13	0.0320885	0.0903033	8.11499	IGF2;IGF1
Regulation Of Cellular Ketone Metabolic Process (GO:0010565)	2/13	0.0320885	0.0903033	8.11499	NR1H4;PPARA
Positive Regulation Of DNA Metabolic Process (GO:0051054)	6/108	0.0321394	0.0903621	2.6373	TRIM28;MYC;TERF1;FGF2;UCHL5;EGFR
Anterograde Trans-Synaptic Signaling (GO:0098916)	9/199	0.0324525	0.0911573	2.12883	RPS6KA3;GRIN2A;KCND2;CNP;UNC119;MAPK1;NPTX1;GRIN2B;MBL2
Positive Regulation Of Tyrosine Phosphorylation Of STAT Protein (GO:0042531)	4/55	0.0326804	0.0916006	3.50944	CSF1R;IFNG;IGF1;PARP14
Regulation Of Cholesterol Efflux (GO:0010874)	3/32	0.0327319	0.0916006	4.62345	RXRA;APOA1;APOE
Regulation Of Transcription By RNA Polymerase I (GO:0006356)	3/32	0.0327319	0.0916006	4.62345	CREBBP;ERBB2;FLNA
Negative Regulation Of Fat Cell Differentiation (GO:0045599)	3/32	0.0327319	0.0916006	4.62345	BMP2;SMAD3;TGFB1
Activation Of Protein Kinase Activity (GO:0032147)	5/81	0.0330713	0.0924645	2.94676	TOM1L1;IRAK1;TRAF6;IGF1;TIRAP
Extracellular Structure Organization (GO:0043062)	6/109	0.0334069	0.0932299	2.61156	COL1A1;APP;COL1A2;COL11A1;COL9A1;MMP8
Negative Regulation Of Developmental Process (GO:0051093)	6/109	0.0334069	0.0932299	2.61156	SMARCD1;RPS6KA6;BMP2;TGFB1;HDAC1;OGT
Intracellular Calcium Ion Homeostasis (GO:0006874)	7/139	0.0342487	0.0954908	2.37938	CCL13;CCL11;CCL8;CCL7;CCL3;CCL1;ELANE
Nucleotide-Excision Repair (GO:0006289)	4/56	0.0346046	0.096394	3.44178	LIG4;MMS19;RAD23B;TP53
External Encapsulating Structure Organization (GO:0045229)	6/110	0.0347063	0.0965879	2.58632	COL1A1;APP;COL1A2;COL11A1;COL9A1;MMP8
Regulation Of Type I Interferon-Mediated Signaling Pathway (GO:0060338)	3/33	0.0354343	0.0978909	4.46911	MAVS;STAT2;PTPN2
Epithelial Tube Morphogenesis (GO:0060562)	3/33	0.0354343	0.0978909	4.46911	CSF1R;CTNNB1;PKD1
Negative Regulation Of Epithelial Cell Migration (GO:0010633)	3/33	0.0354343	0.0978909	4.46911	APOE;MCC;THBS1
Negative Regulation Of Small Molecule Metabolic Process (GO:0062014)	3/33	0.0354343	0.0978909	4.46911	NCOR1;EP300;PPARA
Positive Regulation Of Chromosome Organization (GO:2001252)	3/33	0.0354343	0.0978909	4.46911	CDK1;LIG4;TERF1
Positive Regulation Of Protein Dephosphorylation (GO:0035307)	3/33	0.0354343	0.0978909	4.46911	HSP90AB1;TGFB1;MAGI2
Regulation Of NLRP3 Inflammasome Complex Assembly (GO:1900225)	3/33	0.0354343	0.0978909	4.46911	HSPA8;MAVS;MYD88
Regulation Of Activated T Cell Proliferation (GO:0046006)	3/33	0.0354343	0.0978909	4.46911	PRNP;IGF2;IGF1
Epigenetic Regulation Of Gene Expression (GO:0040029)	5/83	0.0361879	0.0997488	2.87091	SMARCD1;IGF2;EP300;TP53;EZH2
Signal Transduction In Response To DNA Damage (GO:0042770)	4/57	0.0365933	0.0997488	3.37667	GADD45A;FBXO6;GRB2;TP53
Regulation Of Cholesterol Storage (GO:0010885)	2/14	0.0369011	0.0997488	7.43836	EHD1;PPARA
Regulation Of Endothelial Cell Chemotaxis (GO:2001026)	2/14	0.0369011	0.0997488	7.43836	FGF2;THBS1
Regulation Of Feeding Behavior (GO:0060259)	2/14	0.0369011	0.0997488	7.43836	MC4R;STAT3
Regulation Of Histone H3-K4 Methylation (GO:0051569)	2/14	0.0369011	0.0997488	7.43836	CTNNB1;OGT
Regulation Of Integrin Activation (GO:0033623)	2/14	0.0369011	0.0997488	7.43836	SELP;SRC
Regulation Of Microglial Cell Activation (GO:1903978)	2/14	0.0369011	0.0997488	7.43836	MMP8;CX3CL1
Cellular Response To Exogenous dsRNA (GO:0071360)	2/14	0.0369011	0.0997488	7.43836	MAVS;FLOT1
Regulation Of Superoxide Anion Generation (GO:0032928)	2/14	0.0369011	0.0997488	7.43836	TGFB1;CD177
Lipoprotein Biosynthetic Process (GO:0042158)	2/14	0.0369011	0.0997488	7.43836	APOE;ATG5
Membrane Raft Organization (GO:0031579)	2/14	0.0369011	0.0997488	7.43836	ANXA2;FLOT1
Microvillus Assembly (GO:0030033)	2/14	0.0369011	0.0997488	7.43836	RAPGEF2;TNIK
Negative Regulation Of Androgen Receptor Signaling Pathway (GO:0060766)	2/14	0.0369011	0.0997488	7.43836	NCOR1;HDAC1
Negative Regulation Of Receptor Signaling Pathway Via STAT (GO:1904893)	2/14	0.0369011	0.0997488	7.43836	SOCS1;PTPN2
Odontogenesis Of Dentin-Containing Tooth (GO:0042475)	2/14	0.0369011	0.0997488	7.43836	BMP2;HDAC1
Pathway-Restricted SMAD Protein Phosphorylation (GO:0060389)	2/14	0.0369011	0.0997488	7.43836	BMP2;TGFB1
Positive Regulation Of Endothelial Cell Chemotaxis (GO:2001028)	2/14	0.0369011	0.0997488	7.43836	KDR;FGF2
Positive Regulation Of Exosomal Secretion (GO:1903543)	2/14	0.0369011	0.0997488	7.43836	PDCD6IP;IFNG
Positive Regulation Of Glycogen Metabolic Process (GO:0070875)	2/14	0.0369011	0.0997488	7.43836	IGF2;IGF1
Positive Regulation Of Transcription From RNA Polymerase II Promoter Involved In Cellular Response To Chemical Stimulus (GO:1901522)	2/14	0.0369011	0.0997488	7.43836	BMP2;RELA
Prostanoid Biosynthetic Process (GO:0046457)	2/14	0.0369011	0.0997488	7.43836	PLA2G4A;PTGDS
Regulation Of Bone Remodeling (GO:0046850)	2/14	0.0369011	0.0997488	7.43836	CSF1R;SRC
Regulation Of Cell Fate Specification (GO:0042659)	2/14	0.0369011	0.0997488	7.43836	HDAC1;FGF2
ATP Metabolic Process (GO:0046034)	3/34	0.0382481	0.102562	4.32472	HSPA8;TGFB1;OLA1
Regulation Of Metal Ion Transport (GO:0010959)	3/34	0.0382481	0.102562	4.32472	CD4;IL16;SRI
Cellular Response To Vascular Endothelial Growth Factor Stimulus (GO:0035924)	3/34	0.0382481	0.102562	4.32472	KDR;MT1G;RELA
Embryonic Limb Morphogenesis (GO:0030326)	3/34	0.0382481	0.102562	4.32472	CREBBP;HDAC1;CTNNB1
Glial Cell Differentiation (GO:0010001)	3/34	0.0382481	0.102562	4.32472	BCAN;ERBB3;STAT3
Transcription Initiation-Coupled Chromatin Remodeling (GO:0045815)	3/34	0.0382481	0.102562	4.32472	SMARCD1;EP300;TP53
Negative Regulation Of Cell Cycle Process (GO:0010948)	3/34	0.0382481	0.102562	4.32472	TOM1L1;TERF1;TP53
Positive Regulation Of Organelle Organization (GO:0010638)	3/34	0.0382481	0.102562	4.32472	GSK3B;ANXA2;LIG4
Regulation Of calcineurin-NFAT Signaling Cascade (GO:0070884)	3/34	0.0382481	0.102562	4.32472	GSK3B;PRNP;IGF1
Selective Autophagy (GO:0061912)	4/58	0.0386466	0.103355	3.31397	TGFB1;UBA5;OGT;ATG5
Positive Regulation Of Type II Interferon Production (GO:0032729)	4/58	0.0386466	0.103355	3.31397	IL1R1;IL1B;IL18R1;HSPD1
Regulation Of Bone Mineralization (GO:0030500)	4/58	0.0386466	0.103355	3.31397	BMP2;RXRA;CCL3;ACVR2A
Vesicle-Mediated Transport (GO:0016192)	15/411	0.0393705	0.105197	1.70802	APP;PRKCI;RAB5B;SNAPIN;TINAGL1;ANXA2;AP1B1;AP2A1;WASL;DNM1;DNM2;EHD1;DNM3;CCL8;CCL3
Calcium-Mediated Signaling (GO:0019722)	5/85	0.0394794	0.105302	2.79885	SELP;PRNP;CCL20;KDR;CCL3
Defense Response To Gram-positive Bacterium (GO:0050830)	5/85	0.0394794	0.105302	2.79885	FCN2;IL1B;TIRAP;MYD88;MBL2
Regulation Of Cell Death (GO:0010941)	4/59	0.0407646	0.108633	3.25354	TBK1;HP;HBB;HBA1
Action Potential (GO:0001508)	3/35	0.0411724	0.108956	4.18936	KCND2;SRI;KCNJ2
Response To Exogenous dsRNA (GO:0043330)	3/35	0.0411724	0.108956	4.18936	MAVS;TICAM2;FLOT1
Positive Regulation Of Substrate Adhesion-Dependent Cell Spreading (GO:1900026)	3/35	0.0411724	0.108956	4.18936	FLNA;APOA1;RAC1
Regulation Of Cardiac Muscle Contraction (GO:0055117)	3/35	0.0411724	0.108956	4.18936	ZC3H12A;SRI;PIK3CG
Regulation Of Mitotic Cell Cycle Phase Transition (GO:1901990)	5/86	0.0411913	0.108956	2.76415	SMARCD1;CDK7;CUL3;UBD;PKD1
Negative Regulation Of Binding (GO:0051100)	5/86	0.0411913	0.108956	2.76415	GSK3B;JUN;AKT1;PEX14;PPP1CA
Plasma Membrane Bounded Cell Projection Assembly (GO:0120031)	11/275	0.0417167	0.108956	1.87413	EHD1;ITGB1;DNM3;ACTR2;CCL21;RAPGEF2;FLNA;RAC1;TNIK;TTC39C;RHOD
Regulation Of Clathrin-Dependent Endocytosis (GO:2000369)	2/15	0.0419703	0.108956	6.86582	UNC119;WASL
Regulation Of Dephosphorylation (GO:0035303)	2/15	0.0419703	0.108956	6.86582	IGBP1;SRC
N-terminal Protein Amino Acid Acetylation (GO:0006474)	2/15	0.0419703	0.108956	6.86582	CREBBP;EP300
Adenylate Cyclase-Activating Adrenergic Receptor Signaling Pathway (GO:0071880)	2/15	0.0419703	0.108956	6.86582	RAPGEF2;ADRB1
Ceramide Catabolic Process (GO:0046514)	2/15	0.0419703	0.108956	6.86582	GM2A;HEXA
Defense Response To Protozoan (GO:0042832)	2/15	0.0419703	0.108956	6.86582	IRF4;MYD88
Dendritic Cell Chemotaxis (GO:0002407)	2/15	0.0419703	0.108956	6.86582	CCL21;PIK3CG
Epiboly Involved In Wound Healing (GO:0090505)	2/15	0.0419703	0.108956	6.86582	FLNA;CD44
Sympathetic Nervous System Development (GO:0048485)	2/15	0.0419703	0.108956	6.86582	CTNNB1;SEMA3F
Gas Transport (GO:0015669)	2/15	0.0419703	0.108956	6.86582	HBB;HBA1
High-Density Lipoprotein Particle Remodeling (GO:0034375)	2/15	0.0419703	0.108956	6.86582	APOA1;APOE
miRNA Metabolic Process (GO:0010586)	2/15	0.0419703	0.108956	6.86582	ZC3H12A;SND1
Negative Regulation Of Epithelial Cell Differentiation (GO:0030857)	2/15	0.0419703	0.108956	6.86582	IFNG;SORD
Negative Regulation Of Macrophage Activation (GO:0043031)	2/15	0.0419703	0.108956	6.86582	ZC3H12A;CX3CL1
Negative Regulation Of Platelet Activation (GO:0010544)	2/15	0.0419703	0.108956	6.86582	CD9;APOE
Negative Regulation Of Protein Processing (GO:0010955)	2/15	0.0419703	0.108956	6.86582	PRNP;THBS1
Negative Regulation Of Type I Interferon-Mediated Signaling Pathway (GO:0060339)	2/15	0.0419703	0.108956	6.86582	STAT2;PTPN2
Neurotrophin Signaling Pathway (GO:0038179)	2/15	0.0419703	0.108956	6.86582	MAGI2;RAPGEF2
Positive Regulation Of Glucose Metabolic Process (GO:0010907)	2/15	0.0419703	0.108956	6.86582	AKT1;PTPN2
Positive Regulation Of Syncytium Formation By Plasma Membrane Fusion (GO:0060143)	2/15	0.0419703	0.108956	6.86582	EHD1;FLOT1
Regulation Of Rac Protein Signal Transduction (GO:0035020)	2/15	0.0419703	0.108956	6.86582	OGT;PIK3CG
Regulation Of Activin Receptor Signaling Pathway (GO:0032925)	2/15	0.0419703	0.108956	6.86582	MAGI2;ACVR2A
Regulation Of Amyloid Fibril Formation (GO:1905906)	2/15	0.0419703	0.108956	6.86582	APP;USP8
Regulation Of Erythrocyte Differentiation (GO:0045646)	3/36	0.044206	0.113975	4.0622	STAT1;STAT3;ACVR2A
Regulation Of Glucose Import (GO:0046324)	3/36	0.044206	0.113975	4.0622	PRKCI;AKT1;IGF1
Regulation Of Receptor Internalization (GO:0002090)	3/36	0.044206	0.113975	4.0622	ANXA2;MAGI2;FLOT1
Substrate Adhesion-Dependent Cell Spreading (GO:0034446)	3/36	0.044206	0.113975	4.0622	FER;FN1;RAC1
Negative Regulation Of Protein Kinase B Signaling (GO:0051898)	3/36	0.044206	0.113975	4.0622	MAGI2;SORD;PPARA
Negative Regulation Of Sequestering Of Calcium Ion (GO:0051283)	3/36	0.044206	0.113975	4.0622	CCL21;FLNA;FGF2
Positive Regulation Of Myeloid Cell Differentiation (GO:0045639)	3/36	0.044206	0.113975	4.0622	STAT1;STAT3;ACVR2A
Positive Regulation Of Phospholipase C Activity (GO:0010863)	3/36	0.044206	0.113975	4.0622	FGF2;ESR1;EGFR
Positive Regulation Of Plasma Membrane Bounded Cell Projection Assembly (GO:0120034)	5/88	0.0447481	0.115274	2.69727	GSK3B;ACTR2;CCL21;WASL;RAC1
Positive Regulation Of Cell Junction Assembly (GO:1901890)	4/61	0.0451944	0.116325	3.13906	FLOT1;KDR;IL1RAP;RAC1
DNA Damage Response (GO:0006974)	14/384	0.0457946	0.117769	1.70448	GADD45A;TRIM28;MYC;ZC3H12A;ABL1;CDK1;FBXO6;GRB2;MMS19;RBBP6;IKBKG;TP53;TP73;CUL4B
Regulation Of Vesicle-Mediated Transport (GO:0060627)	5/89	0.0465933	0.119255	2.66502	RAB5B;SRC;PACSIN2;MAPK1;CD177
Positive Regulation Of DNA Repair (GO:0045739)	5/89	0.0465933	0.119255	2.66502	SMARCD1;TRIM28;ACTB;UCHL5;EGFR
DNA-templated Transcription Termination (GO:0006353)	2/16	0.0472825	0.119255	6.37508	POLR2A;SSU72
Regulation Of Establishment Of Endothelial Barrier (GO:1903140)	2/16	0.0472825	0.119255	6.37508	PPP1R12A;IL1B
Regulation Of Natural Killer Cell Activation (GO:0032814)	2/16	0.0472825	0.119255	6.37508	TICAM2;PRDM1
Regulation Of Nucleocytoplasmic Transport (GO:0046822)	2/16	0.0472825	0.119255	6.37508	GSK3B;TGFB1
Cell Surface Receptor Signaling Pathway Involved In Heart Development (GO:0061311)	2/16	0.0472825	0.119255	6.37508	BMP2;TGFB1
Cellular Response To Fatty Acid (GO:0071398)	2/16	0.0472825	0.119255	6.37508	ZC3H12A;NR1H4
Regulation Of Transforming Growth Factor Beta Production (GO:0071634)	2/16	0.0472825	0.119255	6.37508	SMAD3;FN1
Cellular Response To Nitrogen Compound (GO:1901699)	2/16	0.0472825	0.119255	6.37508	PDE12;NR1H4
Response To UV-B (GO:0010224)	2/16	0.0472825	0.119255	6.37508	HYAL1;RELA
Reverse Cholesterol Transport (GO:0043691)	2/16	0.0472825	0.119255	6.37508	APOA1;APOE
Negative Regulation Of RNA Biosynthetic Process (GO:1902679)	2/16	0.0472825	0.119255	6.37508	APOBEC3C;FCN3
Negative Regulation Of Anoikis (GO:2000811)	2/16	0.0472825	0.119255	6.37508	ITGB1;SRC
Negative Regulation Of Cytokine Production Involved In Immune Response (GO:0002719)	2/16	0.0472825	0.119255	6.37508	TGFB1;JAK3
Negative Regulation Of Interleukin-10 Production (GO:0032693)	2/16	0.0472825	0.119255	6.37508	MMP8;JAK3
Negative Regulation Of Natural Killer Cell Mediated Cytotoxicity (GO:0045953)	2/16	0.0472825	0.119255	6.37508	TGFB1;HLA-B
Positive Regulation By Host Of Viral Transcription (GO:0043923)	2/16	0.0472825	0.119255	6.37508	JUN;EP300
Positive Regulation Of Cardiac Muscle Tissue Growth (GO:0055023)	2/16	0.0472825	0.119255	6.37508	IGF1;FGF2
Positive Regulation Of Cell Migration Involved In Sprouting Angiogenesis (GO:0090050)	2/16	0.0472825	0.119255	6.37508	KDR;FGF2
Positive Regulation Of Myeloid Leukocyte Cytokine Production Involved In Immune Response (GO:0061081)	2/16	0.0472825	0.119255	6.37508	MAVS;TICAM2
Positive Regulation Of Positive Chemotaxis (GO:0050927)	2/16	0.0472825	0.119255	6.37508	KDR;IL16
Regulation Of Blood Vessel Endothelial Cell Proliferation Involved In Sprouting Angiogenesis (GO:1903587)	2/16	0.0472825	0.119255	6.37508	FGF2;THBS1
Melanosome Organization (GO:0032438)	3/37	0.0473477	0.119319	3.94252	SNAPIN;AP1B1;APOE
Regulation Of T Cell Activation (GO:0050863)	4/62	0.0475063	0.119619	3.08478	CD4;CCL2;JAK3;HSPD1
Neuron Development (GO:0048666)	7/150	0.0483225	0.121471	2.19511	EHD1;APP;GSK3B;SNAPIN;SRF;RAPGEF2;APOE
protein-RNA Complex Assembly (GO:0022618)	7/150	0.0483225	0.121471	2.19511	NUDT21;HSP90AA1;HSP90AB1;EIF6;RPL11;EIF3E;EIF3F
Protein Polymerization (GO:0051258)	4/63	0.0498825	0.125184	3.03234	PSTPIP1;PSTPIP2;WASL;RAC1
Regulation Of Cellular Catabolic Process (GO:0031329)	4/63	0.0498825	0.125184	3.03234	PSAP;ABL1;EP300;PIK3R2
Lymphocyte Differentiation (GO:0030098)	5/91	0.0504175	0.126344	2.60278	ITGB1;CD4;PIK3R2;JAK3;PTPN2
G2/M Transition Of Mitotic Cell Cycle (GO:0000086)	3/38	0.0505962	0.126344	3.82968	PPME1;CDK1;DNM2
Regulation Of Telomere Maintenance (GO:0032204)	3/38	0.0505962	0.126344	3.82968	MYC;HDAC8;TERF1
Response To cAMP (GO:0051591)	3/38	0.0505962	0.126344	3.82968	STAT1;RAPGEF2;AHR
Negative Regulation Of Type I Interferon Production (GO:0032480)	3/38	0.0505962	0.126344	3.82968	CUL3;REL;ATG5
Positive Regulation Of Bone Mineralization (GO:0030501)	3/38	0.0505962	0.126344	3.82968	BMP2;RXRA;ACVR2A
Response To Metal Ion (GO:0010038)	4/64	0.052323	0.129022	2.98165	AHCYL1;ATP7B;THBS1;PPP1CA
Negative Regulation Of Cell Death (GO:0060548)	4/64	0.052323	0.129022	2.98165	CSF1;ALB;AKT1;IKBKG
Positive Regulation Of Cysteine-Type Endopeptidase Activity (GO:2001056)	4/64	0.052323	0.129022	2.98165	GRIN2A;MYC;CTSD;GRIN2B
B Cell Activation (GO:0042113)	5/92	0.0523966	0.129022	2.57273	ITGB1;PIK3R2;JAK3;PTPN2;HSPD1
Regulation Of Cellular Respiration (GO:0043457)	2/17	0.0528247	0.129022	5.94977	IFNG;IFNAR1
Regulation Of Glucose Transmembrane Transport (GO:0010827)	2/17	0.0528247	0.129022	5.94977	C3;IL1B
Rac Protein Signal Transduction (GO:0016601)	2/17	0.0528247	0.129022	5.94977	DBNL;RAC1
Androgen Receptor Signaling Pathway (GO:0030521)	2/17	0.0528247	0.129022	5.94977	TMF1;MAPK1
Regulation Of Protein Sumoylation (GO:0033233)	2/17	0.0528247	0.129022	5.94977	EGR1;CTNNB1
Regulation Of Receptor Signaling Pathway Via STAT (GO:1904892)	2/17	0.0528247	0.129022	5.94977	TGFB1;JAK3
Response To Interferon-Alpha (GO:0035455)	2/17	0.0528247	0.129022	5.94977	PDE12;IFNAR1
Extracellular Matrix Assembly (GO:0085029)	2/17	0.0528247	0.129022	5.94977	EFEMP2;TGFB1
Intracellular Estrogen Receptor Signaling Pathway (GO:0030520)	2/17	0.0528247	0.129022	5.94977	ESR1;ESR2
Megakaryocyte Differentiation (GO:0030219)	2/17	0.0528247	0.129022	5.94977	UBA5;FLNA
Muscle Tissue Morphogenesis (GO:0060415)	2/17	0.0528247	0.129022	5.94977	BMP2;EFEMP2
Negative Regulation Of Fibroblast Proliferation (GO:0048147)	2/17	0.0528247	0.129022	5.94977	MYC;TP53
Negative Regulation Of Leukocyte Activation (GO:0002695)	2/17	0.0528247	0.129022	5.94977	ZC3H12A;FN1
Neural Tube Development (GO:0021915)	2/17	0.0528247	0.129022	5.94977	TGFB1;PKD1
Peptidyl-Threonine Dephosphorylation (GO:0035970)	2/17	0.0528247	0.129022	5.94977	PPM1G;PPP1CA
Positive Chemotaxis (GO:0050918)	2/17	0.0528247	0.129022	5.94977	PLXNB3;CX3CL1
Positive Regulation Of Amyloid-Beta Formation (GO:1902004)	2/17	0.0528247	0.129022	5.94977	IFNG;RELA
Positive Regulation Of Cell Cycle Phase Transition (GO:1901989)	2/17	0.0528247	0.129022	5.94977	CUL3;EZH2
Positive Regulation Of Fatty Acid Metabolic Process (GO:0045923)	2/17	0.0528247	0.129022	5.94977	PPARA;APOA5
Positive Regulation Of Glial Cell Differentiation (GO:0045687)	2/17	0.0528247	0.129022	5.94977	BMP2;TGFB1
Positive Regulation Of Macrophage Derived Foam Cell Differentiation (GO:0010744)	2/17	0.0528247	0.129022	5.94977	CSF1;NFKB1
Positive Regulation Of Transcription From RNA Polymerase II Promoter In Response To Stress (GO:0036003)	2/17	0.0528247	0.129022	5.94977	CEBPB;TP53
Prostaglandin Biosynthetic Process (GO:0001516)	2/17	0.0528247	0.129022	5.94977	PLA2G4A;PTGDS
Release Of Sequestered Calcium Ion Into Cytosol (GO:0051209)	3/39	0.0539502	0.13124	3.72311	CCL21;FLNA;FGF2
Negative Regulation Of Cell-Substrate Adhesion (GO:0010812)	3/39	0.0539502	0.13124	3.72311	PLG;THBS1;CX3CL1
Negative Regulation Of Protein Secretion (GO:0050709)	3/39	0.0539502	0.13124	3.72311	IL1B;APOE;OPRM1
Positive Regulation Of Lipid Biosynthetic Process (GO:0046889)	3/39	0.0539502	0.13124	3.72311	APOE;PPARA;APOA5
Positive Regulation Of Pattern Recognition Receptor Signaling Pathway (GO:0062208)	3/39	0.0539502	0.13124	3.72311	TICAM2;FLOT1;TIRAP
Positive Regulation Of T Cell Proliferation (GO:0042102)	4/65	0.0548275	0.133159	2.93262	IL1B;NCK2;IGF2;IGF1
Positive Regulation Of Cell Cycle (GO:0045787)	4/65	0.0548275	0.133159	2.93262	APP;AKT1;PKD1;EGFR
Regulation Of DNA Metabolic Process (GO:0051052)	6/124	0.0563548	0.136758	2.27783	TOM1L1;MYC;RBBP6;HDAC8;UCHL5;KPNA1
Aortic Valve Development (GO:0003176)	3/40	0.0574081	0.138422	3.6223	SMAD2;BMP2;TGFB1
Cell Cycle G2/M Phase Transition (GO:0044839)	3/40	0.0574081	0.138422	3.6223	PPME1;CDK1;DNM2
Cellular Response To Heat (GO:0034605)	3/40	0.0574081	0.138422	3.6223	HSP90AA1;HSP90AB1;THBS1
Cyclic-Nucleotide-Mediated Signaling (GO:0019935)	3/40	0.0574081	0.138422	3.6223	RAPGEF2;AHR;APOE
Synaptic Vesicle Endocytosis (GO:0048488)	3/40	0.0574081	0.138422	3.6223	DNM3;DNM1;DNM2
Nucleic Acid-Templated Transcription (GO:0097659)	3/40	0.0574081	0.138422	3.6223	SMAD2;THRB;MMS19
Positive Regulation Of Monoatomic Ion Transport (GO:0043270)	3/40	0.0574081	0.138422	3.6223	AHCYL1;CCL4;CCL3
Positive Regulation Of Wound Healing (GO:0090303)	3/40	0.0574081	0.138422	3.6223	ITGB1;CLDN4;THBS1
Protein Ubiquitination (GO:0016567)	15/434	0.0578558	0.138597	1.61233	BRAP;CUL5;CUL3;CUL2;WWP1;UBE3A;CBL;TRAF6;UBD;RLIM;TRIM24;CTNNB1;UBE2O;RBBP6;CUL4B
Regulation Of Epithelial Cell Differentiation (GO:0030856)	2/18	0.0585842	0.138597	5.57763	CEBPB;IFNG
Regulation Of Exosomal Secretion (GO:1903541)	2/18	0.0585842	0.138597	5.57763	PDCD6IP;IFNG
Adrenergic Receptor Signaling Pathway (GO:0071875)	2/18	0.0585842	0.138597	5.57763	RAPGEF2;ADRB1
Antigen Processing And Presentation Of Peptide Antigen Via MHC Class I (GO:0002474)	2/18	0.0585842	0.138597	5.57763	PDIA3;TAPBPL
Regulation Of Nervous System Process (GO:0031644)	2/18	0.0585842	0.138597	5.57763	APP;NPTX1
Branching Involved In Ureteric Bud Morphogenesis (GO:0001658)	2/18	0.0585842	0.138597	5.57763	MYC;FGF2
Regulation Of Protein Deacetylation (GO:0090311)	2/18	0.0585842	0.138597	5.57763	IFNG;EP300
Cell Junction Maintenance (GO:0034331)	2/18	0.0585842	0.138597	5.57763	CSF1R;CD177
Dendritic Cell Migration (GO:0036336)	2/18	0.0585842	0.138597	5.57763	CCL21;PIK3CG
Detection Of Mechanical Stimulus (GO:0050982)	2/18	0.0585842	0.138597	5.57763	CTNNB1;PKD1
Ureteric Bud Morphogenesis (GO:0060675)	2/18	0.0585842	0.138597	5.57763	MYC;FGF2
Mesenchyme Morphogenesis (GO:0072132)	2/18	0.0585842	0.138597	5.57763	SMAD2;BMP2
Myoblast Fusion (GO:0007520)	2/18	0.0585842	0.138597	5.57763	ITGB1;CD9
Negative Regulation Of Lipid Catabolic Process (GO:0050995)	2/18	0.0585842	0.138597	5.57763	IL1B;AKT1
Negative Regulation Of Lipid Storage (GO:0010888)	2/18	0.0585842	0.138597	5.57763	PPARA;PTPN2
Negative Regulation Of Nervous System Development (GO:0051961)	2/18	0.0585842	0.138597	5.57763	CCL11;IL1B
Nucleosome Disassembly (GO:0006337)	2/18	0.0585842	0.138597	5.57763	SMARCD1;HMGA1
Peptide Antigen Assembly With MHC Protein Complex (GO:0002501)	2/18	0.0585842	0.138597	5.57763	PDIA3;TAPBPL
Positive Regulation Of NLRP3 Inflammasome Complex Assembly (GO:1900227)	2/18	0.0585842	0.138597	5.57763	MAVS;MYD88
Positive Regulation Of Focal Adhesion Assembly (GO:0051894)	2/18	0.0585842	0.138597	5.57763	KDR;RAC1
Positive Regulation Of Glycolytic Process (GO:0045821)	2/18	0.0585842	0.138597	5.57763	IFNG;IGF1
Positive Regulation Of Interleukin-4 Production (GO:0032753)	2/18	0.0585842	0.138597	5.57763	CEBPB;IRF4
Regulation Of Cell-Cell Adhesion Mediated By Cadherin (GO:2000047)	2/18	0.0585842	0.138597	5.57763	FLOT1;PLG
Activation Of Cysteine-Type Endopeptidase Activity Involved In Apoptotic Process (GO:0006919)	4/67	0.0600275	0.141789	2.83923	SMAD3;SORD;HSPE1;HSPD1
Regulation Of Viral Genome Replication (GO:0045069)	4/67	0.0600275	0.141789	2.83923	APOBEC3C;MAVS;PDE12;PPARA
Regulation Of Microtubule-Based Process (GO:0032886)	3/41	0.0609682	0.143786	3.5268	IGBP1;GSK3B;ERBB2
Positive Regulation Of Ossification (GO:0045778)	3/41	0.0609682	0.143786	3.5268	BMP2;RXRA;ACVR2A
B Cell Differentiation (GO:0030183)	4/68	0.0627223	0.147807	2.79472	ITGB1;PIK3R2;JAK3;PTPN2
Regulation Of Protein Localization (GO:0032880)	5/97	0.0629634	0.148259	2.43228	USP8;HSP90AA1;HSP90AB1;CTNNB1;CTSD
Regulation Of Early Endosome To Late Endosome Transport (GO:2000641)	2/19	0.0645488	0.150348	5.24926	SRC;MAPK1
Regulation Of Fibroblast Growth Factor Receptor Signaling Pathway (GO:0040036)	2/19	0.0645488	0.150348	5.24926	FGF2;THBS1
Regulation Of Insulin-Like Growth Factor Receptor Signaling Pathway (GO:0043567)	2/19	0.0645488	0.150348	5.24926	IGFBP3;IGF1
Regulation Of Integrin-Mediated Signaling Pathway (GO:2001044)	2/19	0.0645488	0.150348	5.24926	FLNA;CD177
Regulation Of Protein-Containing Complex Disassembly (GO:0043244)	2/19	0.0645488	0.150348	5.24926	IGF1R;ATG5
Regulation Of Smooth Muscle Cell Migration (GO:0014910)	2/19	0.0645488	0.150348	5.24926	IGFBP3;IGF1
Dopaminergic Neuron Differentiation (GO:0071542)	2/19	0.0645488	0.150348	5.24926	CTNNB1;PITX3
Establishment Of Skin Barrier (GO:0061436)	2/19	0.0645488	0.150348	5.24926	CLDN4;TP63
Ganglioside Metabolic Process (GO:0001573)	2/19	0.0645488	0.150348	5.24926	GM2A;HEXA
Negative Regulation Of Peptidyl-Serine Phosphorylation (GO:0033137)	2/19	0.0645488	0.150348	5.24926	GADD45A;NCK2
Negative Regulation Of Telomere Maintenance Via Telomerase (GO:0032211)	2/19	0.0645488	0.150348	5.24926	SRC;TERF1
Positive Regulation Of Activated T Cell Proliferation (GO:0042104)	2/19	0.0645488	0.150348	5.24926	IGF2;IGF1
Positive Regulation Of Histone Methylation (GO:0031062)	2/19	0.0645488	0.150348	5.24926	CTNNB1;OGT
Receptor Clustering (GO:0043113)	2/19	0.0645488	0.150348	5.24926	MAGI2;FLNA
Regulation Of Axonogenesis (GO:0050770)	3/42	0.064629	0.150418	3.43619	GSK3B;PLXNB3;PLXNA1
Phosphatidylinositol Biosynthetic Process (GO:0006661)	5/98	0.0652107	0.151655	2.40601	SOCS1;PIK3R2;SLA2;FGF2;PIK3CG
Regulation Of Endopeptidase Activity (GO:0052548)	4/69	0.0654799	0.152164	2.75159	HDAC1;AKT1;SERPING1;GAPDH
Protein Homooligomerization (GO:0051260)	6/129	0.0656875	0.152529	2.18467	EHD1;ALAD;PDCD6IP;ELAVL1;KCNJ2;ALDH9A1
Regulation Of Cell Cycle Process (GO:0010564)	6/130	0.0676562	0.156979	2.16694	SMARCD1;MYC;CTNNB1;RPRD1B;PRPF40A;SND1
Regulation Of Cell-Cell Adhesion (GO:0022407)	3/43	0.0683887	0.158435	3.35011	TGFB1;SRC;CDH1
Regulation Of Cellular Component Size (GO:0032535)	3/43	0.0683887	0.158435	3.35011	SNAPIN;RAC1;PPP1CA
Regulation Of Organelle Organization (GO:0033043)	5/100	0.0698383	0.161669	2.35511	MAVS;EP300;MAPK1;UCHL5;ATG5
Regulation Of Protein Localization To Cell Periphery (GO:1904375)	2/20	0.0707068	0.161815	4.95738	AKR1B1;ACTB
Cell Projection Organization (GO:0030030)	2/20	0.0707068	0.161815	4.95738	ITGB1;PACSIN2
Regulation Of Smooth Muscle Contraction (GO:0006940)	2/20	0.0707068	0.161815	4.95738	CTTN;SRF
Response To Fibroblast Growth Factor (GO:0071774)	2/20	0.0707068	0.161815	4.95738	HYAL1;CD44
Sensory Perception Of Pain (GO:0019233)	2/20	0.0707068	0.161815	4.95738	CCL2;OPRM1
Transport Along Microtubule (GO:0010970)	2/20	0.0707068	0.161815	4.95738	APP;SNAPIN
Hydrogen Peroxide Catabolic Process (GO:0042744)	2/20	0.0707068	0.161815	4.95738	HBB;HBA1
Long-Term Memory (GO:0007616)	2/20	0.0707068	0.161815	4.95738	PRNP;SLC2A4
Mesoderm Formation (GO:0001707)	2/20	0.0707068	0.161815	4.95738	ITGB1;SMAD2
Negative Regulation Of Stem Cell Population Maintenance (GO:1902455)	2/20	0.0707068	0.161815	4.95738	HDAC1;OGT
Positive Regulation Of Antigen Receptor-Mediated Signaling Pathway (GO:0050857)	2/20	0.0707068	0.161815	4.95738	IKBKG;RELA
Positive Regulation Of Epithelial Cell Differentiation (GO:0030858)	2/20	0.0707068	0.161815	4.95738	FGF2;TP73
Positive Regulation Of Phospholipase Activity (GO:0010518)	2/20	0.0707068	0.161815	4.95738	ESR1;FGF2
Protein Deacylation (GO:0035601)	2/20	0.0707068	0.161815	4.95738	HDAC3;HDAC1
Regulation Of Cardiac Muscle Cell Proliferation (GO:0060043)	2/20	0.0707068	0.161815	4.95738	FGF2;TP73
Negative Regulation Of Protein Binding (GO:0032091)	4/71	0.0711813	0.162777	2.66918	GSK3B;AKT1;PEX14;PPP1CA
Epithelial Cell Differentiation (GO:0030855)	6/132	0.0716957	0.163829	2.13232	HDAC1;TOLLIP;KDR;CDK1;AKT1;VDAC1
Cellular Response To Ketone (GO:1901655)	3/44	0.0722454	0.164711	3.26824	SRC;AKR1B1;AHR
Synaptic Vesicle Recycling (GO:0036465)	3/44	0.0722454	0.164711	3.26824	DNM3;DNM1;DNM2
Positive Regulation Of Osteoblast Differentiation (GO:0045669)	3/44	0.0722454	0.164711	3.26824	IGF1;TP63;ACVR2A
Chromatin Organization (GO:0006325)	10/268	0.0733422	0.167085	1.73986	SMARCD1;SFPQ;HDAC3;TRIM28;HDAC1;MYC;HDAC8;ESR1;UCHL5;EZH2
Negative Regulation Of Cell Motility (GO:2000146)	6/133	0.0737663	0.167924	2.11543	CDH1;HDAC1;MAGI2;PLXNB3;OGT;CX3CL1
Cellular Response To Hypoxia (GO:0071456)	4/72	0.0741242	0.168612	2.62979	TGFB1;KCND2;MYC;TP53
Regulation Of Steroid Metabolic Process (GO:0019218)	2/21	0.0770468	0.17413	4.69623	NR1H4;APOE
Endocardial Cushion Morphogenesis (GO:0003203)	2/21	0.0770468	0.17413	4.69623	SMAD2;BMP2
Skin Epidermis Development (GO:0098773)	2/21	0.0770468	0.17413	4.69623	CLDN4;TP63
Modulation By Host Of Viral Genome Replication (GO:0044827)	2/21	0.0770468	0.17413	4.69623	EEF1A1;ZC3H12A
Negative Regulation Of Biomineral Tissue Development (GO:0070168)	2/21	0.0770468	0.17413	4.69623	TGFB1;CCL3
Negative Regulation Of Tumor Necrosis Factor-Mediated Signaling Pathway (GO:0010804)	2/21	0.0770468	0.17413	4.69623	APOA1;PTPN2
Positive Regulation Of Amyloid Precursor Protein Catabolic Process (GO:1902993)	2/21	0.0770468	0.17413	4.69623	IFNG;RELA
Regulation Of Anoikis (GO:2000209)	2/21	0.0770468	0.17413	4.69623	ITGB1;SRC
Inorganic Cation Import Across Plasma Membrane (GO:0098659)	5/103	0.0771102	0.17413	2.28266	KCNJ4;KCNJ10;KCNJ15;KCNJ1;KCNJ2
Cellular Response To Decreased Oxygen Levels (GO:0036294)	4/73	0.0771279	0.17413	2.59154	TGFB1;KCND2;MYC;TP53
Regulation Of Cell Cycle G1/S Phase Transition (GO:1902806)	4/74	0.0801918	0.180755	2.55439	SMARCD1;CDK7;PKD1;EZH2
Response To Glucose (GO:0009749)	3/46	0.0802425	0.180755	3.11591	HNF4A;THBS1;IGF1R
Negative Regulation Of Cold-Induced Thermogenesis (GO:0120163)	3/46	0.0802425	0.180755	3.11591	ARRDC3;ALDH1A1;IL18R1
Potassium Ion Transmembrane Transport (GO:0071805)	6/137	0.0823871	0.185171	2.05041	KCNJ4;KCNJ10;KCND2;KCNJ15;KCNJ1;KCNJ2
Protein Localization To Organelle (GO:0033365)	6/137	0.0823871	0.185171	2.05041	COL1A1;EHD1;MAVS;TOLLIP;RPL11;PACSIN2
Protein Localization To Plasma Membrane (GO:0072659)	6/137	0.0823871	0.185171	2.05041	EHD1;CDH1;FLOT1;RAPGEF2;FLNA;TNIK
Regulation Of DNA Replication (GO:0006275)	4/75	0.0833153	0.186551	2.51828	RBBP6;TERF1;UCHL5;EGFR
Fc-epsilon Receptor Signaling Pathway (GO:0038095)	2/22	0.0835578	0.186551	4.46119	FER;TRAF6
Regulation Of Intracellular Steroid Hormone Receptor Signaling Pathway (GO:0033143)	2/22	0.0835578	0.186551	4.46119	UBA5;EP300
Regulation Of Protein Export From Nucleus (GO:0046825)	2/22	0.0835578	0.186551	4.46119	GSK3B;IL1B
Regulation Of Regulatory T Cell Differentiation (GO:0045589)	2/22	0.0835578	0.186551	4.46119	SOCS1;IRF1
Cytoskeleton-Dependent Intracellular Transport (GO:0030705)	2/22	0.0835578	0.186551	4.46119	TUBA1B;TUBA1A
Glucose Transmembrane Transport (GO:1904659)	2/22	0.0835578	0.186551	4.46119	HNF1A;SLC2A4
Placenta Development (GO:0001890)	2/22	0.0835578	0.186551	4.46119	IGF2;PKD1
Regulation Of Catabolic Process (GO:0009894)	2/22	0.0835578	0.186551	4.46119	ITGB1;UBE3A
Heart Development (GO:0007507)	7/171	0.0842158	0.187688	1.91196	BMP2;TGFB1;ERBB3;SRF;FN1;SRI;PKD1
Metal Ion Transport (GO:0030001)	7/171	0.0842158	0.187688	1.91196	KCNJ4;CCL8;KCNJ10;CCL3;KCNJ15;PKD1;KCNJ2
Regulation Of Wound Healing (GO:0061041)	3/47	0.0843789	0.187688	3.04493	ITGB1;CLDN4;FGF2
Positive Regulation Of Lymphocyte Activation (GO:0051251)	3/47	0.0843789	0.187688	3.04493	TICAM2;CCL2;HSPD1
Regulation Of T Cell Differentiation (GO:0045580)	3/47	0.0843789	0.187688	3.04493	SMARCD1;PRDM1;ACTB
Protein Transport (GO:0015031)	11/313	0.0866342	0.192563	1.63508	CTSA;EHD1;SEC23IP;RAB5B;CTTN;ARRDC3;UNC119;AP2A1;APOE;TMED7;DNM2
Regulation Of Cellular Response To Stress (GO:0080135)	5/107	0.087415	0.194012	2.1927	GSK3B;CREBBP;EP300;OPRM1;UCHL5
Negative Regulation Of Translation (GO:0017148)	5/107	0.087415	0.194012	2.1927	CSNK2A1;EIF6;RPL13A;EIF3E;GAPDH
Cellular Defense Response (GO:0006968)	3/48	0.0886045	0.196363	2.97712	CX3CR1;ITGB1;RELA
Regulation Of Tumor Necrosis Factor-Mediated Signaling Pathway (GO:0010803)	3/48	0.0886045	0.196363	2.97712	TBK1;APOA1;PTPN2
Negative Regulation Of Transforming Growth Factor Beta Receptor Signaling Pathway (GO:0030512)	4/77	0.0897384	0.197927	2.44904	BMP2;HDAC1;PPARA;OGT
Regulation Of Cholesterol Transport (GO:0032374)	2/23	0.0902293	0.197927	4.24853	APOA1;NFKB1
Regulation Of Interleukin-4 Production (GO:0032673)	2/23	0.0902293	0.197927	4.24853	CEBPB;IRF4
Regulation Of Lipid Catabolic Process (GO:0050994)	2/23	0.0902293	0.197927	4.24853	IL1B;APOA5
Adaptive Immune Response Based On Somatic Recombination Of Immune Receptors Built From Immunoglobulin Superfamily Domains (GO:0002460)	2/23	0.0902293	0.197927	4.24853	STAT3;SLA2
Regulation Of Myotube Differentiation (GO:0010830)	2/23	0.0902293	0.197927	4.24853	HDAC3;HDAC1
Response To BMP (GO:0071772)	2/23	0.0902293	0.197927	4.24853	BMP2;ACVR2A
Endocardial Cushion Development (GO:0003197)	2/23	0.0902293	0.197927	4.24853	SMAD2;BMP2
Entrainment Of Circadian Clock By Photoperiod (GO:0043153)	2/23	0.0902293	0.197927	4.24853	TP53;PPP1CA
Negative Regulation Of Protein Tyrosine Kinase Activity (GO:0061099)	2/23	0.0902293	0.197927	4.24853	MVP;CBL
Positive Regulation Of Cell-Substrate Junction Organization (GO:0150117)	2/23	0.0902293	0.197927	4.24853	KDR;RAC1
Positive Regulation Of Lamellipodium Assembly (GO:0010592)	2/23	0.0902293	0.197927	4.24853	ACTR2;RAC1
Positive Regulation Of Protein Targeting To Membrane (GO:0090314)	2/23	0.0902293	0.197927	4.24853	PRNP;ERBB2
Regulation Of Cell Junction Assembly (GO:1901888)	2/23	0.0902293	0.197927	4.24853	FLOT1;RAPGEF2
Supramolecular Fiber Organization (GO:0097435)	11/316	0.0911049	0.199702	1.61875	COL1A1;APP;EFEMP2;COL1A2;COL2A1;HSP90AB1;DES;COL11A1;COL11A2;RAC1;AGFG1
Cellular Response To Salt (GO:1902075)	5/109	0.0928238	0.203084	2.15031	EGR1;CDH1;ZC3H12A;ALOX15;TGM2
Intrinsic Apoptotic Signaling Pathway In Response To DNA Damage (GO:0008630)	3/49	0.0929172	0.203084	2.91225	EP300;TP53;TP73
Neurogenesis (GO:0022008)	3/49	0.0929172	0.203084	2.91225	ERBB3;ERBB2;EGFR
Positive Regulation Of Pathway-Restricted SMAD Protein Phosphorylation (GO:0010862)	3/49	0.0929172	0.203084	2.91225	BMP2;TGFB1;ACVR2A
Organonitrogen Compound Catabolic Process (GO:1901565)	4/78	0.0930367	0.203198	2.41582	ENPEP;TRIM24;PLA2G4A;ELANE
Protein Localization To Cell Periphery (GO:1990778)	6/142	0.0939162	0.20497	1.97452	EHD1;CDH1;FLOT1;RAPGEF2;FLNA;TNIK
Regulation Of Execution Phase Of Apoptosis (GO:1900117)	2/24	0.0970512	0.210441	4.05521	ZC3H12A;TP53
Regulation Of Muscle Cell Differentiation (GO:0051147)	2/24	0.0970512	0.210441	4.05521	SRF;IGF2
Response To Hexose (GO:0009746)	2/24	0.0970512	0.210441	4.05521	HNF4A;THBS1
Gliogenesis (GO:0042063)	2/24	0.0970512	0.210441	4.05521	BCAN;CD9
mRNA Polyadenylation (GO:0006378)	2/24	0.0970512	0.210441	4.05521	APP;SSU72
Mononuclear Cell Differentiation (GO:1903131)	2/24	0.0970512	0.210441	4.05521	CSF1R;MT1G
Photoperiodism (GO:0009648)	2/24	0.0970512	0.210441	4.05521	TP53;PPP1CA
Positive Regulation Of BMP Signaling Pathway (GO:0030513)	2/24	0.0970512	0.210441	4.05521	SMAD2;UBE2O
Positive Regulation Of Peptidyl-Threonine Phosphorylation (GO:0010800)	2/24	0.0970512	0.210441	4.05521	TGFB1;MAPK1
G Protein-Coupled Receptor Signaling Pathway, Coupled To Cyclic Nucleotide Second Messenger (GO:0007187)	3/50	0.097315	0.210558	2.85014	MTNR1A;CCL2;OPRM1
Mitotic Metaphase Plate Congression (GO:0007080)	3/50	0.097315	0.210558	2.85014	PDCD6IP;CUL3;MIS12
Pyruvate Metabolic Process (GO:0006090)	3/50	0.097315	0.210558	2.85014	PKM;VDAC1;GAPDH
Negative Regulation Of Transmembrane Receptor Protein Serine/Threonine Kinase Signaling Pathway (GO:0090101)	5/111	0.0984005	0.21224	2.10952	BMP2;HDAC1;MAGI2;PPARA;OGT
Protein Deubiquitination (GO:0016579)	5/112	0.101251	0.21224	2.0897	USP8;ZC3H12A;CDK1;EIF3F;UCHL5
Regulation Of Substrate Adhesion-Dependent Cell Spreading (GO:1900024)	3/51	0.101796	0.21224	2.79062	APOA1;FLNA;RAC1
Cholesterol Transport (GO:0030301)	3/51	0.101796	0.21224	2.79062	APOA1;APOE;APOA5
Sensory Perception (GO:0007600)	3/51	0.101796	0.21224	2.79062	GNAS;CCL2;OPRM1
Negative Regulation Of MAP Kinase Activity (GO:0043407)	3/51	0.101796	0.21224	2.79062	BMP2;IL1B;APOE
Positive Regulation Of Actin Filament Bundle Assembly (GO:0032233)	3/51	0.101796	0.21224	2.79062	APOA1;RAC1;CX3CL1
RNA Polyadenylation (GO:0043631)	2/25	0.104014	0.21224	3.8787	APP;SSU72
Regulation Of Hippo Signaling (GO:0035330)	2/25	0.104014	0.21224	3.8787	SRC;ARRDC3
Response To dsRNA (GO:0043331)	2/25	0.104014	0.21224	3.8787	TICAM2;PDE12
Myotube Differentiation (GO:0014902)	2/25	0.104014	0.21224	3.8787	ITGB1;IGF1
Negative Regulation Of Signaling Receptor Activity (GO:2000272)	2/25	0.104014	0.21224	3.8787	CBL;PPARA
Negative Regulation Of Telomere Maintenance Via Telomere Lengthening (GO:1904357)	2/25	0.104014	0.21224	3.8787	SRC;TERF1
Positive Regulation Of Striated Muscle Cell Differentiation (GO:0051155)	2/25	0.104014	0.21224	3.8787	TGFB1;IGF1
Regulation Of Biomineral Tissue Development (GO:0070167)	2/25	0.104014	0.21224	3.8787	CEBPB;TGFB1
Regulation Of Cell Cycle Phase Transition (GO:1901987)	2/25	0.104014	0.21224	3.8787	UBD;TP53
DNA Metabolic Process (GO:0006259)	10/288	0.105048	0.21224	1.61302	POLA2;TRIM28;GADD45A;CDK1;LIG4;HMGB3;FBXO6;MMS19;TERF1;UCHL5
C-terminal Protein Lipidation (GO:0006501)	1/5	0.105275	0.21224	11.1367	ATG5
Regulation Of Circadian Sleep/Wake Cycle (GO:0042749)	1/5	0.105275	0.21224	11.1367	PTGDS
Regulation Of Circadian Sleep/Wake Cycle, Sleep (GO:0045187)	1/5	0.105275	0.21224	11.1367	PTGDS
Regulation Of Glutamate Receptor Signaling Pathway (GO:1900449)	1/5	0.105275	0.21224	11.1367	PRNP
Regulation Of Hormone Biosynthetic Process (GO:0046885)	1/5	0.105275	0.21224	11.1367	EGR1
Regulation Of Hydrogen Peroxide Metabolic Process (GO:0010310)	1/5	0.105275	0.21224	11.1367	RAC1
Regulation Of Immature T Cell Proliferation In Thymus (GO:0033084)	1/5	0.105275	0.21224	11.1367	IL1B
Regulation Of Interleukin-1-Mediated Signaling Pathway (GO:2000659)	1/5	0.105275	0.21224	11.1367	IL1RN
Adenylate Cyclase-Activating Dopamine Receptor Signaling Pathway (GO:0007191)	1/5	0.105275	0.21224	11.1367	GNAS
Regulation Of mRNA Binding (GO:1902415)	1/5	0.105275	0.21224	11.1367	EIF3E
Aromatic Compound Biosynthetic Process (GO:0019438)	1/5	0.105275	0.21224	11.1367	PSAT1
Astrocyte Differentiation (GO:0048708)	1/5	0.105275	0.21224	11.1367	STAT3
Autocrine Signaling (GO:0035425)	1/5	0.105275	0.21224	11.1367	CX3CR1
Behavioral Fear Response (GO:0001662)	1/5	0.105275	0.21224	11.1367	MAPK8IP2
Regulation Of Pentose-Phosphate Shunt (GO:0043456)	1/5	0.105275	0.21224	11.1367	TP53
Regulation Of Plasma Membrane Repair (GO:1905684)	1/5	0.105275	0.21224	11.1367	ANXA2
Regulation Of pro-B Cell Differentiation (GO:2000973)	1/5	0.105275	0.21224	11.1367	NUDT21
Regulation Of Protein Deubiquitination (GO:0090085)	1/5	0.105275	0.21224	11.1367	ZC3H12A
Regulation Of Resting Membrane Potential (GO:0060075)	1/5	0.105275	0.21224	11.1367	KCNJ2
Regulation Of Translation In Response To Endoplasmic Reticulum Stress (GO:0036490)	1/5	0.105275	0.21224	11.1367	NCK2
Response To Angiotensin (GO:1990776)	1/5	0.105275	0.21224	11.1367	RELA
Response To Bile Acid (GO:1903412)	1/5	0.105275	0.21224	11.1367	NR1H4
Response To cGMP (GO:0070305)	1/5	0.105275	0.21224	11.1367	RAPGEF2
Response To Heparin (GO:0071503)	1/5	0.105275	0.21224	11.1367	EGR1
Response To Lithium Ion (GO:0010226)	1/5	0.105275	0.21224	11.1367	CDH1
Response To Peptidoglycan (GO:0032494)	1/5	0.105275	0.21224	11.1367	RELA
Ruffle Assembly (GO:0097178)	1/5	0.105275	0.21224	11.1367	RAC1
Double-Strand Break Repair Via Classical Nonhomologous End Joining (GO:0097680)	1/5	0.105275	0.21224	11.1367	LIG4
Establishment Of Lymphocyte Polarity (GO:0001767)	1/5	0.105275	0.21224	11.1367	CCL21
Subtelomeric Heterochromatin Formation (GO:0031509)	1/5	0.105275	0.21224	11.1367	EZH2
Forebrain Neuron Differentiation (GO:0021879)	1/5	0.105275	0.21224	11.1367	RAPGEF2
Gamma-Aminobutyric Acid Metabolic Process (GO:0009448)	1/5	0.105275	0.21224	11.1367	ALDH1A1
Toll-Like Receptor 9 Signaling Pathway (GO:0034162)	1/5	0.105275	0.21224	11.1367	IRAK1
Glycolipid Transport (GO:0046836)	1/5	0.105275	0.21224	11.1367	PSAP
Glyoxylate Metabolic Process (GO:0046487)	1/5	0.105275	0.21224	11.1367	HYI
Vascular Endothelial Growth Factor Receptor-2 Signaling Pathway (GO:0036324)	1/5	0.105275	0.21224	11.1367	KDR
Immunoglobulin V(D)J Recombination (GO:0033152)	1/5	0.105275	0.21224	11.1367	LIG4
Inclusion Body Assembly (GO:0070841)	1/5	0.105275	0.21224	11.1367	UBD
interleukin-17A-mediated Signaling Pathway (GO:0038173)	1/5	0.105275	0.21224	11.1367	TRAF6
Interleukin-27-Mediated Signaling Pathway (GO:0070106)	1/5	0.105275	0.21224	11.1367	STAT1
Mesenchymal Cell Differentiation Involved In Kidney Development (GO:0072161)	1/5	0.105275	0.21224	11.1367	STAT1
Metanephric Collecting Duct Development (GO:0072205)	1/5	0.105275	0.21224	11.1367	PKD1
Morphogenesis Of An Endothelium (GO:0003159)	1/5	0.105275	0.21224	11.1367	CTNNB1
Negative Regulation Of PERK-mediated Unfolded Protein Response (GO:1903898)	1/5	0.105275	0.21224	11.1367	NCK2
Negative Regulation Of T Cell Differentiation In Thymus (GO:0033085)	1/5	0.105275	0.21224	11.1367	PTPN2
Negative Regulation Of Cardiac Muscle Tissue Growth (GO:0055022)	1/5	0.105275	0.21224	11.1367	TP73
Negative Regulation Of Endoplasmic Reticulum Calcium Ion Concentration (GO:0032471)	1/5	0.105275	0.21224	11.1367	TGM2
Negative Regulation Of Fibroblast Migration (GO:0010764)	1/5	0.105275	0.21224	11.1367	RAC1
Negative Regulation Of Glycogen Biosynthetic Process (GO:0045719)	1/5	0.105275	0.21224	11.1367	GSK3B
Negative Regulation Of Lamellipodium Organization (GO:1902744)	1/5	0.105275	0.21224	11.1367	PLXNB3
Negative Regulation Of Mast Cell Activation (GO:0033004)	1/5	0.105275	0.21224	11.1367	FER
Negative Regulation Of Myeloid Leukocyte Mediated Immunity (GO:0002887)	1/5	0.105275	0.21224	11.1367	CX3CR1
Negative Regulation Of Neuron Migration (GO:2001223)	1/5	0.105275	0.21224	11.1367	CX3CL1
Negative Regulation Of Sequestering Of Triglyceride (GO:0010891)	1/5	0.105275	0.21224	11.1367	PPARA
Negative Regulation Of Transcription From RNA Polymerase II Promoter In Response To Stress (GO:0097201)	1/5	0.105275	0.21224	11.1367	JUN
Negative Regulation Of Vitamin Metabolic Process (GO:0046137)	1/5	0.105275	0.21224	11.1367	NFKB1
Neutrophil Extravasation (GO:0072672)	1/5	0.105275	0.21224	11.1367	PIK3CG
Notochord Development (GO:0030903)	1/5	0.105275	0.21224	11.1367	COL2A1
Photoreceptor Cell Differentiation (GO:0046530)	1/5	0.105275	0.21224	11.1367	STAT3
Plasma Membrane Raft Organization (GO:0044857)	1/5	0.105275	0.21224	11.1367	FLOT1
Positive Regulation Of CD4-positive, CD25-positive, Alpha-Beta Regulatory T Cell Differentiation (GO:0032831)	1/5	0.105275	0.21224	11.1367	IFNG
Positive Regulation Of T Cell Mediated Immune Response To Tumor Cell (GO:0002842)	1/5	0.105275	0.21224	11.1367	HSPD1
Positive Regulation Of Antigen Processing And Presentation (GO:0002579)	1/5	0.105275	0.21224	11.1367	CCL21
Positive Regulation Of Cardiac Muscle Cell Differentiation (GO:2000727)	1/5	0.105275	0.21224	11.1367	TGFB1
Positive Regulation Of Cholesterol Storage (GO:0010886)	1/5	0.105275	0.21224	11.1367	EHD1
Positive Regulation Of Dendritic Cell Antigen Processing And Presentation (GO:0002606)	1/5	0.105275	0.21224	11.1367	CCL21
Positive Regulation Of Extrinsic Apoptotic Signaling Pathway Via Death Domain Receptors (GO:1902043)	1/5	0.105275	0.21224	11.1367	THBS1
Positive Regulation Of Intrinsic Apoptotic Signaling Pathway By P53 Class Mediator (GO:1902255)	1/5	0.105275	0.21224	11.1367	MYC
Positive Regulation Of Microglial Cell Activation (GO:1903980)	1/5	0.105275	0.21224	11.1367	MMP8
Positive Regulation Of Peroxisome Proliferator Activated Receptor Signaling Pathway (GO:0035360)	1/5	0.105275	0.21224	11.1367	BMP2
Positive Regulation Of Protein Localization To Cilium (GO:1903566)	1/5	0.105275	0.21224	11.1367	GSK3B
Positive Regulation Of Toll-Like Receptor 2 Signaling Pathway (GO:0034137)	1/5	0.105275	0.21224	11.1367	TIRAP
Positive Regulation Of Translation In Response To Stress (GO:0032056)	1/5	0.105275	0.21224	11.1367	NCK2
Positive Regulation Of Vascular Associated Smooth Muscle Cell Differentiation (GO:1905065)	1/5	0.105275	0.21224	11.1367	EFEMP2
Positive Regulation Of Vesicle Fusion (GO:0031340)	1/5	0.105275	0.21224	11.1367	ANXA2
Protection From Natural Killer Cell Mediated Cytotoxicity (GO:0042270)	1/5	0.105275	0.21224	11.1367	HLA-B
Protein Geranylgeranylation (GO:0018344)	1/5	0.105275	0.21224	11.1367	PGGT1B
Protein Modification By Small Protein Conjugation Or Removal (GO:0070647)	1/5	0.105275	0.21224	11.1367	UBD
Protein Targeting To Vacuole Involved In Autophagy (GO:0071211)	1/5	0.105275	0.21224	11.1367	HSPA8
Protein Ufmylation (GO:0071569)	1/5	0.105275	0.21224	11.1367	UBA5
Proton-Transporting V-type ATPase Complex Assembly (GO:0070070)	1/5	0.105275	0.21224	11.1367	ATP6V1B1
Purine Ribonucleoside Catabolic Process (GO:0046130)	1/5	0.105275	0.21224	11.1367	SORD
Radial Glial Cell Differentiation (GO:0060019)	1/5	0.105275	0.21224	11.1367	STAT3
Regulation Of Blood Vessel Remodeling (GO:0060312)	1/5	0.105275	0.21224	11.1367	TGFB1
Regulation Of cGMP-mediated Signaling (GO:0010752)	1/5	0.105275	0.21224	11.1367	THBS1
Arachidonic Acid Metabolic Process (GO:0019369)	3/52	0.106357	0.21385	2.73353	ALOX15;PLA2G4A;PTGDS
Regulation Of Peptide Hormone Secretion (GO:0090276)	3/52	0.106357	0.21385	2.73353	IFNG;HNF4A;IL1B
Positive Regulation Of Telomere Maintenance (GO:0032206)	3/52	0.106357	0.21385	2.73353	MAPK1;TERF1;UCHL5
Positive Regulation Of Transcription Initiation By RNA Polymerase II (GO:0060261)	3/52	0.106357	0.21385	2.73353	SRF;HNF1A;TP53
Negative Regulation Of Canonical Wnt Signaling Pathway (GO:0090090)	5/114	0.107074	0.215004	2.05114	GSK3B;BMP2;HDAC1;APOE;MCC
Protein Modification By Small Protein Removal (GO:0070646)	5/114	0.107074	0.215004	2.05114	USP8;ZC3H12A;CDK1;EIF3F;UCHL5
Phospholipase C-activating G Protein-Coupled Receptor Signaling Pathway (GO:0007200)	4/83	0.110366	0.220459	2.26234	CX3CR1;OPRM1;ESR1;TGM2
Positive Regulation Of Proteasomal Ubiquitin-Dependent Protein Catabolic Process (GO:0032436)	4/83	0.110366	0.220459	2.26234	GSK3B;CEBPA;SUMO2;HSPBP1
Positive Regulation Of Ubiquitin-Dependent Protein Catabolic Process (GO:2000060)	4/83	0.110366	0.220459	2.26234	GSK3B;CEBPA;SUMO2;HSPBP1
Regulation Of Cell Division (GO:0051302)	4/83	0.110366	0.220459	2.26234	MYC;NCOA3;PRPF40A;TP63
DNA Repair (GO:0006281)	10/291	0.110395	0.220459	1.59555	TRIM28;GADD45A;CDK1;LIG4;FBXO6;MMS19;TP53;RAD23B;TP73;CUL4B
Cellular Response To Alcohol (GO:0097306)	3/53	0.110997	0.220459	2.67872	CDH1;CTNNB1;AHR
Endosome Organization (GO:0007032)	3/53	0.110997	0.220459	2.67872	USP8;DNM1;ATP6V0A1
mRNA Stabilization (GO:0048255)	3/53	0.110997	0.220459	2.67872	ELAVL1;TIRAP;MYD88
Fc Receptor Signaling Pathway (GO:0038093)	2/26	0.111107	0.220459	3.71689	FER;TRAF6
Regulation Of Fatty Acid Biosynthetic Process (GO:0042304)	2/26	0.111107	0.220459	3.71689	EIF6;APOA5
Wnt Signaling Pathway, Planar Cell Polarity Pathway (GO:0060071)	2/26	0.111107	0.220459	3.71689	MAGI2;RAC1
Antigen Processing And Presentation Of Exogenous Peptide Antigen Via MHC Class II (GO:0019886)	2/26	0.111107	0.220459	3.71689	CTSD;DNM2
cAMP-mediated Signaling (GO:0019933)	2/26	0.111107	0.220459	3.71689	RAPGEF2;AHR
Regulation Of Reactive Oxygen Species Biosynthetic Process (GO:1903426)	2/26	0.111107	0.220459	3.71689	MMP8;PPARA
Cell-Cell Adhesion Mediated By Cadherin (GO:0044331)	2/26	0.111107	0.220459	3.71689	FER;CDH1
Nucleic Acid Phosphodiester Bond Hydrolysis (GO:0090305)	2/26	0.111107	0.220459	3.71689	PDE12;ZC3H12A
Protein Export From Nucleus (GO:0006611)	2/26	0.111107	0.220459	3.71689	TGFB1;PKD1
Regulation Of Actin Filament Bundle Assembly (GO:0032231)	2/26	0.111107	0.220459	3.71689	RAC1;CX3CL1
Axon Guidance (GO:0007411)	6/149	0.11143	0.220954	1.87719	VASP;PLXNB3;PLXNA1;RAC1;SEMA3F;DSCAML1
Regulation Of Myoblast Differentiation (GO:0045661)	3/54	0.115713	0.228996	2.62606	SMARCD1;TGFB1;IGFBP3
Negative Regulation Of Neuron Projection Development (GO:0010977)	3/54	0.115713	0.228996	2.62606	MAG;CRMP1;APOE
Negative Regulation Of Protein Ubiquitination (GO:0031397)	3/54	0.115713	0.228996	2.62606	AKT1;HDAC8;OGT
mRNA Metabolic Process (GO:0016071)	4/85	0.117673	0.23022	2.20625	NUDT21;SFPQ;TP53;SND1
Regulation Of Chromatin Organization (GO:1902275)	2/27	0.118323	0.23022	3.56804	RLIM;OGT
Regulation Of Mitochondrial Fission (GO:0090140)	2/27	0.118323	0.23022	3.56804	STAT2;KDR
Chaperone Cofactor-Dependent Protein Refolding (GO:0051085)	2/27	0.118323	0.23022	3.56804	HSPA8;HSPE1
Iron-Sulfur Cluster Assembly (GO:0016226)	2/27	0.118323	0.23022	3.56804	MMS19;NUBP2
Metallo-Sulfur Cluster Assembly (GO:0031163)	2/27	0.118323	0.23022	3.56804	MMS19;NUBP2
Negative Regulation Of NIK/NF-kappaB Signaling (GO:1901223)	2/27	0.118323	0.23022	3.56804	ZC3H12A;RELA
Positive Regulation Of Filopodium Assembly (GO:0051491)	2/27	0.118323	0.23022	3.56804	CCL21;WASL
Positive Regulation Of Response To Wounding (GO:1903036)	2/27	0.118323	0.23022	3.56804	ITGB1;CLDN4
Protein Quality Control For Misfolded Or Incompletely Synthesized Proteins (GO:0006515)	2/27	0.118323	0.23022	3.56804	CUL3;ANKZF1
Positive Regulation Of Cell Cycle Process (GO:0090068)	5/118	0.119199	0.23022	1.97813	CUL3;IL1B;IGF2;TGFA;IGF1
Cellular Response To Fibroblast Growth Factor Stimulus (GO:0044344)	3/55	0.120504	0.23022	2.57543	HYAL1;FGF2;CD44
Cellular Component Assembly (GO:0022607)	9/260	0.121464	0.23022	1.60639	CREBBP;TGFB1;FAS;WASL;IKBKG;IL1RAP;TP53;RHOD;PEX14
Regulation Of Protein Kinase Activity (GO:0045859)	5/119	0.122327	0.23022	1.96068	CD4;CSF1;CCL21;AKT1;RAPGEF2
Regulation Of Collagen Fibril Organization (GO:1904026)	1/6	0.124964	0.23022	8.90888	EFEMP2
Regulation Of Endothelial Cell Chemotaxis To Fibroblast Growth Factor (GO:2000544)	1/6	0.124964	0.23022	8.90888	FGF2
Regulation Of Glial Cell Apoptotic Process (GO:0034350)	1/6	0.124964	0.23022	8.90888	PRKCI
Regulation Of Intestinal Cholesterol Absorption (GO:0030300)	1/6	0.124964	0.23022	8.90888	APOA1
Regulation Of Ketone Biosynthetic Process (GO:0010566)	1/6	0.124964	0.23022	8.90888	EGR1
Aggrephagy (GO:0035973)	1/6	0.124964	0.23022	8.90888	ATG5
Regulation Of Metallopeptidase Activity (GO:1905048)	1/6	0.124964	0.23022	8.90888	CLDN4
Regulation Of Mitochondrial mRNA Stability (GO:0044528)	1/6	0.124964	0.23022	8.90888	PDE12
Regulation Of Muscle Organ Development (GO:0048634)	1/6	0.124964	0.23022	8.90888	TGFB1
Regulation Of Myosin-Light-Chain-Phosphatase Activity (GO:0035507)	1/6	0.124964	0.23022	8.90888	PPP1R12A
Axon Extension Involved In Axon Guidance (GO:0048846)	1/6	0.124964	0.23022	8.90888	SEMA3F
Regulation Of Prostaglandin Biosynthetic Process (GO:0031392)	1/6	0.124964	0.23022	8.90888	IL1B
Cardiac Muscle Cell Myoblast Differentiation (GO:0060379)	1/6	0.124964	0.23022	8.90888	SRF
Regulation Of Relaxation Of Muscle (GO:1901077)	1/6	0.124964	0.23022	8.90888	SRI
Regulation Of Skeletal Muscle Contraction (GO:0014819)	1/6	0.124964	0.23022	8.90888	KCNJ2
Regulation Of Skeletal Muscle Satellite Cell Proliferation (GO:0014842)	1/6	0.124964	0.23022	8.90888	FGF2
Cellular Response To Bacterial Lipopeptide (GO:0071221)	1/6	0.124964	0.23022	8.90888	TIRAP
Regulation Of Smooth Muscle Cell Differentiation (GO:0051150)	1/6	0.124964	0.23022	8.90888	SRF
Regulation Of Striated Muscle Tissue Development (GO:0016202)	1/6	0.124964	0.23022	8.90888	TGFB1
Regulation Of Systemic Arterial Blood Pressure By Renin-Angiotensin (GO:0003081)	1/6	0.124964	0.23022	8.90888	ENPEP
Cellular Response To Monoamine Stimulus (GO:0071868)	1/6	0.124964	0.23022	8.90888	TGM2
Regulation Of Transforming Growth Factor Beta1 Production (GO:0032908)	1/6	0.124964	0.23022	8.90888	THBS1
Regulation Of Transforming Growth Factor Beta2 Production (GO:0032909)	1/6	0.124964	0.23022	8.90888	SMAD3
Regulation Of Vascular Associated Smooth Muscle Cell Apoptotic Process (GO:1905459)	1/6	0.124964	0.23022	8.90888	IGF1
Regulation Of Vitamin D Receptor Signaling Pathway (GO:0070562)	1/6	0.124964	0.23022	8.90888	RXRA
Cholesterol Catabolic Process (GO:0006707)	1/6	0.124964	0.23022	8.90888	APOE
Clathrin Coat Disassembly (GO:0072318)	1/6	0.124964	0.23022	8.90888	HSPA8
Response To Cocaine (GO:0042220)	1/6	0.124964	0.23022	8.90888	TGM2
Copper Ion Import (GO:0015677)	1/6	0.124964	0.23022	8.90888	ATP7B
Response To Lead Ion (GO:0010288)	1/6	0.124964	0.23022	8.90888	PPP1CA
Detection Of Muscle Stretch (GO:0035995)	1/6	0.124964	0.23022	8.90888	CTNNB1
Elastic Fiber Assembly (GO:0048251)	1/6	0.124964	0.23022	8.90888	EFEMP2
Sterol Catabolic Process (GO:0016127)	1/6	0.124964	0.23022	8.90888	APOE
Forebrain Neuron Development (GO:0021884)	1/6	0.124964	0.23022	8.90888	RAPGEF2
Ganglioside Catabolic Process (GO:0006689)	1/6	0.124964	0.23022	8.90888	HEXA
Gland Morphogenesis (GO:0022612)	1/6	0.124964	0.23022	8.90888	TGFB1
Glomerular Epithelial Cell Development (GO:0072310)	1/6	0.124964	0.23022	8.90888	MAGI2
Vascular Wound Healing (GO:0061042)	1/6	0.124964	0.23022	8.90888	KDR
Hepatocyte Growth Factor Receptor Signaling Pathway (GO:0048012)	1/6	0.124964	0.23022	8.90888	RAC1
Host-Mediated Regulation Of Intestinal Microbiota Composition (GO:0048874)	1/6	0.124964	0.23022	8.90888	CX3CR1
Intracellular Sequestering Of Iron Ion (GO:0006880)	1/6	0.124964	0.23022	8.90888	SRI
Intracellular Triglyceride Homeostasis (GO:0035356)	1/6	0.124964	0.23022	8.90888	NR1H4
Lymphoid Progenitor Cell Differentiation (GO:0002320)	1/6	0.124964	0.23022	8.90888	LIG4
Metanephric Nephron Tubule Development (GO:0072234)	1/6	0.124964	0.23022	8.90888	PKD1
Monoacylglycerol Biosynthetic Process (GO:0006640)	1/6	0.124964	0.23022	8.90888	PLA2G4A
Negative Regulation Of T-helper 17 Type Immune Response (GO:2000317)	1/6	0.124964	0.23022	8.90888	ZC3H12A
Negative Regulation Of Blood Vessel Endothelial Cell Proliferation Involved In Sprouting Angiogenesis (GO:1903588)	1/6	0.124964	0.23022	8.90888	THBS1
Negative Regulation Of Cardiocyte Differentiation (GO:1905208)	1/6	0.124964	0.23022	8.90888	EGFR
Negative Regulation Of Dendritic Cell Apoptotic Process (GO:2000669)	1/6	0.124964	0.23022	8.90888	CCL21
Negative Regulation Of Glycogen Metabolic Process (GO:0070874)	1/6	0.124964	0.23022	8.90888	GSK3B
Negative Regulation Of Heart Rate (GO:0010459)	1/6	0.124964	0.23022	8.90888	SRI
Negative Regulation Of Low-Density Lipoprotein Receptor Activity (GO:1905598)	1/6	0.124964	0.23022	8.90888	APP
Negative Regulation Of miRNA Processing (GO:1903799)	1/6	0.124964	0.23022	8.90888	STAT3
Negative Regulation Of Plasminogen Activation (GO:0010757)	1/6	0.124964	0.23022	8.90888	THBS1
Negative Regulation Of Protein Sumoylation (GO:0033234)	1/6	0.124964	0.23022	8.90888	CTNNB1
Negative Regulation Of Retinoic Acid Receptor Signaling Pathway (GO:0048387)	1/6	0.124964	0.23022	8.90888	EZH2
Negative Regulation Of Smooth Muscle Cell Apoptotic Process (GO:0034392)	1/6	0.124964	0.23022	8.90888	IGF1
Negative Regulation Of Steroid Metabolic Process (GO:0045939)	1/6	0.124964	0.23022	8.90888	BMP2
Neuron Projection Extension Involved In Neuron Projection Guidance (GO:1902284)	1/6	0.124964	0.23022	8.90888	SEMA3F
Neurotransmitter Receptor Transport, Endosome To Postsynaptic Membrane (GO:0098887)	1/6	0.124964	0.23022	8.90888	NCOA2
Nucleotide-Binding Oligomerization Domain Containing 2 Signaling Pathway (GO:0070431)	1/6	0.124964	0.23022	8.90888	RELA
Placenta Blood Vessel Development (GO:0060674)	1/6	0.124964	0.23022	8.90888	PKD1
Podocyte Development (GO:0072015)	1/6	0.124964	0.23022	8.90888	MAGI2
Positive Regulation Of RNA Binding (GO:1905216)	1/6	0.124964	0.23022	8.90888	EIF3E
Positive Regulation Of Amyloid-Beta Clearance (GO:1900223)	1/6	0.124964	0.23022	8.90888	APOE
Positive Regulation Of cAMP-mediated Signaling (GO:0043950)	1/6	0.124964	0.23022	8.90888	RAPGEF2
Positive Regulation Of Endoplasmic Reticulum Stress-Induced Intrinsic Apoptotic Signaling Pathway (GO:1902237)	1/6	0.124964	0.23022	8.90888	NCK2
Positive Regulation Of Fibroblast Apoptotic Process (GO:2000271)	1/6	0.124964	0.23022	8.90888	TP63
Positive Regulation Of Gliogenesis (GO:0014015)	1/6	0.124964	0.23022	8.90888	PRKCI
Positive Regulation Of Hormone Metabolic Process (GO:0032352)	1/6	0.124964	0.23022	8.90888	EGR1
Positive Regulation Of Humoral Immune Response (GO:0002922)	1/6	0.124964	0.23022	8.90888	IL1B
Positive Regulation Of Icosanoid Secretion (GO:0032305)	1/6	0.124964	0.23022	8.90888	IL1B
Positive Regulation Of Immune Response To Tumor Cell (GO:0002839)	1/6	0.124964	0.23022	8.90888	HSPD1
Positive Regulation Of Kidney Development (GO:0090184)	1/6	0.124964	0.23022	8.90888	MYC
Positive Regulation Of Lamellipodium Morphogenesis (GO:2000394)	1/6	0.124964	0.23022	8.90888	SRC
Positive Regulation Of Leukocyte Tethering Or Rolling (GO:1903238)	1/6	0.124964	0.23022	8.90888	SELP
Positive Regulation Of Lipoprotein Lipase Activity (GO:0051006)	1/6	0.124964	0.23022	8.90888	APOA5
Positive Regulation Of mRNA Binding (GO:1902416)	1/6	0.124964	0.23022	8.90888	EIF3E
Positive Regulation Of Membrane Depolarization (GO:1904181)	1/6	0.124964	0.23022	8.90888	KDR
Positive Regulation Of Mitophagy (GO:1901526)	1/6	0.124964	0.23022	8.90888	VDAC1
Positive Regulation Of Phospholipid Biosynthetic Process (GO:0071073)	1/6	0.124964	0.23022	8.90888	NR1H4
Positive Regulation Of Protein Localization To Centrosome (GO:1904781)	1/6	0.124964	0.23022	8.90888	GSK3B
Positive Regulation Of Receptor Catabolic Process (GO:2000646)	1/6	0.124964	0.23022	8.90888	APOE
Positive Regulation Of Steroid Metabolic Process (GO:0045940)	1/6	0.124964	0.23022	8.90888	APOE
Positive Regulation Of Triglyceride Catabolic Process (GO:0010898)	1/6	0.124964	0.23022	8.90888	APOA5
Positive Regulation Of Unsaturated Fatty Acid Biosynthetic Process (GO:2001280)	1/6	0.124964	0.23022	8.90888	IL1B
Regulation Of NK T Cell Proliferation (GO:0051140)	1/6	0.124964	0.23022	8.90888	ZBTB7B
Regulation Of T Cell Mediated Immune Response To Tumor Cell (GO:0002840)	1/6	0.124964	0.23022	8.90888	HSPD1
Regulation Of T-helper 1 Cell Differentiation (GO:0045625)	1/6	0.124964	0.23022	8.90888	JAK3
Regulation Of T-helper Cell Differentiation (GO:0045622)	1/6	0.124964	0.23022	8.90888	IRF4
Regulation Of Adiponectin Secretion (GO:0070163)	1/6	0.124964	0.23022	8.90888	IL1B
Regulation Of Anion Channel Activity (GO:0010359)	1/6	0.124964	0.23022	8.90888	PRNP
Regulation Of Atrial Cardiac Muscle Cell Membrane Repolarization (GO:0060372)	1/6	0.124964	0.23022	8.90888	FLNA
Regulation Of Bile Acid Metabolic Process (GO:1904251)	1/6	0.124964	0.23022	8.90888	NR1H4
Regulation Of Cell Adhesion Molecule Production (GO:0060353)	1/6	0.124964	0.23022	8.90888	IL1B
Regulation Of Insulin Secretion (GO:0050796)	4/87	0.125185	0.23022	2.15287	IFNG;HNF4A;IL1B;NR1H4
Positive Regulation Of DNA-templated Transcription Initiation (GO:2000144)	3/56	0.125366	0.23022	2.5267	JUN;SRF;HNF1A
Regulation Of Glucose Metabolic Process (GO:0010906)	2/28	0.125651	0.23022	3.43063	AKT1;OGT
RNA Phosphodiester Bond Hydrolysis (GO:0090501)	2/28	0.125651	0.23022	3.43063	PDE12;ZC3H12A
Antigen Processing And Presentation Of Peptide Antigen Via MHC Class II (GO:0002495)	2/28	0.125651	0.23022	3.43063	CTSD;DNM2
Regulation Of Protein Targeting To Membrane (GO:0090313)	2/28	0.125651	0.23022	3.43063	PRNP;ERBB2
Diterpenoid Metabolic Process (GO:0016101)	2/28	0.125651	0.23022	3.43063	ALDH1A1;AKR1B1
Glycosaminoglycan Metabolic Process (GO:0030203)	2/28	0.125651	0.23022	3.43063	HYAL1;HEXA
Vascular Endothelial Growth Factor Receptor Signaling Pathway (GO:0048010)	2/28	0.125651	0.23022	3.43063	SRC;KDR
Hematopoietic Progenitor Cell Differentiation (GO:0002244)	2/28	0.125651	0.23022	3.43063	TGFB1;TP53
Negative Regulation Of Wound Healing (GO:0061045)	2/28	0.125651	0.23022	3.43063	APOE;FGF2
Nuclear-Transcribed mRNA Catabolic Process, Nonsense-Mediated Decay (GO:0000184)	2/28	0.125651	0.23022	3.43063	ZC3H12A;EIF3E
Primary Neural Tube Formation (GO:0014020)	2/28	0.125651	0.23022	3.43063	VASP;TGFB1
Negative Regulation Of Protein Kinase Activity (GO:0006469)	4/88	0.129015	0.236241	2.12713	IFNG;GADD45A;MVP;AKT1
Potassium Ion Transport (GO:0006813)	5/122	0.131938	0.241056	1.91011	KCNJ4;KCNJ10;KCND2;KCNJ15;KCNJ2
Protein Localization To Nucleus (GO:0034504)	5/122	0.131938	0.241056	1.91011	COL1A1;RPL11;STAT3;AKT1;KPNA1
Protein Localization To Membrane (GO:0072657)	7/192	0.131998	0.241056	1.69309	EHD1;CDH1;MAGI2;FLOT1;RAPGEF2;FLNA;TNIK
Cellular Response To Chemical Stress (GO:0062197)	4/89	0.132894	0.241056	2.102	SRXN1;ZC3H12A;ABL1;FAS
RNA Biosynthetic Process (GO:0032774)	2/29	0.133085	0.241056	3.3034	POLA2;POLR2A
Regulation Of Muscle Contraction (GO:0006937)	2/29	0.133085	0.241056	3.3034	SRI;PPP1R12B
Regulation Of Neuron Migration (GO:2001222)	2/29	0.133085	0.241056	3.3034	RAPGEF2;CX3CL1
Chondrocyte Differentiation (GO:0002062)	2/29	0.133085	0.241056	3.3034	BMP2;TGFB1
Defense Response To Fungus (GO:0050832)	2/29	0.133085	0.241056	3.3034	CX3CR1;GAPDH
Establishment Of Mitotic Spindle Orientation (GO:0000132)	2/29	0.133085	0.241056	3.3034	ITGB1;HDAC3
Tube Closure (GO:0060606)	2/29	0.133085	0.241056	3.3034	VASP;TGFB1
Glycolytic Process (GO:0006096)	2/29	0.133085	0.241056	3.3034	PKM;GAPDH
Vacuolar Acidification (GO:0007035)	2/29	0.133085	0.241056	3.3034	ATP6V0A1;ATP6V1B1
Maintenance Of Blood-Brain Barrier (GO:0035633)	2/29	0.133085	0.241056	3.3034	ITGB1;MBL2
Negative Regulation Of Plasma Membrane Bounded Cell Projection Assembly (GO:0120033)	2/29	0.133085	0.241056	3.3034	CCL21;PLXNB3
Positive Regulation Of Viral Genome Replication (GO:0045070)	2/29	0.133085	0.241056	3.3034	PDE12;PPARA
Protein Acetylation (GO:0006473)	2/29	0.133085	0.241056	3.3034	CREBBP;EP300
Regulation Of Blood Coagulation (GO:0030193)	2/29	0.133085	0.241056	3.3034	APOE;THBS1
Glycosaminoglycan Biosynthetic Process (GO:0006024)	3/58	0.135297	0.244475	2.43457	HYAL1;IL1B;HEXA
Memory (GO:0007613)	3/58	0.135297	0.244475	2.43457	PRNP;SLC2A4;APOE
Muscle Organ Development (GO:0007517)	3/58	0.135297	0.244475	2.43457	DES;SRI;IGF1
Positive Regulation Of Mitochondrion Organization (GO:0010822)	3/58	0.135297	0.244475	2.43457	GSK3B;KDR;TP53
Positive Regulation Of Proteasomal Protein Catabolic Process (GO:1901800)	4/90	0.13682	0.247079	2.07745	GSK3B;CEBPA;SUMO2;HSPBP1
Mitotic Cytokinesis (GO:0000281)	3/59	0.140361	0.249243	2.39098	USP8;PDCD6IP;UNC119
Phospholipid Transport (GO:0015914)	3/59	0.140361	0.249243	2.39098	APOA1;APOE;APOA5
Embryonic Skeletal System Morphogenesis (GO:0048704)	2/30	0.140615	0.249243	3.18526	COL2A1;DSCAML1
Negative Regulation Of Axon Extension (GO:0030517)	2/30	0.140615	0.249243	3.18526	MAG;SEMA3F
Negative Regulation Of Blood Coagulation (GO:0030195)	2/30	0.140615	0.249243	3.18526	PLG;APOE
Nucleic Acid Metabolic Process (GO:0090304)	2/30	0.140615	0.249243	3.18526	PDE12;MMS19
Phagocytosis, Engulfment (GO:0006911)	2/30	0.140615	0.249243	3.18526	RAC1;THBS1
Prostaglandin Metabolic Process (GO:0006693)	2/30	0.140615	0.249243	3.18526	PLA2G4A;PTGDS
Regulation Of Chemokine (C-C Motif) Ligand 5 Production (GO:0071649)	1/7	0.14422	0.249243	7.42369	MAVS
DNA Ligation (GO:0006266)	1/7	0.14422	0.249243	7.42369	LIG4
Regulation Of Epithelial To Mesenchymal Transition Involved In Endocardial Cushion Formation (GO:1905005)	1/7	0.14422	0.249243	7.42369	TGFB1
Regulation Of Extracellular Matrix Constituent Secretion (GO:0003330)	1/7	0.14422	0.249243	7.42369	BMP2
T Cell Apoptotic Process (GO:0070231)	1/7	0.14422	0.249243	7.42369	FAS
TRIF-dependent Toll-Like Receptor Signaling Pathway (GO:0035666)	1/7	0.14422	0.249243	7.42369	TICAM2
Regulation Of Leukocyte Degranulation (GO:0043300)	1/7	0.14422	0.249243	7.42369	FER
Regulation Of Lymphocyte Apoptotic Process (GO:0070228)	1/7	0.14422	0.249243	7.42369	JAK3
Adenylate Cyclase-Inhibiting G Protein-Coupled Acetylcholine Receptor Signaling Pathway (GO:0007197)	1/7	0.14422	0.249243	7.42369	OPRM1
Regulation Of Lysosome Size (GO:0062196)	1/7	0.14422	0.249243	7.42369	SNAPIN
Aldehyde Catabolic Process (GO:0046185)	1/7	0.14422	0.249243	7.42369	ALDH2
Regulation Of Myeloid Leukocyte Differentiation (GO:0002761)	1/7	0.14422	0.249243	7.42369	CEBPB
Regulation Of Natural Killer Cell Mediated Cytotoxicity Directed Against Tumor Cell Target (GO:0002858)	1/7	0.14422	0.249243	7.42369	TGFB1
Blood Coagulation, Intrinsic Pathway (GO:0007597)	1/7	0.14422	0.249243	7.42369	FLNA
Regulation Of Positive Chemotaxis (GO:0050926)	1/7	0.14422	0.249243	7.42369	KDR
Regulation Of Protein Localization To Cilium (GO:1903564)	1/7	0.14422	0.249243	7.42369	GSK3B
Regulation Of Stem Cell Division (GO:2000035)	1/7	0.14422	0.249243	7.42369	NCOA3
Cellular Response To Leptin Stimulus (GO:0044320)	1/7	0.14422	0.249243	7.42369	STAT3
Regulation Of Transforming Growth Factor Beta Activation (GO:1901388)	1/7	0.14422	0.249243	7.42369	HSP90AB1
Collecting Duct Development (GO:0072044)	1/7	0.14422	0.249243	7.42369	PKD1
Single Strand Break Repair (GO:0000012)	1/7	0.14422	0.249243	7.42369	LIG4
Stress-Induced Premature Senescence (GO:0090400)	1/7	0.14422	0.249243	7.42369	TP53
Telomeric D-loop Disassembly (GO:0061820)	1/7	0.14422	0.249243	7.42369	TERF1
Fructose Metabolic Process (GO:0006000)	1/7	0.14422	0.249243	7.42369	SORD
Termination Of RNA Polymerase II Transcription (GO:0006369)	1/7	0.14422	0.249243	7.42369	SSU72
Tooth Mineralization (GO:0034505)	1/7	0.14422	0.249243	7.42369	COL1A1
Hepoxilin Biosynthetic Process (GO:0051122)	1/7	0.14422	0.249243	7.42369	ALOX15
Hepoxilin Metabolic Process (GO:0051121)	1/7	0.14422	0.249243	7.42369	ALOX15
Immunological Synapse Formation (GO:0001771)	1/7	0.14422	0.249243	7.42369	CCL21
Lipoxygenase Pathway (GO:0019372)	1/7	0.14422	0.249243	7.42369	ALOX15
Malate Metabolic Process (GO:0006108)	1/7	0.14422	0.249243	7.42369	FH
Negative Regulation Of T Cell Apoptotic Process (GO:0070233)	1/7	0.14422	0.249243	7.42369	JAK3
Negative Regulation Of T-helper 17 Cell Differentiation (GO:2000320)	1/7	0.14422	0.249243	7.42369	ZC3H12A
Negative Regulation Of Appetite (GO:0032099)	1/7	0.14422	0.249243	7.42369	PPARA
Negative Regulation Of Circadian Rhythm (GO:0042754)	1/7	0.14422	0.249243	7.42369	SFPQ
Negative Regulation Of Fatty Acid Oxidation (GO:0046322)	1/7	0.14422	0.249243	7.42369	AKT1
Negative Regulation Of Glial Cell Apoptotic Process (GO:0034351)	1/7	0.14422	0.249243	7.42369	PRKCI
Negative Regulation Of Leukocyte Proliferation (GO:0070664)	1/7	0.14422	0.249243	7.42369	IL33
Negative Regulation Of miRNA-mediated Gene Silencing (GO:0060965)	1/7	0.14422	0.249243	7.42369	ELAVL1
Negative Regulation Of Microglial Cell Activation (GO:1903979)	1/7	0.14422	0.249243	7.42369	CX3CL1
Negative Regulation Of Monooxygenase Activity (GO:0032769)	1/7	0.14422	0.249243	7.42369	NFKB1
Negative Regulation Of Muscle Cell Differentiation (GO:0051148)	1/7	0.14422	0.249243	7.42369	IGF2
Negative Regulation Of Nitric Oxide Biosynthetic Process (GO:0045019)	1/7	0.14422	0.249243	7.42369	ZC3H12A
Negative Regulation Of Nitric Oxide Metabolic Process (GO:1904406)	1/7	0.14422	0.249243	7.42369	ZC3H12A
Neurotransmitter Receptor Transport, Endosome To Plasma Membrane (GO:0099639)	1/7	0.14422	0.249243	7.42369	NCOA2
Nucleobase-Containing Small Molecule Interconversion (GO:0015949)	1/7	0.14422	0.249243	7.42369	AK2
Plasma Membrane To Endosome Transport (GO:0048227)	1/7	0.14422	0.249243	7.42369	RAB5B
Platelet Activating Factor Metabolic Process (GO:0046469)	1/7	0.14422	0.249243	7.42369	PLA2G4A
Positive Regulation Of Astrocyte Differentiation (GO:0048711)	1/7	0.14422	0.249243	7.42369	BMP2
Positive Regulation Of Calcium Ion Import (GO:0090280)	1/7	0.14422	0.249243	7.42369	CCL3
Positive Regulation Of Cell Migration By Vascular Endothelial Growth Factor Signaling Pathway (GO:0038089)	1/7	0.14422	0.249243	7.42369	KDR
Positive Regulation Of Dendritic Cell Chemotaxis (GO:2000510)	1/7	0.14422	0.249243	7.42369	CCL21
Positive Regulation Of Endocytic Recycling (GO:2001137)	1/7	0.14422	0.249243	7.42369	EHD1
Positive Regulation Of Epithelial Tube Formation (GO:1905278)	1/7	0.14422	0.249243	7.42369	FGF2
Positive Regulation Of Gluconeogenesis (GO:0045722)	1/7	0.14422	0.249243	7.42369	PTPN2
Positive Regulation Of Insulin-Like Growth Factor Receptor Signaling Pathway (GO:0043568)	1/7	0.14422	0.249243	7.42369	IGF1
Positive Regulation Of Leukocyte Differentiation (GO:1902107)	1/7	0.14422	0.249243	7.42369	LGALS1
Positive Regulation Of Neuron Projection Arborization (GO:0150012)	1/7	0.14422	0.249243	7.42369	NCOA2
Positive Regulation Of Steroid Biosynthetic Process (GO:0010893)	1/7	0.14422	0.249243	7.42369	IFNG
Positive Regulation Of Triglyceride Lipase Activity (GO:0061365)	1/7	0.14422	0.249243	7.42369	APOA5
Protein Retention In ER Lumen (GO:0006621)	1/7	0.14422	0.249243	7.42369	PDIA2
Purine Ribonucleoside Monophosphate Catabolic Process (GO:0009169)	1/7	0.14422	0.249243	7.42369	SORD
Purine-Containing Compound Metabolic Process (GO:0072521)	1/7	0.14422	0.249243	7.42369	FHIT
Pyrimidine Nucleobase Catabolic Process (GO:0006208)	1/7	0.14422	0.249243	7.42369	CRMP1
Regulation Of Alpha-Beta T Cell Differentiation (GO:0046637)	1/7	0.14422	0.249243	7.42369	PRDM1
Regulation Of Alpha-Beta T Cell Proliferation (GO:0046640)	1/7	0.14422	0.249243	7.42369	IRF1
Regulation Of Carbohydrate Biosynthetic Process (GO:0043255)	1/7	0.14422	0.249243	7.42369	OGT
Negative Regulation Of Peptidase Activity (GO:0010466)	3/60	0.145488	0.25129	2.34891	AKT1;SERPING1;GAPDH
Regulation Of Extrinsic Apoptotic Signaling Pathway Via Death Domain Receptors (GO:1902041)	2/31	0.148233	0.254718	3.07526	GSK3B;THBS1
Antigen Processing And Presentation Of Exogenous Peptide Antigen (GO:0002478)	2/31	0.148233	0.254718	3.07526	CTSD;DNM2
Regulation Of Protein Autophosphorylation (GO:0031952)	2/31	0.148233	0.254718	3.07526	TOM1L1;MVP
Regulation Of Protein Localization To Cell Surface (GO:2000008)	2/31	0.148233	0.254718	3.07526	HSP90AB1;CTNNB1
Cardiac Muscle Tissue Morphogenesis (GO:0055008)	2/31	0.148233	0.254718	3.07526	BMP2;TGFB1
Cellular Response To cAMP (GO:0071320)	2/31	0.148233	0.254718	3.07526	RAPGEF2;AHR
Negative Regulation Of Intracellular Steroid Hormone Receptor Signaling Pathway (GO:0033144)	2/31	0.148233	0.254718	3.07526	NCOR1;HDAC1
Positive Regulation Of Rho Protein Signal Transduction (GO:0035025)	2/31	0.148233	0.254718	3.07526	APOA1;RAC1
Regulation Of Cell Morphogenesis (GO:0022604)	2/31	0.148233	0.254718	3.07526	CLDN4;CD44
BMP Signaling Pathway (GO:0030509)	3/61	0.150676	0.258473	2.30829	BMP2;TGFB1;ACVR2A
Regulation Of Pathway-Restricted SMAD Protein Phosphorylation (GO:0060393)	3/61	0.150676	0.258473	2.30829	BMP2;TGFB1;ACVR2A
Negative Regulation Of Autophagy (GO:0010507)	3/61	0.150676	0.258473	2.30829	CTSA;SNRNP70;STAT3
Vesicle Organization (GO:0016050)	4/94	0.152979	0.262274	1.98471	USP8;ANXA2;WASL;DNM1
Regulation Of DNA Repair (GO:0006282)	5/129	0.155619	0.265678	1.80163	SMARCD1;TRIM28;ACTB;UCHL5;EGFR
Regulation Of Embryonic Development (GO:0045995)	3/62	0.155922	0.265678	2.26905	RPS6KA6;CDK1;UCHL5
Glycerophospholipid Metabolic Process (GO:0006650)	3/62	0.155922	0.265678	2.26905	CSF1R;APOA1;PLA2G4A
'De Novo' Post-Translational Protein Folding (GO:0051084)	2/32	0.155934	0.265678	2.9726	HSPA8;HSPE1
Intracellular pH Reduction (GO:0051452)	2/32	0.155934	0.265678	2.9726	ATP6V0A1;ATP6V1B1
miRNA Processing (GO:0035196)	2/32	0.155934	0.265678	2.9726	SMAD2;SMAD3
Muscle Cell Development (GO:0055001)	2/32	0.155934	0.265678	2.9726	EFEMP2;IGF1
Neural Tube Closure (GO:0001843)	2/32	0.155934	0.265678	2.9726	VASP;TGFB1
Positive Regulation Of Telomere Maintenance Via Telomerase (GO:0032212)	2/32	0.155934	0.265678	2.9726	MAPK1;CTNNB1
Protein Transmembrane Import Into Intracellular Organelle (GO:0044743)	2/32	0.155934	0.265678	2.9726	PEX14;HSPD1
Purine Ribonucleoside Triphosphate Metabolic Process (GO:0009205)	2/32	0.155934	0.265678	2.9726	HSPA8;OLA1
Cell Junction Assembly (GO:0034329)	4/95	0.157127	0.26756	1.9628	DNM3;DBNL;CDH1;FN1
Telomere Organization (GO:0032200)	3/63	0.161224	0.26816	2.23112	TERF1;UCHL5;EZH2
CD40 Signaling Pathway (GO:0023035)	1/8	0.163054	0.26816	6.36284	ITGB1
DNA Cytosine Deamination (GO:0070383)	1/8	0.163054	0.26816	6.36284	APOBEC3C
Regulation Of Endothelial Cell Differentiation (GO:0045601)	1/8	0.163054	0.26816	6.36284	SORD
Regulation Of Fibroblast Apoptotic Process (GO:2000269)	1/8	0.163054	0.26816	6.36284	TP63
MyD88-independent Toll-Like Receptor Signaling Pathway (GO:0002756)	1/8	0.163054	0.26816	6.36284	TICAM2
Regulation Of Gap Junction Assembly (GO:1903596)	1/8	0.163054	0.26816	6.36284	IL1B
Regulation Of Helicase Activity (GO:0051095)	1/8	0.163054	0.26816	6.36284	TP53
Regulation Of Intrinsic Apoptotic Signaling Pathway By P53 Class Mediator (GO:1902253)	1/8	0.163054	0.26816	6.36284	MYC
Regulation Of Lysosomal Protein Catabolic Process (GO:1905165)	1/8	0.163054	0.26816	6.36284	USP8
Alcohol Catabolic Process (GO:0046164)	1/8	0.163054	0.26816	6.36284	APOE
Angiotensin Maturation (GO:0002003)	1/8	0.163054	0.26816	6.36284	ENPEP
Anoikis (GO:0043276)	1/8	0.163054	0.26816	6.36284	IKBKG
Regulation Of Mitotic Sister Chromatid Segregation (GO:0033047)	1/8	0.163054	0.26816	6.36284	CDK1
Regulation Of Nephron Tubule Epithelial Cell Differentiation (GO:0072182)	1/8	0.163054	0.26816	6.36284	CTNNB1
Regulation Of Pattern Recognition Receptor Signaling Pathway (GO:0062207)	1/8	0.163054	0.26816	6.36284	FLOT1
Bone Resorption (GO:0045453)	1/8	0.163054	0.26816	6.36284	SRC
Cardioblast Differentiation (GO:0010002)	1/8	0.163054	0.26816	6.36284	SRF
Regulation Of Sister Chromatid Cohesion (GO:0007063)	1/8	0.163054	0.26816	6.36284	CTNNB1
Regulation Of Tumor Necrosis Factor Superfamily Cytokine Production (GO:1903555)	1/8	0.163054	0.26816	6.36284	CX3CR1
Regulation Of Type B Pancreatic Cell Development (GO:2000074)	1/8	0.163054	0.26816	6.36284	GSK3B
Regulation Of Vesicle Fusion (GO:0031338)	1/8	0.163054	0.26816	6.36284	ANXA2
Constitutive Heterochromatin Formation (GO:0140719)	1/8	0.163054	0.26816	6.36284	EZH2
Cyclooxygenase Pathway (GO:0019371)	1/8	0.163054	0.26816	6.36284	PTGDS
Response To Leptin (GO:0044321)	1/8	0.163054	0.26816	6.36284	STAT3
Dehydroascorbic Acid Transport (GO:0070837)	1/8	0.163054	0.26816	6.36284	SLC2A4
Response To Magnesium Ion (GO:0032026)	1/8	0.163054	0.26816	6.36284	THBS1
Detection Of Mechanical Stimulus Involved In Sensory Perception Of Sound (GO:0050910)	1/8	0.163054	0.26816	6.36284	COL11A1
Semaphorin-Plexin Signaling Pathway Involved In Axon Guidance (GO:1902287)	1/8	0.163054	0.26816	6.36284	PLXNB3
Somatic Recombination Of Immunoglobulin Gene Segments (GO:0016447)	1/8	0.163054	0.26816	6.36284	LIG4
Glucan Metabolic Process (GO:0044042)	1/8	0.163054	0.26816	6.36284	GSK3B
Translational Termination (GO:0006415)	1/8	0.163054	0.26816	6.36284	APEH
Unsaturated Fatty Acid Biosynthetic Process (GO:0006636)	1/8	0.163054	0.26816	6.36284	ALOX15
Vascular Associated Smooth Muscle Cell Differentiation (GO:0035886)	1/8	0.163054	0.26816	6.36284	EFEMP2
Vitamin K Metabolic Process (GO:0042373)	1/8	0.163054	0.26816	6.36284	VKORC1
Internal Protein Amino Acid Acetylation (GO:0006475)	1/8	0.163054	0.26816	6.36284	EP300
Intestinal Epithelial Cell Differentiation (GO:0060575)	1/8	0.163054	0.26816	6.36284	SRC
Lactation (GO:0007595)	1/8	0.163054	0.26816	6.36284	ZBTB7B
Leptin-Mediated Signaling Pathway (GO:0033210)	1/8	0.163054	0.26816	6.36284	STAT3
Maintenance Of Apical/Basal Cell Polarity (GO:0035090)	1/8	0.163054	0.26816	6.36284	PDCD6IP
Maintenance Of Epithelial Cell Apical/Basal Polarity (GO:0045199)	1/8	0.163054	0.26816	6.36284	PDCD6IP
Mesodermal Cell Differentiation (GO:0048333)	1/8	0.163054	0.26816	6.36284	ITGB1
Multi-Pass Transmembrane Protein Insertion Into ER Membrane (GO:0160063)	1/8	0.163054	0.26816	6.36284	NOMO1
Negative Regulation By Host Of Viral Genome Replication (GO:0044828)	1/8	0.163054	0.26816	6.36284	ZC3H12A
Negative Regulation Of Cholesterol Storage (GO:0010887)	1/8	0.163054	0.26816	6.36284	PPARA
Negative Regulation Of Glycoprotein Biosynthetic Process (GO:0010561)	1/8	0.163054	0.26816	6.36284	JAK3
Negative Regulation Of Mitotic Nuclear Division (GO:0045839)	1/8	0.163054	0.26816	6.36284	TOM1L1
Negative Regulation Of Platelet Aggregation (GO:0090331)	1/8	0.163054	0.26816	6.36284	CD9
Negative Regulation Of Ubiquitin Protein Ligase Activity (GO:1904667)	1/8	0.163054	0.26816	6.36284	RPL11
Positive Regulation Of ATP Biosynthetic Process (GO:2001171)	1/8	0.163054	0.26816	6.36284	PPARA
Positive Regulation Of Cell-Cell Adhesion Mediated By Cadherin (GO:2000049)	1/8	0.163054	0.26816	6.36284	FLOT1
Positive Regulation Of Fatty Acid Beta-Oxidation (GO:0032000)	1/8	0.163054	0.26816	6.36284	PPARA
Positive Regulation Of Membrane Invagination (GO:1905155)	1/8	0.163054	0.26816	6.36284	C3
Positive Regulation Of Mitochondrial Calcium Ion Concentration (GO:0051561)	1/8	0.163054	0.26816	6.36284	TGM2
Positive Regulation Of Monocyte Chemotactic Protein-1 Production (GO:0071639)	1/8	0.163054	0.26816	6.36284	IL1B
Positive Regulation Of Smooth Muscle Cell Apoptotic Process (GO:0034393)	1/8	0.163054	0.26816	6.36284	IFNG
Regulation Of CD8-positive, Alpha-Beta T Cell Proliferation (GO:2000564)	1/8	0.163054	0.26816	6.36284	IRF1
Regulation Of DNA Methylation (GO:0044030)	1/8	0.163054	0.26816	6.36284	MYC
Regulation Of DNA-templated Transcription Initiation (GO:2000142)	1/8	0.163054	0.26816	6.36284	JUN
Regulation Of Angiotensin Levels In Blood (GO:0002002)	1/8	0.163054	0.26816	6.36284	ENPEP
Regulation Of Cell Killing (GO:0031341)	1/8	0.163054	0.26816	6.36284	CFH
Regulation Of Protein Polymerization (GO:0032271)	2/33	0.163708	0.26816	2.87657	HSP90AA1;ABL1
Signal Transduction By P53 Class Mediator (GO:0072331)	2/33	0.163708	0.26816	2.87657	FHIT;TP53
Vasculogenesis (GO:0001570)	2/33	0.163708	0.26816	2.87657	TGFB1;KDR
Lung Development (GO:0030324)	2/33	0.163708	0.26816	2.87657	CEBPA;PKD1
ncRNA Catabolic Process (GO:0034661)	2/33	0.163708	0.26816	2.87657	ZC3H12A;SND1
Negative Regulation Of Endocytosis (GO:0045806)	2/33	0.163708	0.26816	2.87657	UNC119;RAC1
Positive Regulation Of Epidermal Growth Factor Receptor Signaling Pathway (GO:0045742)	2/33	0.163708	0.26816	2.87657	TGFA;CBL
Positive Regulation Of Ion Transmembrane Transporter Activity (GO:0032414)	2/33	0.163708	0.26816	2.87657	IFNG;CCL2
Regulation Of Cell Adhesion Mediated By Integrin (GO:0033628)	2/33	0.163708	0.26816	2.87657	CCL21;PIK3CG
Positive Regulation Of Macroautophagy (GO:0016239)	3/64	0.166579	0.272716	2.19443	TBK1;KDR;IKBKG
Monoatomic Cation Transmembrane Transport (GO:0098655)	9/281	0.168459	0.275643	1.48076	GRIN2A;KCND2;GRIN2C;GRIN2B;PKD1;KCNJ2;ATP6V0A1;GRIN2D;ATP6V1B1
Cellular Response To Hydrogen Peroxide (GO:0070301)	2/34	0.171549	0.279486	2.78653	RELA;ANKZF1
Embryonic Skeletal System Development (GO:0048706)	2/34	0.171549	0.279486	2.78653	COL1A1;DSCAML1
Establishment Of Mitotic Spindle Localization (GO:0040001)	2/34	0.171549	0.279486	2.78653	ITGB1;HDAC3
Negative Regulation Of JNK Cascade (GO:0046329)	2/34	0.171549	0.279486	2.78653	HDAC3;NCOR1
Negative Regulation Of Interleukin-6 Production (GO:0032715)	2/34	0.171549	0.279486	2.78653	ZC3H12A;CX3CL1
Negative Regulation Of Mitotic Cell Cycle (GO:0045930)	2/34	0.171549	0.279486	2.78653	TOM1L1;CTNNB1
Regulation Of DNA Biosynthetic Process (GO:2000278)	2/34	0.171549	0.279486	2.78653	TOM1L1;FGF2
Regulation Of Blood Circulation (GO:1903522)	2/34	0.171549	0.279486	2.78653	DES;SRI
Antimicrobial Humoral Immune Response Mediated By Antimicrobial Peptide (GO:0061844)	3/65	0.171987	0.279745	2.15893	CCL13;GAPDH;CXCL5
Canonical Wnt Signaling Pathway (GO:0060070)	3/65	0.171987	0.279745	2.15893	GSK3B;CTNNB1;PPP1CA
Regulation Of Translational Initiation (GO:0006446)	3/65	0.171987	0.279745	2.15893	NCK2;EIF3E;EIF1B
Non-Membrane-Bounded Organelle Assembly (GO:0140694)	5/135	0.177202	0.283989	1.71795	DAZAP2;DBNL;NCOR1;HDAC3;MIS12
Cellular Response To BMP Stimulus (GO:0071773)	3/66	0.177444	0.283989	2.12455	BMP2;TGFB1;ACVR2A
Negative Regulation Of Endopeptidase Activity (GO:0010951)	3/66	0.177444	0.283989	2.12455	AKT1;SERPING1;GAPDH
Adherens Junction Organization (GO:0034332)	2/35	0.17945	0.283989	2.70195	CDH1;CTNNB1
Dendrite Morphogenesis (GO:0048813)	2/35	0.17945	0.283989	2.70195	WASL;MAPK8IP2
Response To Nutrient Levels (GO:0031667)	2/35	0.17945	0.283989	2.70195	CREBBP;PRKAB1
Endoderm Formation (GO:0001706)	2/35	0.17945	0.283989	2.70195	FN1;MMP8
Establishment Of Spindle Orientation (GO:0051294)	2/35	0.17945	0.283989	2.70195	ITGB1;HDAC3
Liver Development (GO:0001889)	2/35	0.17945	0.283989	2.70195	CEBPA;CEBPB
One-Carbon Compound Transport (GO:0019755)	2/35	0.17945	0.283989	2.70195	HBB;HBA1
Positive Regulation Of Telomere Maintenance Via Telomere Lengthening (GO:1904358)	2/35	0.17945	0.283989	2.70195	MAPK1;CTNNB1
Regulation Of Complement-Dependent Cytotoxicity (GO:1903659)	1/9	0.181474	0.283989	5.5672	CFH
IMP Metabolic Process (GO:0046040)	1/9	0.181474	0.283989	5.5672	SORD
Regulation Of Granulocyte Differentiation (GO:0030852)	1/9	0.181474	0.283989	5.5672	C1QC
Regulation Of High Voltage-Gated Calcium Channel Activity (GO:1901841)	1/9	0.181474	0.283989	5.5672	SRI
Adherens Junction Assembly (GO:0034333)	1/9	0.181474	0.283989	5.5672	CTNNB1
Regulation Of Mast Cell Activation Involved In Immune Response (GO:0033006)	1/9	0.181474	0.283989	5.5672	FER
Aminoglycan Metabolic Process (GO:0006022)	1/9	0.181474	0.283989	5.5672	HEXA
Regulation Of Myeloid Leukocyte Mediated Immunity (GO:0002886)	1/9	0.181474	0.283989	5.5672	FER
Biomineral Tissue Development (GO:0031214)	1/9	0.181474	0.283989	5.5672	COL1A1
Regulation Of Postsynaptic Neurotransmitter Receptor Activity (GO:0098962)	1/9	0.181474	0.283989	5.5672	NPTX1
Regulation Of Protein Acetylation (GO:1901983)	1/9	0.181474	0.283989	5.5672	GSK3B
Regulation Of Protein Localization To Centrosome (GO:1904779)	1/9	0.181474	0.283989	5.5672	GSK3B
Cell Differentiation Involved In Metanephros Development (GO:0072202)	1/9	0.181474	0.283989	5.5672	STAT1
Response To Interleukin-4 (GO:0070670)	1/9	0.181474	0.283989	5.5672	JAK3
Dopamine Transport (GO:0015872)	1/9	0.181474	0.283989	5.5672	TGM2
Ectoderm Development (GO:0007398)	1/9	0.181474	0.283989	5.5672	ZBTB7B
Smooth Muscle Tissue Development (GO:0048745)	1/9	0.181474	0.283989	5.5672	EFEMP2
Endothelial Tube Morphogenesis (GO:0061154)	1/9	0.181474	0.283989	5.5672	CTNNB1
Somatic Recombination Of Immunoglobulin Genes Involved In Immune Response (GO:0002204)	1/9	0.181474	0.283989	5.5672	LIG4
Ether Lipid Biosynthetic Process (GO:0008611)	1/9	0.181474	0.283989	5.5672	PLA2G4A
Telomeric Loop Disassembly (GO:0090657)	1/9	0.181474	0.283989	5.5672	TERF1
Transferrin Transport (GO:0033572)	1/9	0.181474	0.283989	5.5672	DNM2
Hematopoietic Stem Cell Differentiation (GO:0060218)	1/9	0.181474	0.283989	5.5672	TP53
Wound Healing, Spreading Of Epidermal Cells (GO:0035313)	1/9	0.181474	0.283989	5.5672	ITGB1
Kinetochore Assembly (GO:0051382)	1/9	0.181474	0.283989	5.5672	MIS12
Lung Epithelium Development (GO:0060428)	1/9	0.181474	0.283989	5.5672	PKD1
Microtubule Anchoring (GO:0034453)	1/9	0.181474	0.283989	5.5672	PEX14
Motor Neuron Axon Guidance (GO:0008045)	1/9	0.181474	0.283989	5.5672	RAC1
Myelin Assembly (GO:0032288)	1/9	0.181474	0.283989	5.5672	CD9
Myeloid Dendritic Cell Differentiation (GO:0043011)	1/9	0.181474	0.283989	5.5672	UBD
Negative Regulation Of Alpha-Beta T Cell Proliferation (GO:0046642)	1/9	0.181474	0.283989	5.5672	ZBTB7B
Negative Regulation Of Cell-Cell Adhesion Mediated By Cadherin (GO:2000048)	1/9	0.181474	0.283989	5.5672	PLG
Negative Regulation Of Establishment Of Protein Localization (GO:1904950)	1/9	0.181474	0.283989	5.5672	TERF1
Negative Regulation Of Extracellular Matrix Organization (GO:1903054)	1/9	0.181474	0.283989	5.5672	TGFB1
Negative Regulation Of Hormone Secretion (GO:0046888)	1/9	0.181474	0.283989	5.5672	IL1B
Negative Regulation Of Lipid Localization (GO:1905953)	1/9	0.181474	0.283989	5.5672	PTPN2
Negative Regulation Of Protein Autophosphorylation (GO:0031953)	1/9	0.181474	0.283989	5.5672	MVP
Negative Regulation Of Protein Maturation (GO:1903318)	1/9	0.181474	0.283989	5.5672	PRNP
Negative Regulation Of Vascular Endothelial Growth Factor Signaling Pathway (GO:1900747)	1/9	0.181474	0.283989	5.5672	SORD
Neurotransmitter Receptor Transport To Postsynaptic Membrane (GO:0098969)	1/9	0.181474	0.283989	5.5672	NCOA2
Ornithine Metabolic Process (GO:0006591)	1/9	0.181474	0.283989	5.5672	HNF4A
Peptidyl-Serine Dephosphorylation (GO:0070262)	1/9	0.181474	0.283989	5.5672	PPP1CA
Phosphatidylcholine Catabolic Process (GO:0034638)	1/9	0.181474	0.283989	5.5672	PLA2G4A
Positive Regulation Of ATP Metabolic Process (GO:1903580)	1/9	0.181474	0.283989	5.5672	PPARA
Positive Regulation Of RNA Biosynthetic Process (GO:1902680)	1/9	0.181474	0.283989	5.5672	IL1B
Positive Regulation Of T Cell Apoptotic Process (GO:0070234)	1/9	0.181474	0.283989	5.5672	TP53
Positive Regulation Of Cardiocyte Differentiation (GO:1905209)	1/9	0.181474	0.283989	5.5672	TGFB1
Positive Regulation Of Hippo Signaling (GO:0035332)	1/9	0.181474	0.283989	5.5672	SRC
Positive Regulation Of Leukocyte Apoptotic Process (GO:2000108)	1/9	0.181474	0.283989	5.5672	RAPGEF2
Positive Regulation Of mRNA 3'-End Processing (GO:0031442)	1/9	0.181474	0.283989	5.5672	NUDT21
Positive Regulation Of Mitochondrial Membrane Permeability (GO:0035794)	1/9	0.181474	0.283989	5.5672	GSK3B
Positive Regulation Of Phagocytosis, Engulfment (GO:0060100)	1/9	0.181474	0.283989	5.5672	C3
Positive Regulation Of Skeletal Muscle Tissue Development (GO:0048643)	1/9	0.181474	0.283989	5.5672	FLOT1
Positive Regulation Of Smooth Muscle Contraction (GO:0045987)	1/9	0.181474	0.283989	5.5672	SRF
Positive Regulation Of Vascular Endothelial Growth Factor Receptor Signaling Pathway (GO:0030949)	1/9	0.181474	0.283989	5.5672	IL1B
Quinone Metabolic Process (GO:1901661)	1/9	0.181474	0.283989	5.5672	VKORC1
Regulation Of CD8-positive, Alpha-Beta T Cell Activation (GO:2001185)	1/9	0.181474	0.283989	5.5672	IRF1
Regulation Of PERK-mediated Unfolded Protein Response (GO:1903897)	1/9	0.181474	0.283989	5.5672	NCK2
Regulation Of RNA Polymerase II Regulatory Region Sequence-Specific DNA Binding (GO:1903025)	1/9	0.181474	0.283989	5.5672	EP300
Regulation Of Actin Filament-Based Movement (GO:1903115)	1/9	0.181474	0.283989	5.5672	SRI
Regulation Of Bile Acid Biosynthetic Process (GO:0070857)	1/9	0.181474	0.283989	5.5672	NR1H4
Regulation Of Cardiac Muscle Cell Differentiation (GO:2000725)	1/9	0.181474	0.283989	5.5672	TGFB1
Visual Perception (GO:0007601)	4/101	0.182852	0.285997	1.84082	COL1A1;COL2A1;COL11A1;UNC119
Sensory Perception Of Light Stimulus (GO:0050953)	4/102	0.187269	0.291757	1.82194	COL1A1;COL2A1;COL11A1;UNC119
COPII-coated Vesicle Budding (GO:0090114)	2/36	0.187406	0.291757	2.62235	SEC24A;CUL3
DNA Damage Response, Signal Transduction By P53 Class Mediator (GO:0030330)	2/36	0.187406	0.291757	2.62235	RPS6KA6;TP53
Regulation Of Intracellular Protein Transport (GO:0033157)	2/36	0.187406	0.291757	2.62235	GSK3B;TGFB1
Regulation Of Peptidyl-Threonine Phosphorylation (GO:0010799)	2/36	0.187406	0.291757	2.62235	TGFB1;MAPK1
tRNA Methylation (GO:0030488)	2/36	0.187406	0.291757	2.62235	WDR4;FTSJ1
Negative Regulation Of T Cell Proliferation (GO:0042130)	2/36	0.187406	0.291757	2.62235	PRNP;CEBPB
Neural Crest Cell Migration (GO:0001755)	2/36	0.187406	0.291757	2.62235	FN1;SEMA3F
Positive Regulation Of Double-Strand Break Repair Via Homologous Recombination (GO:1905168)	2/36	0.187406	0.291757	2.62235	ACTR2;MMS19
Skin Development (GO:0043588)	3/68	0.188496	0.293152	2.05897	COL1A1;COL1A2;PKD1
Neuropeptide Signaling Pathway (GO:0007218)	3/68	0.188496	0.293152	2.05897	RAPGEF2;OPRM1;RELA
Regulation Of Monoatomic Ion Transmembrane Transporter Activity (GO:0032412)	3/69	0.194088	0.298987	2.02767	APP;OPRM1;MAPK8IP2
Aortic Valve Morphogenesis (GO:0003180)	2/37	0.195409	0.298987	2.54729	SMAD2;TGFB1
Positive Regulation Of Exocytosis (GO:0045921)	2/37	0.195409	0.298987	2.54729	PDCD6IP;IFNG
Positive Regulation Of Receptor Signaling Pathway Via STAT (GO:1904894)	2/37	0.195409	0.298987	2.54729	TGFB1;EP300
Protein Acylation (GO:0043543)	2/37	0.195409	0.298987	2.54729	CREBBP;EP300
Negative Regulation Of Wnt Signaling Pathway (GO:0030178)	5/140	0.195998	0.298987	1.6539	GSK3B;BMP2;HDAC1;APOE;MCC
Macroautophagy (GO:0016236)	4/104	0.196203	0.298987	1.78532	TGFB1;SRC;UBA5;ATG5
Regulation Of Cysteine-Type Endopeptidase Activity Involved In Apoptotic Signaling Pathway (GO:2001267)	1/10	0.19949	0.298987	4.94837	FAS
Regulation Of Establishment Of Protein Localization To Telomere (GO:0070203)	1/10	0.19949	0.298987	4.94837	TERF1
L-serine Metabolic Process (GO:0006563)	1/10	0.19949	0.298987	4.94837	PSAT1
Regulation Of Gene Expression By Genomic Imprinting (GO:0006349)	1/10	0.19949	0.298987	4.94837	IGF2
Rap Protein Signal Transduction (GO:0032486)	1/10	0.19949	0.298987	4.94837	RAPGEF2
Actin Filament Depolymerization (GO:0030042)	1/10	0.19949	0.298987	4.94837	DSTN
Regulation Of Lipid Transport (GO:0032368)	1/10	0.19949	0.298987	4.94837	PPARA
Regulation Of Low-Density Lipoprotein Particle Clearance (GO:0010988)	1/10	0.19949	0.298987	4.94837	NR1H4
Regulation Of mRNA Polyadenylation (GO:1900363)	1/10	0.19949	0.298987	4.94837	NUDT21
Regulation Of Melanin Biosynthetic Process (GO:0048021)	1/10	0.19949	0.298987	4.94837	RAPGEF2
Regulation Of Peroxisome Proliferator Activated Receptor Signaling Pathway (GO:0035358)	1/10	0.19949	0.298987	4.94837	BMP2
Regulation Of Phagocytosis, Engulfment (GO:0060099)	1/10	0.19949	0.298987	4.94837	C3
Regulation Of Programmed Necrotic Cell Death (GO:0062098)	1/10	0.19949	0.298987	4.94837	OGT
Cardiac Muscle Cell Membrane Repolarization (GO:0099622)	1/10	0.19949	0.298987	4.94837	KCNJ2
Regulation Of Respiratory Burst (GO:0060263)	1/10	0.19949	0.298987	4.94837	RAC1
Cellular Response To Forskolin (GO:1904322)	1/10	0.19949	0.298987	4.94837	AHR
Cellular Response To Increased Oxygen Levels (GO:0036295)	1/10	0.19949	0.298987	4.94837	FAS
Regulation Of Toll-Like Receptor 2 Signaling Pathway (GO:0034135)	1/10	0.19949	0.298987	4.94837	TIRAP
Regulation Of Triglyceride Catabolic Process (GO:0010896)	1/10	0.19949	0.298987	4.94837	APOA5
Cellular Response To Type III Interferon (GO:0071358)	1/10	0.19949	0.298987	4.94837	JAK1
Response To Corticosteroid (GO:0031960)	1/10	0.19949	0.298987	4.94837	IL1RN
Copper Ion Transport (GO:0006825)	1/10	0.19949	0.298987	4.94837	ATP7B
Response To Forskolin (GO:1904321)	1/10	0.19949	0.298987	4.94837	AHR
Response To Prostaglandin E (GO:0034695)	1/10	0.19949	0.298987	4.94837	CCL21
Sarcoplasmic Reticulum Calcium Ion Transport (GO:0070296)	1/10	0.19949	0.298987	4.94837	CCL3
Serine Family Amino Acid Biosynthetic Process (GO:0009070)	1/10	0.19949	0.298987	4.94837	PSAT1
Signal Release (GO:0023061)	1/10	0.19949	0.298987	4.94837	TGM2
Establishment Of Endothelial Intestinal Barrier (GO:0090557)	1/10	0.19949	0.298987	4.94837	RAPGEF2
Surfactant Homeostasis (GO:0043129)	1/10	0.19949	0.298987	4.94837	MBL2
T-Circle Formation (GO:0090656)	1/10	0.19949	0.298987	4.94837	TERF1
Fatty Acid Homeostasis (GO:0055089)	1/10	0.19949	0.298987	4.94837	APOE
Formation Of Extrachromosomal Circular DNA (GO:0001325)	1/10	0.19949	0.298987	4.94837	TERF1
Telomere Maintenance Via Telomere Trimming (GO:0090737)	1/10	0.19949	0.298987	4.94837	TERF1
Type III Interferon-Mediated Signaling Pathway (GO:0038196)	1/10	0.19949	0.298987	4.94837	JAK1
Induction Of Positive Chemotaxis (GO:0050930)	1/10	0.19949	0.298987	4.94837	IL16
Kinetochore Organization (GO:0051383)	1/10	0.19949	0.298987	4.94837	MIS12
Mast Cell Activation Involved In Immune Response (GO:0002279)	1/10	0.19949	0.298987	4.94837	PIK3CG
Mast Cell Degranulation (GO:0043303)	1/10	0.19949	0.298987	4.94837	PIK3CG
Metanephric Mesenchyme Development (GO:0072075)	1/10	0.19949	0.298987	4.94837	STAT1
Mitotic G1/S Transition Checkpoint Signaling (GO:0044819)	1/10	0.19949	0.298987	4.94837	TP53
Negative Regulation Of Activated T Cell Proliferation (GO:0046007)	1/10	0.19949	0.298987	4.94837	PRNP
Negative Regulation Of Activin Receptor Signaling Pathway (GO:0032926)	1/10	0.19949	0.298987	4.94837	MAGI2
Negative Regulation Of Cholesterol Transport (GO:0032375)	1/10	0.19949	0.298987	4.94837	NFKB1
Negative Regulation Of Hemostasis (GO:1900047)	1/10	0.19949	0.298987	4.94837	APOE
Negative Regulation Of Homotypic Cell-Cell Adhesion (GO:0034111)	1/10	0.19949	0.298987	4.94837	CD9
Negative Regulation Of Interferon-Beta Production (GO:0032688)	1/10	0.19949	0.298987	4.94837	REL
Negative Regulation Of Nuclear Division (GO:0051784)	1/10	0.19949	0.298987	4.94837	TOM1L1
Negative Regulation Of Oxidoreductase Activity (GO:0051354)	1/10	0.19949	0.298987	4.94837	HP
Negative Regulation Of Sprouting Angiogenesis (GO:1903671)	1/10	0.19949	0.298987	4.94837	THBS1
Negative Regulation Of Steroid Biosynthetic Process (GO:0010894)	1/10	0.19949	0.298987	4.94837	NFKB1
Phosphate Ion Transmembrane Transport (GO:0035435)	1/10	0.19949	0.298987	4.94837	SLC37A1
Positive Regulation Of DNA Methylation-Dependent Heterochromatin Formation (GO:0090309)	1/10	0.19949	0.298987	4.94837	TRIM28
Positive Regulation Of MHC Class II Biosynthetic Process (GO:0045348)	1/10	0.19949	0.298987	4.94837	IFNG
[truncated: 1,016 more rows]
