# Supplementary material for: Mendelian randomization reveals interactions of the blood proteome and immunome in mitral valve prolapse
Source: Commun Med (Lond). 2024 Jun 6;4:108. doi: 10.1038/s43856-024-00530-x (PMC11156961; doi:10.1038/s43856-024-00530-x)
Supplement: Supplementary file 14 — Supplementary Data 12 [file 43856_2024_530_MOESM14_ESM.xlsx]

## Sheet: SD12
Supplementary Data 12. Input Table Ligand-Receptor pairs (bold are causal proteins) (Figure 4a)
Ligands	Receptors
AGT	ENPEP
CCN3	PLXNA1
COL2A1	DDR1
COL2A1	ITGA1
COL2A1	ITGA10
COL2A1	ITGA2
COL2A1	ITGA2B
COL2A1	ITGB1
COL2A1	MAG
COL2A1	TNFRSF10A
CSF1	CSF1R
CSF1	SIRPA
CX3CL1	CX3CR1
DEFB1	CCR6
FARP2	PLXNA1
HP	ASGR1
HP	ASGR2
HP	CD163
HP	CD22
HP	ITGAM
HP	ITGB2
HP	TLR4
IL16	CCR5
IL16	CD4
IL16	CD9
IL16	GRIN2A
IL16	GRIN2B
IL16	GRIN2C
IL16	GRIN2D
IL16	KCNA3
IL16	KCND1
IL16	KCND2
IL16	KCNJ10
IL16	KCNJ15
IL16	KCNJ4
IL1A	IL1RAP
IL1B	IL1RAP
IL33	IL1RAP
MFAP2	NOTCH1
SEMA3A	PLXNA1
SEMA3F	PLXNA1
SEMA6D	PLXNA1
SHBG	CLDN4
SHBG	GPRC6A
SHBG	SLC37A1
THBS2	CD36
THBS2	CD47
THBS2	ITGA4
THBS2	ITGA6
THBS2	ITGB1
THBS2	ITGB3
THBS2	NOTCH3
THBS2	NOTCH4
