# Supplementary material for: Mendelian randomization reveals interactions of the blood proteome and immunome in mitral valve prolapse
Source: Commun Med (Lond). 2024 Jun 6;4:108. doi: 10.1038/s43856-024-00530-x (PMC11156961; doi:10.1038/s43856-024-00530-x)
Supplement: Supplementary file 15 — Supplementary Data 13 [file 43856_2024_530_MOESM15_ESM.xlsx]

## Sheet: SD13
Supplementary Data 13. Input Table HPA heart cell enrichment (Figure 4b)
Cell type	Fold Change	P-value	Log P-value
Endothelial cell	6.71	0.0007922	3.10117
Macrophage	4.21	0.033504	1.4749
Neutrophile	3.75	0.23595	0.62718
Plasma cell	2.64	0.31731	0.498516
Fibroblast	1.52	0.546875	0.262112
T cell	0	0	0
Smooth muscle cell	0	0	0
Cardiomyocyte	0	0	0
Mitotic cell	0	0	0
