# Supplementary material for: Mendelian randomization reveals interactions of the blood proteome and immunome in mitral valve prolapse
Source: Commun Med (Lond). 2024 Jun 6;4:108. doi: 10.1038/s43856-024-00530-x (PMC11156961; doi:10.1038/s43856-024-00530-x)
Supplement: Supplementary file 16 — Supplementary Data 14 [file 43856_2024_530_MOESM16_ESM.xlsx]

## Sheet: SD14
Supplementary Data 14. Input Table differentially expressed genes (Control MVLs vs MVP MVLs) (Figure 4c, d)
EntrezID	Log FC MVP vs CTL	Average Expression	P-Value	adjusted P-value	Symbols	Name
146894	-4.9607	7.0261	1.3997e-23	1.5908e-19	CD300LG	CD300 molecule like family member g
3357	4.2166	5.9615	5.5402e-20	3.1482e-16	HTR2B	5-hydroxytryptamine receptor 2B
4660	-3.8394	9.1136	3.0704e-19	1.1632e-15	PPP1R12B	protein phosphatase 1 regulatory subunit 12B
4633	-7.16	11.951	7.5028e-18	2.1317e-14	MYL2	myosin light chain 2
27129	-4.8092	12.889	1.2132e-17	2.2979e-14	HSPB7	heat shock protein family B (small) member 7
8912	-2.5432	6.7486	1.1022e-17	2.2979e-14	CACNA1H	calcium voltage-gated channel subunit alpha1 H
8013	-5.7725	9.2308	3.6203e-17	5.8779e-14	NR4A3	nuclear receptor subfamily 4 group A member 3
283120	-6.0325	8.0112	6.1384e-17	8.7204e-14	H19	H19 imprinted maternally expressed transcript
116362	-3.0932	9.9843	8.1626e-17	1.0308e-13	RBP7	retinol binding protein 7
6515	-3.1419	8.4289	1.2482e-16	1.4186e-13	SLC2A3	solute carrier family 2 member 3
1675	-2.5367	11.834	1.4743e-16	1.5233e-13	CFD	complement factor D
133	-4.8443	7.5015	1.9312e-16	1.829e-13	ADM	adrenomedullin
55273	2.4148	12.673	2.3156e-16	2.0244e-13	TMEM100	transmembrane protein 100
9507	-3.6141	6.7847	3.9974e-16	3.0287e-13	ADAMTS4	ADAM metallopeptidase with thrombospondin type 1 motif 4
84952	2.9819	9.6889	3.7864e-16	3.0287e-13	CGNL1	cingulin like 1
84722	2.8641	6.2162	4.3782e-16	3.1099e-13	PSRC1	proline and serine rich coiled-coil 1
5118	2.0891	10.567	8.5029e-16	5.6844e-13	PCOLCE	procollagen C-endopeptidase enhancer
70	-8.1393	10.439	1.1728e-15	7.4047e-13	ACTC1	actin alpha cardiac muscle 1
1268	3.3976	8.2754	1.4076e-15	8.4199e-13	CNR1	cannabinoid receptor 1
338328	-3.3799	8.2943	2.0686e-15	1.1755e-12	GPIHBP1	glycosylphosphatidylinositol anchored high density lipoprotein binding protein 1
333926	-2.8617	5.9129	2.4785e-15	1.3414e-12	PPM1J	"protein phosphatase, Mg2+/Mn2+ dependent 1J"
683	2.8458	10.033	2.6902e-15	1.3897e-12	BST1	bone marrow stromal cell antigen 1
1844	-4.2956	7.0823	3.1164e-15	1.5399e-12	DUSP2	dual specificity phosphatase 2
7122	-4.1856	6.6685	3.5643e-15	1.6879e-12	CLDN5	claudin 5
147495	3.2356	5.9165	3.8332e-15	1.7426e-12	APCDD1	APC down-regulated 1
55118	4.5442	9.6486	4.6086e-15	2.0145e-12	CRTAC1	cartilage acidic protein 1
3688	1.9854	11.089	5.5391e-15	2.3315e-12	ITGB1	integrin subunit beta 1
9472	-2.8734	5.8739	9.1305e-15	3.706e-12	AKAP6	A-kinase anchoring protein 6
282996	-5.4551	8.4402	1.2409e-14	4.8629e-12	RBM20	RNA binding motif protein 20
440836	2.1357	10.14	1.5654e-14	5.5679e-12	ODF3B	outer dense fiber of sperm tails 3B
53342	2.6435	7.8545	1.5677e-14	5.5679e-12	IL17D	interleukin 17D
10631	3.4146	6.5522	1.5209e-14	5.5679e-12	POSTN	periostin
23303	2.3418	8.3962	1.7714e-14	6.1006e-12	KIF13B	kinesin family member 13B
27145	-2.1689	9.3874	2.5299e-14	8.4567e-12	FILIP1	filamin A interacting protein 1
58529	-3.8127	8.1686	2.9781e-14	9.6703e-12	MYOZ1	myozenin 1
6236	-4.1861	6.524	3.1871e-14	1.0061e-11	RRAD	"RRAD, Ras related glycolysis inhibitor and calcium channel regulator"
64321	-3.4935	6.2251	3.5657e-14	1.0952e-11	SOX17	SRY-box transcription factor 17
10673	2.0697	9.885	4.0374e-14	1.2075e-11	TNFSF13B	TNF superfamily member 13b
72	-6.2996	8.5093	4.4427e-14	1.2946e-11	ACTG2	"actin gamma 2, smooth muscle"
7103	3.7386	9.4201	4.7649e-14	1.3538e-11	TSPAN8	tetraspanin 8
27075	-3.8955	6.442	5.9152e-14	1.54e-11	TSPAN13	tetraspanin 13
2921	-3.1294	6.453	5.7254e-14	1.54e-11	CXCL3	C-X-C motif chemokine ligand 3
83539	2.5162	5.6082	5.9621e-14	1.54e-11	CHST9	carbohydrate sulfotransferase 9
3356	3.1776	5.7274	5.6089e-14	1.54e-11	HTR2A	5-hydroxytryptamine receptor 2A
100289678	2.2962	6.2173	6.7823e-14	1.7129e-11	ZNF783	zinc finger family member 783
5641	2.2424	6.3869	7.5329e-14	1.8611e-11	LGMN	legumain
6662	2.5503	10.776	8.3422e-14	2.0172e-11	SOX9	SRY-box transcription factor 9
8470	-4.0801	9.1353	1.2162e-13	2.8796e-11	SORBS2	sorbin and SH3 domain containing 2
59277	2.0876	12.148	1.438e-13	3.3352e-11	NTN4	netrin 4
652	2.9308	11.301	1.591e-13	3.6163e-11	BMP4	bone morphogenetic protein 4
6817	1.7286	7.9492	1.678e-13	3.6675e-11	SULT1A1	sulfotransferase family 1A member 1
57863	2.1799	7.4748	1.654e-13	3.6675e-11	CADM3	cell adhesion molecule 3
5729	3.1558	10.906	1.9963e-13	4.2806e-11	PTGDR	prostaglandin D2 receptor
1289	2.1795	11.998	2.1257e-13	4.4737e-11	COL5A1	collagen type V alpha 1 chain
91010	1.9657	6.1184	2.6961e-13	5.5711e-11	FMNL3	formin like 3
2941	1.9168	8.1619	3.1396e-13	6.3717e-11	GSTA4	glutathione S-transferase alpha 4
256691	3.0192	11.166	3.333e-13	6.6455e-11	MAMDC2	MAM domain containing 2
11095	-3.3724	6.2068	3.9215e-13	7.6841e-11	ADAMTS8	ADAM metallopeptidase with thrombospondin type 1 motif 8
123920	1.6265	8.16	4.0325e-13	7.7676e-11	CMTM3	CKLF like MARVEL transmembrane domain containing 3
5649	-3.6708	8.0739	4.1528e-13	7.866e-11	RELN	reelin
54	2.2375	7.8017	4.2285e-13	7.8781e-11	ACP5	"acid phosphatase 5, tartrate resistant"
8557	-6.7045	11.534	4.5532e-13	8.2138e-11	TCAP	titin-cap
252995	-4.3706	9.9385	4.522e-13	8.2138e-11	FNDC5	fibronectin type III domain containing 5
8988	-6.1459	8.0993	5.0007e-13	8.8801e-11	HSPB3	heat shock protein family B (small) member 3
4057	-2.3603	7.3219	5.601e-13	9.6415e-11	LTF	lactotransferrin
2857	3.5573	6.3212	5.5159e-13	9.6415e-11	GPR34	G protein-coupled receptor 34
253935	3.8637	11.366	5.6839e-13	9.6415e-11	ANGPTL5	angiopoietin like 5
201266	2.3477	8.8937	5.8073e-13	9.7059e-11	SLC39A11	solute carrier family 39 member 11
11238	2.8428	7.2371	9.2555e-13	1.5245e-10	CA5B	carbonic anhydrase 5B
1809	2.3586	8.9528	9.581e-13	1.5556e-10	DPYSL3	dihydropyrimidinase like 3
79993	-2.8421	6.3355	1.01e-12	1.5942e-10	ELOVL7	ELOVL fatty acid elongase 7
50486	-2.624	13.266	1.0072e-12	1.5942e-10	G0S2	G0/G1 switch 2
1031	2.305	12.081	1.0537e-12	1.6404e-10	CDKN2C	cyclin dependent kinase inhibitor 2C
148979	2.2892	9.1318	1.1029e-12	1.6735e-10	GLIS1	GLIS family zinc finger 1
3671	2.4894	8.2756	1.1044e-12	1.6735e-10	ISLR	immunoglobulin superfamily containing leucine rich repeat
5754	2.0769	8.0374	1.2509e-12	1.8706e-10	PTK7	protein tyrosine kinase 7 (inactive)
3563	-2.547	6.9423	1.5006e-12	2.2007e-10	IL3RA	interleukin 3 receptor subunit alpha
6242	2.0025	9.5102	1.5104e-12	2.2007e-10	RTKN	rhotekin
4151	-8.3254	7.7704	1.7383e-12	2.4417e-10	MB	myoglobin
4059	-2.5419	9.735	1.7402e-12	2.4417e-10	BCAM	basal cell adhesion molecule (Lutheran blood group)
25891	3.3639	7.7665	1.7033e-12	2.4417e-10	PAMR1	peptidase domain containing associated with muscle regeneration 1
340719	3.677	6.3031	1.7742e-12	2.459e-10	NANOS1	nanos C2HC-type zinc finger 1
9271	-3.2582	6.4014	1.9086e-12	2.6133e-10	PIWIL1	piwi like RNA-mediated gene silencing 1
64518	2.6479	6.3921	2.0331e-12	2.7508e-10	TEKT3	tektin 3
221421	1.566	7.8521	2.1453e-12	2.863e-10	RSPH9	radial spoke head component 9
348801	2.3285	9.6485	2.1665e-12	2.863e-10	LNP1	leukemia NUP98 fusion partner 1
2318	-4.137	8.968	2.2376e-12	2.8797e-10	FLNC	filamin C
5880	-3.5359	7.8364	2.2094e-12	2.8797e-10	RAC2	Rac family small GTPase 2
25822	-3.3903	6.7461	2.2856e-12	2.8797e-10	DNAJB5	DnaJ heat shock protein family (Hsp40) member B5
256356	-2.4849	5.544	2.2672e-12	2.8797e-10	GK5	glycerol kinase 5
2350	2.1814	10.296	2.3058e-12	2.8797e-10	FOLR2	folate receptor beta
1277	3.7327	11.885	2.6266e-12	3.2447e-10	COL1A1	collagen type I alpha 1 chain
5143	-2.466	5.7558	2.7815e-12	3.3991e-10	PDE4C	phosphodiesterase 4C
23645	-2.3794	8.607	2.9171e-12	3.4898e-10	PPP1R15A	protein phosphatase 1 regulatory subunit 15A
57125	2.9743	6.0112	2.8893e-12	3.4898e-10	PLXDC1	plexin domain containing 1
29108	2.2353	7.7935	3.9072e-12	4.6255e-10	PYCARD	PYD and CARD domain containing
10398	-2.032	8.2508	4.0903e-12	4.711e-10	MYL9	myosin light chain 9
9902	1.6138	9.8675	4.1037e-12	4.711e-10	MRC2	mannose receptor C type 2
221336	2.2003	6.8991	4.0498e-12	4.711e-10	BEND6	BEN domain containing 6
2151	2.5601	6.4056	4.7862e-12	5.4395e-10	F2RL2	coagulation factor II thrombin receptor like 2
11156	-3.9012	9.5721	5.3534e-12	6.0239e-10	PTP4A3	protein tyrosine phosphatase 4A3
58	-8.4301	8.1795	5.6772e-12	6.3257e-10	ACTA1	"actin alpha 1, skeletal muscle"
80309	-3.1769	6.515	6.1465e-12	6.7169e-10	SPHKAP	"SPHK1 interactor, AKAP domain containing"
51299	-2.8172	4.927	6.0923e-12	6.7169e-10	NRN1	neuritin 1
84466	2.5108	5.2332	6.2972e-12	6.7681e-10	MEGF10	multiple EGF like domains 10
2150	2.8455	5.6436	6.3125e-12	6.7681e-10	F2RL1	F2R like trypsin receptor 1
1102	1.9307	8.1711	6.6409e-12	7.0077e-10	RCBTB2	RCC1 and BTB domain containing protein 2
27242	2.963	8.3925	6.6594e-12	7.0077e-10	TNFRSF21	TNF receptor superfamily member 21
2355	-2.0068	8.3652	6.9087e-12	7.2034e-10	FOSL2	"FOS like 2, AP-1 transcription factor subunit"
81831	2.7787	6.0353	7.1656e-12	7.4034e-10	NETO2	neuropilin and tolloid like 2
117177	-2.031	8.5248	7.3451e-12	7.5205e-10	RAB3IP	RAB3A interacting protein
64393	2.4015	9.8648	7.8041e-12	7.9191e-10	ZMAT3	zinc finger matrin-type 3
5176	1.7121	13.435	8.2415e-12	8.2889e-10	SERPINF1	serpin family F member 1
146395	-2.8733	5.9125	9.0967e-12	9.0688e-10	GSG1L	GSG1 like
57158	-2.8335	5.816	9.2459e-12	9.1374e-10	JPH2	junctophilin 2
162073	1.8649	13.015	9.7109e-12	9.5141e-10	ITPRIPL2	ITPRIP like 2
11164	1.6602	7.6477	1.0045e-11	9.7574e-10	NUDT5	nudix hydrolase 5
1674	-4.6648	7.8737	1.0874e-11	1.0259e-09	DES	desmin
3777	-2.8496	6.19	1.0881e-11	1.0259e-09	KCNK3	potassium two pore domain channel subfamily K member 3
51676	-2.7761	4.9304	1.0654e-11	1.0259e-09	ASB2	ankyrin repeat and SOCS box containing 2
51267	-2.0559	5.8503	1.0999e-11	1.0259e-09	CLEC1A	C-type lectin domain family 1 member A
9961	1.9868	10.817	1.1012e-11	1.0259e-09	MVP	major vault protein
89796	2.3314	6.0623	1.1352e-11	1.0489e-09	NAV1	neuron navigator 1
54997	-4.6388	6.3557	1.1699e-11	1.0723e-09	TESC	tescalcin
712	2.4256	5.9274	1.357e-11	1.2338e-09	C1QA	complement C1q A chain
7538	-2.6478	11.376	1.4456e-11	1.3015e-09	ZFP36	ZFP36 ring finger protein
4060	2.0362	13.673	1.4544e-11	1.3015e-09	LUM	lumican
2153	3.0292	9.8963	1.498e-11	1.3301e-09	F5	coagulation factor V
255374	2.2967	7.3583	1.5521e-11	1.3674e-09	MBLAC1	metallo-beta-lactamase domain containing 1
1756	-1.6322	9.642	1.6431e-11	1.4364e-09	DMD	dystrophin
10319	2.8205	8.0832	1.6772e-11	1.4551e-09	LAMC3	laminin subunit gamma 3
7052	-2.3598	9.7423	1.7399e-11	1.498e-09	TGM2	transglutaminase 2
5121	-3.3975	6.3867	1.7602e-11	1.5041e-09	PCP4	Purkinje cell protein 4
1353	1.5975	7.661	1.7898e-11	1.518e-09	COX11	cytochrome c oxidase copper chaperone COX11
23336	-2.0496	8.9939	1.896e-11	1.5962e-09	SYNM	synemin
10327	1.6277	8.5254	2.0632e-11	1.7241e-09	AKR1A1	aldo-keto reductase family 1 member A1
11030	-1.2924	7.5706	2.0818e-11	1.727e-09	RBPMS	"RNA binding protein, mRNA processing factor"
28514	-1.4182	7.6345	2.2521e-11	1.8548e-09	DLL1	delta like canonical Notch ligand 1
8425	1.9523	9.1089	2.2854e-11	1.8552e-09	LTBP4	latent transforming growth factor beta binding protein 4
10216	3.879	11.905	2.274e-11	1.8552e-09	PRG4	proteoglycan 4
57584	1.8557	9.0992	2.4489e-11	1.9739e-09	ARHGAP21	Rho GTPase activating protein 21
1299	2.6502	8.4828	2.6051e-11	2.085e-09	COL9A3	collagen type IX alpha 3 chain
7643	-2.3474	5.4651	2.6452e-11	2.1023e-09	ZNF90	zinc finger protein 90
715	2.1064	8.2617	2.7032e-11	2.1335e-09	C1R	complement C1r
4634	-7.2349	8.5354	2.7315e-11	2.1409e-09	MYL3	myosin light chain 3
81575	-3.9792	11.378	2.7843e-11	2.1674e-09	APOLD1	apolipoprotein L domain containing 1
1910	-2.3414	6.0046	2.9099e-11	2.2497e-09	EDNRB	endothelin receptor type B
1311	2.6508	10.473	2.9469e-11	2.2629e-09	COMP	cartilage oligomeric matrix protein
761	2.9299	10.05	3.0014e-11	2.2893e-09	CA3	carbonic anhydrase 3
389125	-2.0364	8.3179	3.1479e-11	2.3851e-09	MUSTN1	"musculoskeletal, embryonic nuclear protein 1"
6285	1.9593	6.4191	3.4749e-11	2.6154e-09	S100B	S100 calcium binding protein B
2115	1.8289	8.2922	3.761e-11	2.8121e-09	ETV1	ETS variant transcription factor 1
6320	2.2177	11.268	3.8347e-11	2.8485e-09	CLEC11A	C-type lectin domain containing 11A
200407	-2.4124	6.4016	3.9157e-11	2.8558e-09	CREG2	cellular repressor of E1A stimulated genes 2
57139	1.926	6.1844	3.92e-11	2.8558e-09	RGL3	ral guanine nucleotide dissociation stimulator like 3
26503	2.1268	5.9141	3.8712e-11	2.8558e-09	SLC17A5	solute carrier family 17 member 5
8742	1.7564	10.604	4.0463e-11	2.9291e-09	TNFSF12	TNF superfamily member 12
11211	2.8944	5.9583	4.2447e-11	3.0533e-09	FZD10	frizzled class receptor 10
5310	1.4224	9.9949	4.6802e-11	3.3453e-09	PKD1	"polycystin 1, transient receptor potential channel interacting"
9499	-2.6493	9.1126	4.7218e-11	3.3539e-09	MYOT	myotilin
57538	-1.9663	6.8291	4.7776e-11	3.3725e-09	ALPK3	alpha kinase 3
4938	1.4429	7.1088	5.0555e-11	3.5466e-09	OAS1	2'-5'-oligoadenylate synthetase 1
51393	1.9906	10.631	5.1581e-11	3.5964e-09	TRPV2	transient receptor potential cation channel subfamily V member 2
10008	1.5176	7.3173	5.2431e-11	3.6334e-09	KCNE3	potassium voltage-gated channel subfamily E regulatory subunit 3
7137	-7.5443	7.9068	5.763e-11	3.9642e-09	TNNI3	"troponin I3, cardiac type"
79690	2.3914	11.894	5.7903e-11	3.9642e-09	GAL3ST4	galactose-3-O-sulfotransferase 4
54587	2.0793	14.065	5.9106e-11	4.0224e-09	MXRA8	matrix remodeling associated 8
6778	1.4733	8.9792	6.1968e-11	4.1921e-09	STAT6	signal transducer and activator of transcription 6
28511	-3.7055	8.4806	6.2434e-11	4.1986e-09	NKIRAS2	NFKB inhibitor interacting Ras like 2
128439	1.5251	10.13	6.3881e-11	4.269e-09	SNHG11	small nucleolar RNA host gene 11
822	2.1471	7.3963	6.4232e-11	4.269e-09	CAPG	"capping actin protein, gelsolin like"
2641	-2.7541	5.7623	6.4843e-11	4.2845e-09	GCG	glucagon
124222	2.5045	5.3457	6.5527e-11	4.3047e-09	PAQR4	progestin and adipoQ receptor family member 4
5549	2.3897	12.774	6.8554e-11	4.4777e-09	PRELP	proline and arginine rich end leucine rich repeat protein
3933	-2.3885	9.2456	7.0567e-11	4.5579e-09	LCN1	lipocalin 1
8676	-2.0493	8.8507	7.0584e-11	4.5579e-09	STX11	syntaxin 11
2628	1.9706	5.2668	7.2201e-11	4.636e-09	GATM	glycine amidinotransferase
23213	2.1217	9.0788	7.6433e-11	4.8801e-09	SULF1	sulfatase 1
53905	2.4867	6.8983	7.8976e-11	5.0143e-09	DUOX1	dual oxidase 1
7139	-7.973	8.3466	8.0312e-11	5.0428e-09	TNNT2	"troponin T2, cardiac type"
5154	2.0262	10.927	7.9976e-11	5.0428e-09	PDGFA	platelet derived growth factor subunit A
3620	-2.3987	5.1167	8.1724e-11	5.1033e-09	IDO1	"indoleamine 2,3-dioxygenase 1"
7732	2.2538	8.3839	8.4611e-11	5.2547e-09	RNF112	ring finger protein 112
165	2.4723	11.304	8.5721e-11	5.2947e-09	AEBP1	AE binding protein 1
149069	-2.1776	5.847	8.6231e-11	5.2951e-09	DCDC2B	doublecortin domain containing 2B
8633	1.6168	6.6846	8.666e-11	5.2951e-09	UNC5C	unc-5 netrin receptor C
2348	1.965	6.18	8.7502e-11	5.318e-09	FOLR1	folate receptor alpha
29091	-2.6461	8.9425	9.0677e-11	5.4816e-09	STXBP6	syntaxin binding protein 6
1073	-2.4965	11.851	9.2353e-11	5.5534e-09	CFL2	cofilin 2
5106	1.7254	9.2355	9.3556e-11	5.5961e-09	PCK2	"phosphoenolpyruvate carboxykinase 2, mitochondrial"
3460	1.3939	9.0014	9.4455e-11	5.6203e-09	IFNGR2	interferon gamma receptor 2
8566	1.5954	8.2771	9.579e-11	5.67e-09	PDXK	pyridoxal kinase
139065	3.1627	7.0348	9.7671e-11	5.7515e-09	SLITRK4	SLIT and NTRK like family member 4
1000	-1.9402	10.388	1.0098e-10	5.8852e-09	CDH2	cadherin 2
55170	1.8283	6.9035	1.0083e-10	5.8852e-09	PRMT6	protein arginine methyltransferase 6
388611	-2.8442	5.92	1.0446e-10	6.0558e-09	CD164L2	CD164 molecule like 2
6720	1.5457	10.596	1.0497e-10	6.0558e-09	SREBF1	sterol regulatory element binding transcription factor 1
643236	-2.5987	5.8545	1.0802e-10	6.1692e-09	TMEM72	transmembrane protein 72
2191	3.2951	5.7823	1.0777e-10	6.1692e-09	FAP	fibroblast activation protein alpha
6509	1.8882	10.22	1.1703e-10	6.6505e-09	SLC1A4	solute carrier family 1 member 4
55298	1.4239	5.5218	1.1993e-10	6.781e-09	RNF121	ring finger protein 121
284418	-3.5886	8.8936	1.2808e-10	7.1374e-09	FAM71E2	family with sequence similarity 71 member E2
10231	-2.1353	8.5338	1.2811e-10	7.1374e-09	RCAN2	regulator of calcineurin 2
7091	1.6295	8.0331	1.2697e-10	7.1374e-09	TLE4	"TLE family member 4, transcriptional corepressor"
11031	1.7653	6.846	1.3067e-10	7.2442e-09	RAB31	"RAB31, member RAS oncogene family"
6624	1.5653	9.9377	1.4145e-10	7.8036e-09	FSCN1	fascin actin-bundling protein 1
95	1.3029	8.7345	1.4518e-10	7.9324e-09	ACY1	aminoacylase 1
10051	1.6208	7.4736	1.4494e-10	7.9324e-09	SMC4	structural maintenance of chromosomes 4
64795	-1.718	8.9553	1.5104e-10	8.1743e-09	RMND5A	required for meiotic nuclear division 5 homolog A
121268	1.3814	8.4093	1.5045e-10	8.1743e-09	RHEBL1	RHEB like 1
152	-2.6875	6.7895	1.6819e-10	9.0166e-09	ADRA2C	adrenoceptor alpha 2C
83483	-2.6466	10.201	1.6763e-10	9.0166e-09	PLVAP	plasmalemma vesicle associated protein
64231	2.3071	7.3416	1.7294e-10	9.2273e-09	MS4A6A	membrane spanning 4-domains A6A
6620	-3.7512	8.9288	1.7514e-10	9.3011e-09	SNCB	synuclein beta
84975	1.6086	6.5207	1.7662e-10	9.3361e-09	MFSD5	major facilitator superfamily domain containing 5
6039	2.9818	5.9537	1.7801e-10	9.366e-09	RNASE6	ribonuclease A family member k6
3547	-2.2876	9.2326	1.8178e-10	9.5207e-09	IGSF1	immunoglobulin superfamily member 1
10495	1.6824	8.5395	1.8811e-10	9.8066e-09	ENOX2	ecto-NOX disulfide-thiol exchanger 2
150094	-2.6946	5.0705	1.9179e-10	9.9527e-09	SIK1	salt inducible kinase 1
114898	1.9332	5.3074	1.9317e-10	9.9791e-09	C1QTNF2	C1q and TNF related 2
8736	-3.3918	7.855	1.9421e-10	9.9871e-09	MYOM1	myomesin 1
284001	-2.7175	6.2576	2.0135e-10	1.0308e-08	CCDC57	coiled-coil domain containing 57
716	1.2978	8.1721	2.1326e-10	1.0869e-08	C1S	complement C1s
56967	2.9284	9.0143	2.1527e-10	1.0922e-08	C14orf132	chromosome 14 open reading frame 132
10924	1.7562	6.2954	2.2066e-10	1.1146e-08	SMPDL3A	sphingomyelin phosphodiesterase acid like 3A
2055	1.569	7.4695	2.2537e-10	1.1333e-08	CLN8	CLN8 transmembrane ER and ERGIC protein
2824	1.4725	7.8403	2.3315e-10	1.1673e-08	GPM6B	glycoprotein M6B
29952	1.5212	10.586	2.3592e-10	1.176e-08	DPP7	dipeptidyl peptidase 7
152137	1.637	10.263	2.433e-10	1.2075e-08	CCDC50	coiled-coil domain containing 50
7306	-2.3873	5.8887	2.455e-10	1.2131e-08	TYRP1	tyrosinase related protein 1
5376	1.4573	7.9389	2.4964e-10	1.2282e-08	PMP22	peripheral myelin protein 22
845	-4.3346	5.4244	2.5125e-10	1.2308e-08	CASQ2	calsequestrin 2
5792	1.6336	9.603	2.8019e-10	1.3667e-08	PTPRF	protein tyrosine phosphatase receptor type F
56957	-3.3075	10.386	2.8912e-10	1.4042e-08	OTUD7B	OTU deubiquitinase 7B
9423	-2.2925	7.0466	2.9263e-10	1.4092e-08	NTN1	netrin 1
8704	1.6388	10.117	2.9226e-10	1.4092e-08	B4GALT2	"beta-1,4-galactosyltransferase 2"
124152	1.8423	6.0942	3.0088e-10	1.4428e-08	IQCK	IQ motif containing K
2331	2.6067	11.766	3.0614e-10	1.4619e-08	FMOD	fibromodulin
7078	2.5261	10.984	3.1356e-10	1.491e-08	TIMP3	TIMP metallopeptidase inhibitor 3
25809	1.5876	8.1707	3.2158e-10	1.5228e-08	TTLL1	tubulin tyrosine ligase like 1
153579	-2.0678	4.4306	3.2373e-10	1.5266e-08	BTNL9	butyrophilin like 9
57338	-2.7453	6.1604	3.3074e-10	1.5468e-08	JPH3	junctophilin 3
51447	1.5671	9.5971	3.3017e-10	1.5468e-08	IP6K2	inositol hexakisphosphate kinase 2
54567	-3.0705	8.9766	3.3806e-10	1.5746e-08	DLL4	delta like canonical Notch ligand 4
1123	1.3279	9.5254	3.4992e-10	1.6232e-08	CHN1	chimerin 1
78986	-1.8828	7.5998	3.547e-10	1.6387e-08	DUSP26	dual specificity phosphatase 26
81031	1.9633	7.3669	3.7335e-10	1.7179e-08	SLC2A10	solute carrier family 2 member 10
494470	-1.6975	5.071	3.8724e-10	1.7746e-08	RNF165	ring finger protein 165
291	-3.2905	10.348	3.9495e-10	1.8027e-08	SLC25A4	solute carrier family 25 member 4
9922	1.2389	10.081	4.1641e-10	1.893e-08	IQSEC1	IQ motif and Sec7 domain ArfGEF 1
7450	-2.8096	4.9368	4.1831e-10	1.894e-08	VWF	von Willebrand factor
5837	-2.7772	6.932	4.4478e-10	1.9901e-08	PYGM	"glycogen phosphorylase, muscle associated"
7739	-2.1486	8.8846	4.4351e-10	1.9901e-08	ZNF185	zinc finger protein 185 with LIM domain
410	2.2255	5.6049	4.42e-10	1.9901e-08	ARSA	arylsulfatase A
5081	1.6698	4.8931	4.4718e-10	1.993e-08	PAX7	paired box 7
84529	-3.8586	6.5582	4.539e-10	2.0151e-08	C15orf41	chromosome 15 open reading frame 41
10559	1.4247	8.5484	4.5796e-10	2.0252e-08	SLC35A1	solute carrier family 35 member A1
8569	1.3039	6.8194	4.7143e-10	2.0767e-08	MKNK1	MAPK interacting serine/threonine kinase 1
92235	-3.4864	5.6562	4.7374e-10	2.0788e-08	DUSP27	"dual specificity phosphatase 27, atypical"
90324	1.5746	9.1776	4.8052e-10	2.1004e-08	CCDC97	coiled-coil domain containing 97
51308	1.7494	6.3236	4.8351e-10	2.1054e-08	REEP2	receptor accessory protein 2
440073	1.3511	5.0025	4.9393e-10	2.1426e-08	IQSEC3	IQ motif and Sec7 domain ArfGEF 3
10278	1.5852	11.058	5.0195e-10	2.1646e-08	EFS	embryonal Fyn-associated substrate
8269	1.824	7.128	5.0282e-10	2.1646e-08	TMEM187	transmembrane protein 187
56999	-3.7007	6.7547	5.155e-10	2.1982e-08	ADAMTS9	ADAM metallopeptidase with thrombospondin type 1 motif 9
10498	-1.7314	8.4618	5.1868e-10	2.1982e-08	CARM1	coactivator associated arginine methyltransferase 1
1893	1.9917	10.977	5.1931e-10	2.1982e-08	ECM1	extracellular matrix protein 1
8786	2.1469	6.3604	5.2029e-10	2.1982e-08	RGS11	regulator of G protein signaling 11
64072	2.4613	5.8988	5.1992e-10	2.1982e-08	CDH23	cadherin related 23
2217	1.3861	8.9409	5.5232e-10	2.3248e-08	FCGRT	Fc fragment of IgG receptor and transporter
51751	-2.86	4.9827	5.7513e-10	2.4119e-08	HIGD1B	HIG1 hypoxia inducible domain family member 1B
55106	2.1053	6.6024	5.7993e-10	2.4143e-08	SLFN12	schlafen family member 12
5027	2.2468	7.0154	5.787e-10	2.4143e-08	P2RX7	purinergic receptor P2X 7
57595	1.4007	8.401	5.8584e-10	2.4278e-08	PDZD4	PDZ domain containing 4
11326	1.8837	6.1224	5.8745e-10	2.4278e-08	VSIG4	V-set and immunoglobulin domain containing 4
26025	1.7318	7.9893	5.9774e-10	2.4613e-08	PCDHGA12	"protocadherin gamma subfamily A, 12"
4335	1.7056	9.7323	6.3171e-10	2.5918e-08	MNT	MAX network transcriptional repressor
5163	-1.4568	5.8774	6.3771e-10	2.607e-08	PDK1	pyruvate dehydrogenase kinase 1
2629	1.7844	11.079	6.4431e-10	2.6246e-08	GBA	glucosylceramidase beta
7205	2.0406	6.0178	6.6459e-10	2.6975e-08	TRIP6	thyroid hormone receptor interactor 6
57465	1.4836	8.66	6.8891e-10	2.7863e-08	TBC1D24	TBC1 domain family member 24
11155	-3.9552	5.5995	7.067e-10	2.8385e-08	LDB3	LIM domain binding 3
3679	-3.1202	5.7558	7.1002e-10	2.8385e-08	ITGA7	integrin subunit alpha 7
7059	1.4165	8.6228	7.118e-10	2.8385e-08	THBS3	thrombospondin 3
56172	2.4036	6.4907	7.0877e-10	2.8385e-08	ANKH	ANKH inorganic pyrophosphate transport regulator
283554	1.4813	8.0015	7.1879e-10	2.8563e-08	GPR137C	G protein-coupled receptor 137C
26468	-2.6399	8.2	7.4053e-10	2.9325e-08	LHX6	LIM homeobox 6
114327	1.4927	5.5733	7.474e-10	2.9392e-08	EFHC1	EF-hand domain containing 1
3434	1.7388	5.886	7.4604e-10	2.9392e-08	IFIT1	interferon induced protein with tetratricopeptide repeats 1
943	2.2181	8.4855	7.6016e-10	2.979e-08	TNFRSF8	TNF receptor superfamily member 8
1158	-8.0809	7.5372	7.6722e-10	2.9964e-08	CKM	"creatine kinase, M-type"
23678	1.3755	8.3095	7.7824e-10	3.029e-08	SGK3	serum/glucocorticoid regulated kinase family member 3
55466	-2.4309	7.9476	8.0134e-10	3.1083e-08	DNAJA4	DnaJ heat shock protein family (Hsp40) member A4
353345	2.0673	10.777	8.9212e-10	3.4486e-08	GPR141	G protein-coupled receptor 141
112611	1.9294	8.1474	9.1054e-10	3.5079e-08	RWDD2A	RWD domain containing 2A
10645	1.1487	7.9687	9.2518e-10	3.5522e-08	CAMKK2	calcium/calmodulin dependent protein kinase kinase 2
7105	1.3515	12.911	9.2861e-10	3.5534e-08	TSPAN6	tetraspanin 6
51176	1.7995	6.1367	9.4963e-10	3.6217e-08	LEF1	lymphoid enhancer binding factor 1
51474	1.6169	5.0186	9.6005e-10	3.6491e-08	LIMA1	LIM domain and actin binding 1
2263	2.1427	7.5071	9.6403e-10	3.6521e-08	FGFR2	fibroblast growth factor receptor 2
5630	2.7864	5.821	9.7008e-10	3.6628e-08	PRPH	peripherin
51655	-2.2309	8.6559	9.8709e-10	3.7072e-08	RASD1	ras related dexamethasone induced 1
3075	2.0801	11.416	9.8836e-10	3.7072e-08	CFH	complement factor H
6623	-3.0106	8.8369	1.0396e-09	3.8865e-08	SNCG	synuclein gamma
2326	-2.9567	6.0258	1.0532e-09	3.9162e-08	FMO1	flavin containing dimethylaniline monoxygenase 1
126393	-1.6865	5.0614	1.0544e-09	3.9162e-08	HSPB6	heat shock protein family B (small) member 6
2990	1.2033	7.7201	1.0811e-09	3.9954e-08	GUSB	glucuronidase beta
79586	1.2414	12.973	1.091e-09	3.9954e-08	CHPF	chondroitin polymerizing factor
161	1.3086	10.678	1.0968e-09	3.9954e-08	AP2A2	adaptor related protein complex 2 subunit alpha 2
3488	1.4408	9.5871	1.0855e-09	3.9954e-08	IGFBP5	insulin like growth factor binding protein 5
340371	1.6446	8.2138	1.0887e-09	3.9954e-08	NRBP2	nuclear receptor binding protein 2
2042	2.5168	8.7078	1.0963e-09	3.9954e-08	EPHA3	EPH receptor A3
5105	-2.0094	6.3814	1.1056e-09	4.0146e-08	PCK1	phosphoenolpyruvate carboxykinase 1
727	1.9996	8.0995	1.1141e-09	4.0325e-08	C5	complement C5
9244	1.8493	14.966	1.1299e-09	4.0765e-08	CRLF1	cytokine receptor like factor 1
115817	1.7555	5.7327	1.1434e-09	4.1038e-08	DHRS1	dehydrogenase/reductase 1
11100	1.8472	10.873	1.1447e-09	4.1038e-08	HNRNPUL1	heterogeneous nuclear ribonucleoprotein U like 1
4582	1.5055	7.4155	1.1741e-09	4.1963e-08	MUC1	"mucin 1, cell surface associated"
759	-2.393	6.2648	1.2506e-09	4.4554e-08	CA1	carbonic anhydrase 1
1160	-3.8777	5.6958	1.2698e-09	4.4819e-08	CKMT2	"creatine kinase, mitochondrial 2"
124401	1.3663	10.963	1.2626e-09	4.4819e-08	ANKS3	ankyrin repeat and sterile alpha motif domain containing 3
54806	1.3901	8.0439	1.2692e-09	4.4819e-08	AHI1	Abelson helper integration site 1
1281	2.0389	11.376	1.2916e-09	4.5446e-08	COL3A1	collagen type III alpha 1 chain
54209	1.9333	7.2108	1.3435e-09	4.7128e-08	TREM2	triggering receptor expressed on myeloid cells 2
9362	-3.0503	7.7137	1.4179e-09	4.9583e-08	CPNE6	copine 6
26353	-1.8684	9.6191	1.4344e-09	5.0007e-08	HSPB8	heat shock protein family B (small) member 8
79905	-1.9686	5.6954	1.4428e-09	5.0143e-08	TMC7	transmembrane channel like 7
93273	2.0847	4.9141	1.468e-09	5.0866e-08	LEMD1	LEM domain containing 1
5336	-1.2115	8.2881	1.4771e-09	5.1025e-08	PLCG2	phospholipase C gamma 2
9612	1.2635	14.041	1.4915e-09	5.1211e-08	NCOR2	nuclear receptor corepressor 2
8522	2.2639	9.2258	1.4885e-09	5.1211e-08	GAS7	growth arrest specific 7
91624	-2.7557	5.4227	1.5045e-09	5.1233e-08	NEXN	nexilin F-actin binding protein
10758	-2.7035	6.4111	1.5056e-09	5.1233e-08	TRAF3IP2	TRAF3 interacting protein 2
9363	-2.2494	4.6159	1.505e-09	5.1233e-08	RAB33A	"RAB33A, member RAS oncogene family"
5066	-1.1643	14.201	1.5427e-09	5.218e-08	PAM	peptidylglycine alpha-amidating monooxygenase
3073	1.3193	9.8989	1.5422e-09	5.218e-08	HEXA	hexosaminidase subunit alpha
4783	-1.9823	5.0843	1.5588e-09	5.2569e-08	NFIL3	"nuclear factor, interleukin 3 regulated"
1635	1.3362	9.5431	1.6145e-09	5.4285e-08	DCTD	dCMP deaminase
1839	-2.3402	7.8381	1.632e-09	5.4712e-08	HBEGF	heparin binding EGF like growth factor
7428	1.4112	9.2831	1.6499e-09	5.5151e-08	VHL	von Hippel-Lindau tumor suppressor
80174	-2.9331	6.9976	1.6733e-09	5.5568e-08	DBF4B	DBF4 zinc finger B
51063	1.4917	7.0525	1.6701e-09	5.5568e-08	CALHM2	calcium homeostasis modulator family member 2
2232	1.7999	6.9409	1.6771e-09	5.5568e-08	FDXR	ferredoxin reductase
6775	-2.7313	9.4905	1.7449e-09	5.7648e-08	STAT4	signal transducer and activator of transcription 4
7748	1.3579	10.815	1.7504e-09	5.766e-08	ZNF195	zinc finger protein 195
90865	1.6732	10.099	1.7714e-09	5.8185e-08	IL33	interleukin 33
26040	1.9294	8.2938	1.8025e-09	5.9037e-08	SETBP1	SET binding protein 1
348093	-5.5903	7.8438	1.8117e-09	5.9165e-08	RBPMS2	"RNA binding protein, mRNA processing factor 2"
284099	-1.6748	5.6018	1.8714e-09	6.0942e-08	C17orf78	chromosome 17 open reading frame 78
5998	1.3946	10.357	1.9371e-09	6.2542e-08	RGS3	regulator of G protein signaling 3
23362	1.8051	11.291	1.9348e-09	6.2542e-08	PSD3	pleckstrin and Sec7 domain containing 3
874	2.1577	9.2732	1.9348e-09	6.2542e-08	CBR3	carbonyl reductase 3
219654	1.3162	9.7429	1.948e-09	6.2717e-08	ZCCHC24	zinc finger CCHC-type containing 24
1009	-2.4328	6.3269	1.969e-09	6.3213e-08	CDH11	cadherin 11
7079	1.7733	8.5991	1.9957e-09	6.389e-08	TIMP4	TIMP metallopeptidase inhibitor 4
256764	1.3051	8.8643	2.0417e-09	6.5181e-08	WDR72	WD repeat domain 72
91392	1.9628	5.7423	2.0711e-09	6.5933e-08	ZNF502	zinc finger protein 502
55030	-1.3702	5.2915	2.0968e-09	6.6566e-08	FBXO34	F-box protein 34
10307	1.1912	8.9928	2.1088e-09	6.6761e-08	APBB3	amyloid beta precursor protein binding family B member 3
6865	-2.2014	5.7888	2.1196e-09	6.6856e-08	TACR2	tachykinin receptor 2
22846	1.5479	9.1172	2.1236e-09	6.6856e-08	VASH1	vasohibin 1
142891	-2.3478	6.6305	2.1304e-09	6.6883e-08	SAMD8	sterile alpha motif domain containing 8
10585	1.2187	11.005	2.1385e-09	6.6954e-08	POMT1	protein O-mannosyltransferase 1
2517	2.2206	9.1591	2.1476e-09	6.7054e-08	FUCA1	alpha-L-fucosidase 1
26999	-2.0193	7.4826	2.1754e-09	6.7736e-08	CYFIP2	cytoplasmic FMR1 interacting protein 2
57720	1.3619	6.9477	2.1838e-09	6.7811e-08	GPR107	G protein-coupled receptor 107
3176	2.1545	8.726	2.2007e-09	6.8149e-08	HNMT	histamine N-methyltransferase
79877	1.1119	7.8164	2.2407e-09	6.9013e-08	DCAKD	dephospho-CoA kinase domain containing
113201	1.694	12.404	2.2401e-09	6.9013e-08	CASC4	cancer susceptibility 4
83667	2.384	8.7018	2.259e-09	6.9389e-08	SESN2	sestrin 2
3908	1.1871	9.3156	2.3154e-09	7.093e-08	LAMA2	laminin subunit alpha 2
1837	-2.418	8.2378	2.3265e-09	7.1076e-08	DTNA	dystrobrevin alpha
5396	1.6593	6.9554	2.3634e-09	7.201e-08	PRRX1	paired related homeobox 1
130132	2.0485	5.8881	2.4118e-09	7.3174e-08	RFTN2	raftlin family member 2
132430	2.2654	6.2961	2.4144e-09	7.3174e-08	PABPC4L	poly(A) binding protein cytoplasmic 4 like
78992	1.8072	7.9213	2.4587e-09	7.4134e-08	YIPF2	Yip1 domain family member 2
10888	2.7727	5.0216	2.4592e-09	7.4134e-08	GPR83	G protein-coupled receptor 83
23370	2.0877	5.7843	2.4807e-09	7.4586e-08	ARHGEF18	Rho/Rac guanine nucleotide exchange factor 18
202915	-3.2849	8.488	2.4973e-09	7.4885e-08	TMEM184A	transmembrane protein 184A
1116	-3.9042	9.7234	2.5913e-09	7.7501e-08	CHI3L1	chitinase 3 like 1
489	1.6064	10.348	2.6247e-09	7.8293e-08	ATP2A3	ATPase sarcoplasmic/endoplasmic reticulum Ca2+ transporting 3
29945	2.2202	5.6853	2.684e-09	7.9854e-08	ANAPC4	anaphase promoting complex subunit 4
23037	-1.9449	7.7881	2.7753e-09	8.214e-08	PDZD2	PDZ domain containing 2
2563	-1.2386	7.627	2.772e-09	8.214e-08	GABRD	gamma-aminobutyric acid type A receptor subunit delta
27074	-1.9408	5.5158	2.8194e-09	8.3228e-08	LAMP3	lysosomal associated membrane protein 3
441150	1.2471	11.829	2.8732e-09	8.4595e-08	C6orf226	chromosome 6 open reading frame 226
54476	0.97578	9.4661	2.9191e-09	8.5503e-08	RNF216	ring finger protein 216
5526	1.2741	10.654	2.9186e-09	8.5503e-08	PPP2R5B	protein phosphatase 2 regulatory subunit B'beta
420	2.1998	5.0582	2.9496e-09	8.6177e-08	ART4	ADP-ribosyltransferase 4 (Dombrock blood group)
5025	2.1209	5.385	2.9759e-09	8.6722e-08	P2RX4	purinergic receptor P2X 4
8190	3.4951	8.599	3.0042e-09	8.732e-08	MIA	MIA SH3 domain containing
5552	-1.5309	8.9799	3.0471e-09	8.8342e-08	SRGN	serglycin
84752	1.8245	6.1086	3.1942e-09	9.2371e-08	B3GNT9	"UDP-GlcNAc:betaGal beta-1,3-N-acetylglucosaminyltransferase 9"
3697	-2.0388	5.7021	3.2238e-09	9.2755e-08	ITIH1	inter-alpha-trypsin inhibitor heavy chain 1
374569	-1.991	5.9664	3.2225e-09	9.2755e-08	ASPG	asparaginase
7162	1.7732	10.052	3.2575e-09	9.349e-08	TPBG	trophoblast glycoprotein
84255	1.3016	11.112	3.2825e-09	9.3731e-08	SLC37A3	solute carrier family 37 member 3
11201	1.7621	9.4321	3.2795e-09	9.3731e-08	POLI	DNA polymerase iota
6118	1.482	8.9987	3.3125e-09	9.4353e-08	RPA2	replication protein A2
4023	-3.7022	5.7759	3.349e-09	9.5154e-08	LPL	lipoprotein lipase
3912	1.4095	12.803	3.3951e-09	9.6195e-08	LAMB1	laminin subunit beta 1
11332	1.9954	6.4961	3.4026e-09	9.6195e-08	ACOT7	acyl-CoA thioesterase 7
4887	-2.9606	7.7309	3.4497e-09	9.7043e-08	NPY2R	neuropeptide Y receptor Y2
1628	1.7149	6.1956	3.4433e-09	9.7043e-08	DBP	D-box binding PAR bZIP transcription factor
54993	-1.5765	5.9514	3.5066e-09	9.8173e-08	ZSCAN2	zinc finger and SCAN domain containing 2
132949	1.7375	7.5998	3.5071e-09	9.8173e-08	AASDH	aminoadipate-semialdehyde dehydrogenase
55568	1.1507	7.5093	3.528e-09	9.8514e-08	GALNT10	polypeptide N-acetylgalactosaminyltransferase 10
197335	1.2671	8.1918	3.5666e-09	9.935e-08	WDR90	WD repeat domain 90
23462	-1.9216	4.5775	3.6139e-09	1.0042e-07	HEY1	hes related family bHLH transcription factor with YRPW motif 1
5737	2.8302	7.3306	3.6598e-09	1.0145e-07	PTGFR	prostaglandin F receptor
6574	1.4711	9.1709	3.718e-09	1.0281e-07	SLC20A1	solute carrier family 20 member 1
84676	-3.5245	5.7388	3.8456e-09	1.0608e-07	TRIM63	tripartite motif containing 63
8076	-2.1661	5.4522	3.875e-09	1.0661e-07	MFAP5	microfibril associated protein 5
775	-1.6982	5.0692	3.8834e-09	1.0661e-07	CACNA1C	calcium voltage-gated channel subunit alpha1 C
6091	2.6929	6.522	3.9099e-09	1.0708e-07	ROBO1	roundabout guidance receptor 1
127262	1.0605	10.816	3.9522e-09	1.0771e-07	TPRG1L	tumor protein p63 regulated 1 like
10668	1.3458	6.5144	3.9453e-09	1.0771e-07	CGRRF1	cell growth regulator with ring finger domain 1
65997	1.5178	4.4708	3.9747e-09	1.0781e-07	RASL11B	RAS like family 11 member B
7262	1.5402	8.5591	3.9662e-09	1.0781e-07	PHLDA2	pleckstrin homology like domain family A member 2
3553	-3.4977	7.1018	4.0336e-09	1.0915e-07	IL1B	interleukin 1 beta
4063	-2.0537	5.3914	4.0638e-09	1.097e-07	LY9	lymphocyte antigen 9
9663	1.7264	5.5786	4.1847e-09	1.127e-07	LPIN2	lipin 2
116840	1.0931	7.9649	4.2938e-09	1.1536e-07	CNTROB	"centrobin, centriole duplication and spindle assembly protein"
91807	-3.6738	7.8712	4.3683e-09	1.1709e-07	MYLK3	myosin light chain kinase 3
64761	1.4173	5.6868	4.4134e-09	1.1802e-07	PARP12	poly(ADP-ribose) polymerase family member 12
57677	1.4784	5.2417	4.4371e-09	1.1837e-07	ZFP14	ZFP14 zinc finger protein
286530	-3.0647	7.6445	4.511e-09	1.2006e-07	P2RY8	P2Y receptor family member 8
2744	-1.0883	9.3969	4.5266e-09	1.202e-07	GLS	glutaminase
4286	-1.4601	5.962	4.5707e-09	1.2109e-07	MITF	melanocyte inducing transcription factor
1264	-2.2371	5.9279	4.6801e-09	1.237e-07	CNN1	calponin 1
1296	2.2341	8.7715	4.7892e-09	1.2629e-07	COL8A2	collagen type VIII alpha 2 chain
85450	-1.9246	10.444	5.0725e-09	1.3341e-07	ITPRIP	"inositol 1,4,5-trisphosphate receptor interacting protein"
58190	1.1196	11.186	5.083e-09	1.3341e-07	CTDSP1	CTD small phosphatase 1
1471	1.4315	14.323	5.1323e-09	1.344e-07	CST3	cystatin C
1573	-4.7681	7.7227	5.1916e-09	1.3564e-07	CYP2J2	cytochrome P450 family 2 subfamily J member 2
23224	-1.2532	9.2857	5.2127e-09	1.3588e-07	SYNE2	spectrin repeat containing nuclear envelope protein 2
219995	-2.4862	6.1784	5.5453e-09	1.4422e-07	MS4A15	membrane spanning 4-domains A15
219285	1.4918	5.3342	5.6041e-09	1.4541e-07	SAMD9L	sterile alpha motif domain containing 9 like
101	-1.8112	4.4413	5.7209e-09	1.481e-07	ADAM8	ADAM metallopeptidase domain 8
1933	1.2561	11.415	5.7577e-09	1.4872e-07	EEF1B2	eukaryotic translation elongation factor 1 beta 2
342184	-2.1897	5.2236	5.7927e-09	1.4928e-07	FMN1	formin 1
364	-2.2829	6.0362	5.8882e-09	1.514e-07	AQP7	aquaporin 7
11253	1.0344	9.2239	5.9334e-09	1.5222e-07	MAN1B1	mannosidase alpha class 1B member 1
1298	2.1458	5.1202	5.9569e-09	1.5248e-07	COL9A2	collagen type IX alpha 2 chain
631	2.0396	8.504	6.0224e-09	1.5381e-07	BFSP1	beaded filament structural protein 1
51006	1.1275	8.2387	6.1371e-09	1.5639e-07	SLC35C2	solute carrier family 35 member C2
4082	1.624	7.6343	6.3116e-09	1.6047e-07	MARCKS	myristoylated alanine rich protein kinase C substrate
2570	-1.7367	7.8369	6.3993e-09	1.6209e-07	GABRR2	gamma-aminobutyric acid type A receptor subunit rho2
28951	1.5173	11.83	6.4037e-09	1.6209e-07	TRIB2	tribbles pseudokinase 2
57333	1.4205	9.1175	6.4815e-09	1.6369e-07	RCN3	reticulocalbin 3
146542	1.7605	7.3286	6.5841e-09	1.6592e-07	ZNF688	zinc finger protein 688
3347	-1.9383	5.7714	6.6083e-09	1.6616e-07	HTN3	histatin 3
200132	-2.707	6.026	6.6266e-09	1.6625e-07	TCTEX1D1	Tctex1 domain containing 1
64386	-2.5734	5.3898	6.642e-09	1.6627e-07	MMP25	matrix metallopeptidase 25
9390	-3.4042	7.3933	6.7619e-09	1.6853e-07	SLC22A13	solute carrier family 22 member 13
5502	-2.6816	5.4022	6.7516e-09	1.6853e-07	PPP1R1A	protein phosphatase 1 regulatory inhibitor subunit 1A
147912	1.6286	7.5774	6.7909e-09	1.6862e-07	SIX5	SIX homeobox 5
4681	1.7218	13.714	6.7953e-09	1.6862e-07	NBL1	"NBL1, DAN family BMP antagonist"
150572	-3.5035	5.4492	6.8491e-09	1.6959e-07	SMYD1	SET and MYND domain containing 1
9836	1.5916	6.433	6.8881e-09	1.7018e-07	LCMT2	leucine carboxyl methyltransferase 2
114784	-2.0175	9.2922	7.27e-09	1.7909e-07	CSMD2	CUB and Sushi multiple domains 2
283130	2.1875	5.5216	7.2802e-09	1.7909e-07	SLC25A45	solute carrier family 25 member 45
57699	-3.7166	6.3319	7.3219e-09	1.7934e-07	CPNE5	copine 5
10577	1.6442	11.69	7.3217e-09	1.7934e-07	NPC2	NPC intracellular cholesterol transporter 2
4814	1.3496	8.3418	7.343e-09	1.7947e-07	NINJ1	ninjurin 1
11247	-2.0607	6.4186	7.4435e-09	1.8154e-07	NXPH4	neurexophilin 4
10170	-3.4945	5.2658	7.5191e-09	1.816e-07	DHRS9	dehydrogenase/reductase 9
57089	-3.399	6.4655	7.4642e-09	1.816e-07	ENTPD7	ectonucleoside triphosphate diphosphohydrolase 7
286	-2.9437	5.7937	7.526e-09	1.816e-07	ANK1	ankyrin 1
915	-1.7402	9.279	7.4876e-09	1.816e-07	CD3D	CD3d molecule
79102	2.0579	7.0994	7.5067e-09	1.816e-07	RNF26	ring finger protein 26
6713	1.5142	8.2906	7.5791e-09	1.8249e-07	SQLE	squalene epoxidase
84649	-3.0064	5.2188	7.6702e-09	1.8429e-07	DGAT2	diacylglycerol O-acyltransferase 2
7168	-5.2773	7.3696	7.7476e-09	1.8576e-07	TPM1	tropomyosin 1
1056	-2.5731	6.3945	7.862e-09	1.8811e-07	CEL	carboxyl ester lipase
84501	-2.9418	8.9201	8.0741e-09	1.9243e-07	SPIRE2	spire type actin nucleation factor 2
84168	2.0866	9.265	8.0763e-09	1.9243e-07	ANTXR1	ANTXR cell adhesion molecule 1
10045	-2.8694	6.1261	8.1759e-09	1.9439e-07	SH2D3A	SH2 domain containing 3A
54437	-1.3156	4.4835	8.2398e-09	1.9489e-07	SEMA5B	semaphorin 5B
3632	-1.0508	7.6168	8.2229e-09	1.9489e-07	INPP5A	inositol polyphosphate-5-phosphatase A
3429	1.2994	8.2435	8.2482e-09	1.9489e-07	IFI27	interferon alpha inducible protein 27
8744	-1.7499	6.8084	8.3149e-09	1.9606e-07	TNFSF9	TNF superfamily member 9
85439	-1.5397	5.6129	8.5808e-09	2.0191e-07	STON2	stonin 2
3257	1.505	9.5409	8.6464e-09	2.0303e-07	HPS1	HPS1 biogenesis of lysosomal organelles complex 3 subunit 1
58494	-1.1459	7.6386	8.7132e-09	2.0418e-07	JAM2	junctional adhesion molecule 2
388969	1.2551	7.5506	8.7814e-09	2.0535e-07	C2orf68	chromosome 2 open reading frame 68
29763	-2.2552	7.4014	8.9076e-09	2.0787e-07	PACSIN3	protein kinase C and casein kinase substrate in neurons 3
3270	-4.9336	9.1769	8.9505e-09	2.0845e-07	HRC	histidine rich calcium binding protein
347733	2.0981	5.8359	9.1235e-09	2.1204e-07	TUBB2B	tubulin beta 2B class IIb
11240	-3.2564	5.4365	9.1598e-09	2.1245e-07	PADI2	peptidyl arginine deiminase 2
1644	-2.7291	6.7935	9.3206e-09	2.1574e-07	DDC	dopa decarboxylase
2635	1.9322	6.7019	9.3639e-09	2.163e-07	GBP3	guanylate binding protein 3
1842	2.058	8.6595	9.4838e-09	2.1863e-07	ECM2	extracellular matrix protein 2
335	-3.1021	6.2498	9.6088e-09	2.2106e-07	APOA1	apolipoprotein A1
2559	-2.9076	9.6564	9.6825e-09	2.2141e-07	GABRA6	gamma-aminobutyric acid type A receptor subunit alpha6
4162	-2.5806	8.2326	9.6739e-09	2.2141e-07	MCAM	melanoma cell adhesion molecule
7033	-2.577	5.0423	9.6741e-09	2.2141e-07	TFF3	trefoil factor 3
7424	-2.2804	5.8455	9.7407e-09	2.223e-07	VEGFC	vascular endothelial growth factor C
338	-3.3702	6.7358	9.8421e-09	2.2326e-07	APOB	apolipoprotein B
467	-3.0005	10.129	9.8087e-09	2.2326e-07	ATF3	activating transcription factor 3
83447	-2.7224	8.8191	9.8409e-09	2.2326e-07	SLC25A31	solute carrier family 25 member 31
51380	-1.1706	10.14	9.8948e-09	2.2401e-07	CSAD	cysteine sulfinic acid decarboxylase
285489	-2.632	6.8116	1.011e-08	2.2794e-07	DOK7	docking protein 7
64747	1.5979	9.0173	1.0117e-08	2.2794e-07	MFSD1	major facilitator superfamily domain containing 1
55508	1.6552	7.5633	1.0128e-08	2.2794e-07	SLC35E3	solute carrier family 35 member E3
6281	1.3637	12.38	1.0206e-08	2.2924e-07	S100A10	S100 calcium binding protein A10
11075	-2.9938	8.9311	1.0236e-08	2.2946e-07	STMN2	stathmin 2
26539	-2.6541	6.5316	1.028e-08	2.2999e-07	OR10H1	olfactory receptor family 10 subfamily H member 1
9175	-2.4444	5.6706	1.0307e-08	2.3015e-07	MAP3K13	mitogen-activated protein kinase kinase kinase 13
64900	1.6124	9.0668	1.0424e-08	2.3228e-07	LPIN3	lipin 3
8764	1.2487	10.091	1.0597e-08	2.3568e-07	TNFRSF14	TNF receptor superfamily member 14
4035	1.6368	6.1489	1.0699e-08	2.3702e-07	LRP1	LDL receptor related protein 1
286499	1.8913	4.1177	1.0693e-08	2.3702e-07	FAM133A	family with sequence similarity 133 member A
4600	1.4167	7.7308	1.0773e-08	2.382e-07	MX2	MX dynamin like GTPase 2
6929	1.6881	7.1447	1.0835e-08	2.3911e-07	TCF3	transcription factor 3
1396	1.2234	15.32	1.0903e-08	2.4014e-07	CRIP1	cysteine rich protein 1
6508	-4.0837	6.4496	1.1107e-08	2.4338e-07	SLC4A3	solute carrier family 4 member 3
2170	-3.9324	9.145	1.1073e-08	2.4338e-07	FABP3	fatty acid binding protein 3
6197	-1.3122	4.8564	1.1114e-08	2.4338e-07	RPS6KA3	ribosomal protein S6 kinase A3
27252	1.5187	5.8464	1.1259e-08	2.4607e-07	KLHL20	kelch like family member 20
868	-1.7654	9.9205	1.1618e-08	2.5344e-07	CBLB	Cbl proto-oncogene B
246329	-3.6694	7.8851	1.1643e-08	2.5348e-07	STAC3	SH3 and cysteine rich domain 3
6366	-2.4956	7.487	1.1962e-08	2.59e-07	CCL21	C-C motif chemokine ligand 21
2005	-1.615	6.9757	1.1929e-08	2.59e-07	ELK4	ETS transcription factor ELK4
9697	1.3264	5.0881	1.1964e-08	2.59e-07	TRAM2	translocation associated membrane protein 2
10013	1.2279	10.977	1.2052e-08	2.604e-07	HDAC6	histone deacetylase 6
7791	-1.6693	9.0809	1.2095e-08	2.6084e-07	ZYX	zyxin
706	1.3658	10.477	1.2697e-08	2.733e-07	TSPO	translocator protein
9935	1.4331	7.241	1.2754e-08	2.7349e-07	MAFB	MAF bZIP transcription factor B
27148	1.5109	8.2038	1.2737e-08	2.7349e-07	STK36	serine/threonine kinase 36
6097	-2.2127	6.3932	1.2806e-08	2.741e-07	RORC	RAR related orphan receptor C
134	-2.0791	5.8553	1.2939e-08	2.7641e-07	ADORA1	adenosine A1 receptor
57124	-1.4732	5.7149	1.304e-08	2.7805e-07	CD248	CD248 molecule
23259	1.1963	8.299	1.3208e-08	2.811e-07	DDHD2	DDHD domain containing 2
283598	-3.3055	5.0786	1.3252e-08	2.8152e-07	C14orf177	chromosome 14 putative open reading frame 177
7357	-1.8331	5.881	1.3324e-08	2.8251e-07	UGCG	UDP-glucose ceramide glucosyltransferase
53405	-3.2534	4.9837	1.3479e-08	2.8526e-07	CLIC5	chloride intracellular channel 5
5596	-1.5347	7.1016	1.3545e-08	2.8614e-07	MAPK4	mitogen-activated protein kinase 4
91156	-2.6555	7.4033	1.3691e-08	2.8868e-07	IGFN1	immunoglobulin like and fibronectin type III domain containing 1
10493	1.0952	8.4761	1.3847e-08	2.9143e-07	VAT1	vesicle amine transport 1
1823	-3.4762	7.6021	1.4168e-08	2.969e-07	DSC1	desmocollin 1
8821	-1.6878	6.5051	1.4156e-08	2.969e-07	INPP4B	inositol polyphosphate-4-phosphatase type II B
222962	-1.6051	5.6016	1.4185e-08	2.969e-07	SLC29A4	solute carrier family 29 member 4
8174	-2.9968	10.25	1.4254e-08	2.9724e-07	MADCAM1	mucosal vascular addressin cell adhesion molecule 1
128025	-1.5977	5.6579	1.4249e-08	2.9724e-07	WDR64	WD repeat domain 64
338761	-2.4573	6.4634	1.4384e-08	2.994e-07	C1QL4	complement C1q like 4
115948	2.5945	7.8534	1.4411e-08	2.9943e-07	CCDC151	coiled-coil domain containing 151
828	1.459	8.1259	1.4458e-08	2.9984e-07	CAPS	calcyphosine
9829	-1.8281	6.7151	1.4506e-08	3.003e-07	DNAJC6	DnaJ heat shock protein family (Hsp40) member C6
64091	-3.1739	5.9549	1.5025e-08	3.1047e-07	POPDC2	popeye domain containing 2
25903	1.393	8.4278	1.5093e-08	3.1051e-07	OLFML2B	olfactomedin like 2B
79600	1.4209	9.7904	1.5088e-08	3.1051e-07	TCTN1	tectonic family member 1
4013	1.6943	10.015	1.5109e-08	3.1051e-07	VWA5A	von Willebrand factor A domain containing 5A
4909	-2.818	8.1711	1.5345e-08	3.1366e-07	NTF4	neurotrophin 4
84875	1.3837	9.0738	1.5339e-08	3.1366e-07	PARP10	poly(ADP-ribose) polymerase family member 10
23179	1.4247	10.137	1.5294e-08	3.1366e-07	RGL1	ral guanine nucleotide dissociation stimulator like 1
222	-2.5202	9.7522	1.5513e-08	3.1617e-07	ALDH3B2	aldehyde dehydrogenase 3 family member B2
2207	1.4562	5.8856	1.5524e-08	3.1617e-07	FCER1G	Fc fragment of IgE receptor Ig
117178	1.1528	7.2313	1.5682e-08	3.1883e-07	SSX2IP	SSX family member 2 interacting protein
84277	1.1256	9.265	1.5883e-08	3.2234e-07	DNAJC30	DnaJ heat shock protein family (Hsp40) member C30
55040	-1.7766	5.8998	1.6249e-08	3.2918e-07	EPN3	epsin 3
220108	-1.5061	5.8874	1.6337e-08	3.3037e-07	FAM124A	family with sequence similarity 124 member A
27190	-2.1644	5.9146	1.6454e-08	3.3156e-07	IL17B	interleukin 17B
26276	1.5531	8.0693	1.6428e-08	3.3156e-07	VPS33B	VPS33B late endosome and lysosome associated
1390	-1.6091	10.931	1.6831e-08	3.3856e-07	CREM	cAMP responsive element modulator
79056	-3.4168	7.652	1.6934e-08	3.4003e-07	PRRG4	proline rich and Gla domain 4
84665	-2.1239	4.4427	1.7338e-08	3.4753e-07	MYPN	myopalladin
84289	1.1841	5.9573	1.7474e-08	3.4957e-07	ING5	inhibitor of growth family member 5
10439	1.8291	7.0608	1.7502e-08	3.4957e-07	OLFM1	olfactomedin 1
10477	1.8828	7.2382	1.7571e-08	3.5033e-07	UBE2E3	ubiquitin conjugating enzyme E2 E3
5362	1.3826	8.2083	1.7685e-08	3.52e-07	PLXNA2	plexin A2
57688	-1.7735	6.0148	1.7763e-08	3.5293e-07	ZSWIM6	zinc finger SWIM-type containing 6
284129	1.518	8.9536	1.8328e-08	3.6352e-07	SLC26A11	solute carrier family 26 member 11
26147	1.2533	11.046	1.8482e-08	3.6594e-07	PHF19	PHD finger protein 19
3815	-1.5343	6.3993	1.8651e-08	3.6864e-07	KIT	"KIT proto-oncogene, receptor tyrosine kinase"
80329	-1.2171	6.6504	1.9076e-08	3.7625e-07	ULBP1	UL16 binding protein 1
56952	1.9565	5.2124	1.9102e-08	3.7625e-07	PRTFDC1	phosphoribosyl transferase domain containing 1
26577	1.5403	8.727	1.9144e-08	3.7642e-07	PCOLCE2	procollagen C-endopeptidase enhancer 2
8431	-1.9397	7.9495	1.9286e-08	3.7725e-07	NR0B2	nuclear receptor subfamily 0 group B member 2
23321	1.5307	5.3364	1.9255e-08	3.7725e-07	TRIM2	tripartite motif containing 2
2737	2.1762	5.7101	1.9249e-08	3.7725e-07	GLI3	GLI family zinc finger 3
65078	-2.8747	6.474	1.932e-08	3.7727e-07	RTN4R	reticulon 4 receptor
4921	-2.0307	11.128	1.9396e-08	3.7811e-07	DDR2	discoidin domain receptor tyrosine kinase 2
2444	-1.6328	5.2695	1.9497e-08	3.7943e-07	FRK	fyn related Src family tyrosine kinase
3551	1.4076	9.5619	1.9549e-08	3.7979e-07	IKBKB	inhibitor of nuclear factor kappa B kinase subunit beta
25840	2.0287	10.407	1.9583e-08	3.798e-07	METTL7A	methyltransferase like 7A
22888	1.0842	7.402	1.9828e-08	3.839e-07	UBOX5	U-box domain containing 5
56996	1.3246	7.5685	1.9975e-08	3.8607e-07	SLC12A9	solute carrier family 12 member 9
220296	-2.0719	6.0152	2.0153e-08	3.8887e-07	HEPACAM	hepatic and glial cell adhesion molecule
25890	1.9941	12.946	2.0238e-08	3.8984e-07	ABI3BP	ABI family member 3 binding protein
29911	1.1373	7.8185	2.0381e-08	3.9193e-07	HOOK2	hook microtubule tethering protein 2
8433	-1.9402	5.5313	2.0619e-08	3.9584e-07	UTF1	undifferentiated embryonic cell transcription factor 1
6345	-3.912	10.052	2.0744e-08	3.9666e-07	SRL	sarcalumenin
3840	-2.3685	8.1809	2.0767e-08	3.9666e-07	KPNA4	karyopherin subunit alpha 4
5236	-1.0548	10.783	2.0711e-08	3.9666e-07	PGM1	phosphoglucomutase 1
837	1.3624	8.6762	2.1533e-08	4.106e-07	CASP4	caspase 4
64110	1.0637	7.8933	2.1735e-08	4.1377e-07	MAGEF1	MAGE family member F1
57616	1.1739	9.356	2.188e-08	4.1505e-07	TSHZ3	teashirt zinc finger homeobox 3
3910	1.2323	7.8134	2.1912e-08	4.1505e-07	LAMA4	laminin subunit alpha 4
5279	1.4592	9.6644	2.1883e-08	4.1505e-07	PIGC	phosphatidylinositol glycan anchor biosynthesis class C
29968	1.633	7.4837	2.2047e-08	4.1691e-07	PSAT1	phosphoserine aminotransferase 1
4878	-7.8854	9.3066	2.2238e-08	4.1913e-07	NPPA	natriuretic peptide A
7871	-1.9679	6.0874	2.2222e-08	4.1913e-07	SLMAP	sarcolemma associated protein
8218	-4.156	7.262	2.2364e-08	4.2081e-07	CLTCL1	clathrin heavy chain like 1
23705	-1.5702	7.0648	2.2502e-08	4.2271e-07	CADM1	cell adhesion molecule 1
8328	-3.412	8.1913	2.2647e-08	4.2472e-07	GFI1B	growth factor independent 1B transcriptional repressor
26287	-1.9317	7.5484	2.2845e-08	4.2773e-07	ANKRD2	ankyrin repeat domain 2
10578	-1.4716	8.0983	2.3536e-08	4.3923e-07	GNLY	granulysin
9659	-1.4086	6.8405	2.3505e-08	4.3923e-07	PDE4DIP	phosphodiesterase 4D interacting protein
241	1.9405	8.8074	2.375e-08	4.4248e-07	ALOX5AP	arachidonate 5-lipoxygenase activating protein
79933	-3.5924	7.3995	2.3867e-08	4.4355e-07	SYNPO2L	synaptopodin 2 like
23528	-2.4299	8.6986	2.3885e-08	4.4355e-07	ZNF281	zinc finger protein 281
56654	1.2181	11.34	2.4124e-08	4.4725e-07	NPDC1	"neural proliferation, differentiation and control 1"
10956	1.088	12.923	2.4411e-08	4.5184e-07	OS9	OS9 endoplasmic reticulum lectin
4734	-1.8958	7.8945	2.4748e-08	4.5585e-07	NEDD4	NEDD4 E3 ubiquitin protein ligase
114879	1.1852	8.5755	2.4675e-08	4.5585e-07	OSBPL5	oxysterol binding protein like 5
2247	1.3307	6.9415	2.4732e-08	4.5585e-07	FGF2	fibroblast growth factor 2
7008	1.5344	6.5538	2.4816e-08	4.5591e-07	TEF	"TEF transcription factor, PAR bZIP family member"
6423	3.6056	9.9842	2.4831e-08	4.5591e-07	SFRP2	secreted frizzled related protein 2
10557	1.2252	10.33	2.4943e-08	4.5723e-07	RPP38	ribonuclease P/MRP subunit p38
7170	-2.2311	4.6952	2.5303e-08	4.6278e-07	TPM3	tropomyosin 3
152007	1.2367	11.486	2.5328e-08	4.6278e-07	GLIPR2	GLI pathogenesis related 2
23105	-2.5627	5.6585	2.5447e-08	4.6347e-07	FSTL4	follistatin like 4
8543	1.9015	5.7697	2.5438e-08	4.6347e-07	LMO4	LIM domain only 4
9785	0.96732	7.8641	2.5575e-08	4.6505e-07	DHX38	DEAH-box helicase 38
643641	1.3727	6.5769	2.6038e-08	4.7272e-07	ZNF862	zinc finger protein 862
55076	2.0356	8.8317	2.6355e-08	4.7772e-07	TMEM45A	transmembrane protein 45A
10912	-2.5893	8.4142	2.6457e-08	4.788e-07	GADD45G	growth arrest and DNA damage inducible gamma
56898	2.3253	7.7639	2.6889e-08	4.8584e-07	BDH2	3-hydroxybutyrate dehydrogenase 2
2249	-2.1349	6.7281	2.7146e-08	4.897e-07	FGF4	fibroblast growth factor 4
147463	1.4682	6.1781	2.7809e-08	5.0088e-07	ANKRD29	ankyrin repeat domain 29
7297	1.4559	6.9159	2.7901e-08	5.0173e-07	TYK2	tyrosine kinase 2
4908	-3.0513	7.3473	2.7962e-08	5.0204e-07	NTF3	neurotrophin 3
5283	1.1198	9.7306	2.8161e-08	5.0481e-07	PIGH	phosphatidylinositol glycan anchor biosynthesis class H
49	-2.2852	6.6124	2.8333e-08	5.0709e-07	ACR	acrosin
2620	-1.6987	5.5043	2.8663e-08	5.1151e-07	GAS2	growth arrest specific 2
7096	1.7721	7.9934	2.867e-08	5.1151e-07	TLR1	toll like receptor 1
26548	-3.1376	5.2901	2.8845e-08	5.1383e-07	ITGB1BP2	integrin subunit beta 1 binding protein 2
462	-2.0151	5.6995	2.9077e-08	5.1715e-07	SERPINC1	serpin family C member 1
28986	1.5625	8.1573	2.9295e-08	5.2022e-07	MAGEH1	MAGE family member H1
80228	1.248	4.722	2.9382e-08	5.2094e-07	ORAI2	ORAI calcium release-activated calcium modulator 2
794	-1.5515	6.9088	2.9718e-08	5.2608e-07	CALB2	calbindin 2
653	-1.7547	5.5704	2.9777e-08	5.2631e-07	BMP5	bone morphogenetic protein 5
4166	2.2439	5.0895	2.9826e-08	5.2635e-07	CHST6	carbohydrate sulfotransferase 6
2526	1.6038	4.1548	3.0011e-08	5.2796e-07	FUT4	fucosyltransferase 4
1303	1.6777	7.8263	3.0027e-08	5.2796e-07	COL12A1	collagen type XII alpha 1 chain
7692	1.7042	8.1836	3.0056e-08	5.2796e-07	ZNF133	zinc finger protein 133
140738	1.6352	5.2154	3.0138e-08	5.2858e-07	TMEM37	transmembrane protein 37
199720	-2.684	8.967	3.1081e-08	5.4344e-07	GGN	gametogenetin
51759	-2.1965	6.9254	3.1069e-08	5.4344e-07	C9orf78	chromosome 9 open reading frame 78
88	-3.9907	6.6912	3.1293e-08	5.463e-07	ACTN2	actinin alpha 2
9047	-1.9344	6.6421	3.1663e-08	5.494e-07	SH2D2A	SH2 domain containing 2A
81033	-1.2576	8.4243	3.1601e-08	5.494e-07	KCNH6	potassium voltage-gated channel subfamily H member 6
9179	1.3439	8.4165	3.1612e-08	5.494e-07	AP4M1	adaptor related protein complex 4 subunit mu 1
221061	1.6421	5.8666	3.1638e-08	5.494e-07	FAM171A1	family with sequence similarity 171 member A1
7039	-3.1373	7.691	3.1768e-08	5.5038e-07	TGFA	transforming growth factor alpha
375298	-2.7017	4.8489	3.2047e-08	5.5436e-07	CERKL	ceramide kinase like
8030	-1.9785	7.3544	3.2171e-08	5.5566e-07	CCDC6	coiled-coil domain containing 6
7227	1.3749	8.5511	3.2822e-08	5.6605e-07	TRPS1	transcriptional repressor GATA binding 1
10616	1.142	5.8902	3.2885e-08	5.6627e-07	RBCK1	RANBP2-type and C3HC4-type zinc finger containing 1
9997	1.1041	9.0172	3.422e-08	5.8836e-07	SCO2	synthesis of cytochrome C oxidase 2
928	1.3128	11.453	3.4922e-08	5.9952e-07	CD9	CD9 molecule
81620	-2.889	6.6196	3.5034e-08	6.0054e-07	CDT1	chromatin licensing and DNA replication factor 1
29801	1.1283	9.1129	3.5277e-08	6.038e-07	ZDHHC8	zinc finger DHHC-type palmitoyltransferase 8
1535	1.4063	10.676	3.5345e-08	6.0405e-07	CYBA	cytochrome b-245 alpha chain
25833	-1.7462	6.9407	3.5721e-08	6.0956e-07	POU2F3	POU class 2 homeobox 3
115701	-4.3291	5.6289	3.5819e-08	6.1032e-07	ALPK2	alpha kinase 2
78991	1.1411	10.021	3.6234e-08	6.1568e-07	PCYOX1L	prenylcysteine oxidase 1 like
1292	1.3346	12.46	3.6242e-08	6.1568e-07	COL6A2	collagen type VI alpha 2 chain
112937	-2.0363	5.3469	3.6303e-08	6.1579e-07	GLB1L3	galactosidase beta 1 like 3
10513	1.3084	9.7032	3.6693e-08	6.2149e-07	APPBP2	amyloid beta precursor protein binding protein 2
79822	-1.9279	5.2605	3.7031e-08	6.2627e-07	ARHGAP28	Rho GTPase activating protein 28
5602	1.5726	7.8888	3.7274e-08	6.2851e-07	MAPK10	mitogen-activated protein kinase 10
387758	1.9425	5.7445	3.725e-08	6.2851e-07	FIBIN	fin bud initiation factor homolog
307	1.9488	10.419	3.741e-08	6.2988e-07	ANXA4	annexin A4
257407	-2.2051	5.6336	3.7825e-08	6.3591e-07	C2orf72	chromosome 2 open reading frame 72
254173	-2.0076	5.9228	3.8209e-08	6.4142e-07	TTLL10	tubulin tyrosine ligase like 10
248	-3.4971	11.037	3.851e-08	6.4553e-07	ALPI	"alkaline phosphatase, intestinal"
51725	-2.4366	4.6012	3.9174e-08	6.5569e-07	FBXO40	F-box protein 40
23092	-1.6443	5.6034	3.9389e-08	6.5832e-07	ARHGAP26	Rho GTPase activating protein 26
221981	-1.9878	5.151	3.9612e-08	6.6107e-07	THSD7A	thrombospondin type 1 domain containing 7A
353116	-1.4495	5.6458	3.9843e-08	6.6395e-07	RILPL1	Rab interacting lysosomal protein like 1
116159	-2.2055	6.5979	4.0124e-08	6.6766e-07	CYYR1	cysteine and tyrosine rich 1
8974	1.1605	13.082	4.0306e-08	6.6971e-07	P4HA2	prolyl 4-hydroxylase subunit alpha 2
4802	-2.4681	8.744	4.0564e-08	6.7301e-07	NFYC	nuclear transcription factor Y subunit gamma
10663	-2.043	6.3921	4.0721e-08	6.7463e-07	CXCR6	C-X-C motif chemokine receptor 6
64788	1.0197	7.54	4.0794e-08	6.7485e-07	LMF1	lipase maturation factor 1
135941	-2.7905	5.8332	4.0914e-08	6.7585e-07	OR2A14	olfactory receptor family 2 subfamily A member 14
5699	1.343	5.344	4.1185e-08	6.7935e-07	PSMB10	proteasome 20S subunit beta 10
57467	-6.3689	7.1668	4.1822e-08	6.8785e-07	HHATL	hedgehog acyltransferase like
3654	1.3584	11.281	4.1813e-08	6.8785e-07	IRAK1	interleukin 1 receptor associated kinase 1
57786	-1.6849	8.3496	4.1888e-08	6.8794e-07	RBAK	RB associated KRAB zinc finger
79848	-1.5971	6.3041	4.1996e-08	6.8821e-07	CSPP1	centrosome and spindle pole associated protein 1
90933	0.99118	9.0848	4.2025e-08	6.8821e-07	TRIM41	tripartite motif containing 41
3952	-1.4016	8.7027	4.22e-08	6.8909e-07	LEP	leptin
2200	1.1656	12.96	4.2161e-08	6.8909e-07	FBN1	fibrillin 1
6523	-3.468	7.5675	4.2418e-08	6.9165e-07	SLC5A1	solute carrier family 5 member 1
713	1.6288	9.7992	4.2481e-08	6.9169e-07	C1QB	complement C1q B chain
1114	-3.623	6.3067	4.2679e-08	6.9391e-07	CHGB	chromogranin B
153769	-3.7703	5.7206	4.2907e-08	6.9564e-07	SH3RF2	SH3 domain containing ring finger 2
8941	-1.9498	5.7167	4.2874e-08	6.9564e-07	CDK5R2	cyclin dependent kinase 5 regulatory subunit 2
9421	-1.8273	6.6484	4.3221e-08	6.9972e-07	HAND1	heart and neural crest derivatives expressed 1
84838	-3.5924	7.2882	4.4234e-08	7.1511e-07	ZNF496	zinc finger protein 496
3164	-3.2957	8.9933	4.4656e-08	7.1886e-07	NR4A1	nuclear receptor subfamily 4 group A member 1
51050	-1.1378	6.3629	4.4595e-08	7.1886e-07	PI15	peptidase inhibitor 15
23643	1.4524	10.767	4.4597e-08	7.1886e-07	LY96	lymphocyte antigen 96
28513	1.931	7.3669	4.5394e-08	7.2971e-07	CDH19	cadherin 19
126282	-1.3513	6.4309	4.5509e-08	7.3053e-07	TNFAIP8L1	TNF alpha induced protein 8 like 1
23421	1.6005	7.3801	4.6526e-08	7.458e-07	ITGB3BP	integrin subunit beta 3 binding protein
60401	-2.4188	6.0694	4.662e-08	7.4625e-07	EDA2R	ectodysplasin A2 receptor
64097	1.4124	5.5707	4.7286e-08	7.5585e-07	EPB41L4A	erythrocyte membrane protein band 4,1 like 4A
196410	-3.8898	6.063	4.7739e-08	7.6201e-07	METTL7B	methyltransferase like 7B
9172	-4.4468	5.7254	4.8162e-08	7.666e-07	MYOM2	myomesin 2
56674	1.019	8.9557	4.8134e-08	7.666e-07	TMEM9B	TMEM9 domain family member B
1436	1.1764	9.7479	4.8271e-08	7.6727e-07	CSF1R	colony stimulating factor 1 receptor
11065	-2.8162	7.8222	4.9918e-08	7.8965e-07	UBE2C	ubiquitin conjugating enzyme E2 C
51196	1.1156	8.4216	4.9911e-08	7.8965e-07	PLCE1	phospholipase C epsilon 1
301	1.4303	14.224	4.9957e-08	7.8965e-07	ANXA1	annexin A1
343450	3.2056	5.9989	4.9805e-08	7.8965e-07	KCNT2	potassium sodium-activated channel subfamily T member 2
83937	1.5064	8.5882	5.0963e-08	8.0443e-07	RASSF4	Ras association domain family member 4
137835	2.1269	5.4731	5.1958e-08	8.19e-07	TMEM71	transmembrane protein 71
6621	1.2499	6.713	5.2347e-08	8.2399e-07	SNAPC4	small nuclear RNA activating complex polypeptide 4
10417	1.771	6.6713	5.2489e-08	8.2509e-07	SPON2	spondin 2
146198	1.4896	6.0136	5.2864e-08	8.2984e-07	ZFP90	ZFP90 zinc finger protein
139135	-1.8342	5.9638	5.3612e-08	8.4041e-07	PASD1	PAS domain containing repressor 1
81619	-2.308	5.0889	5.4029e-08	8.4578e-07	TSPAN14	tetraspanin 14
63935	-2.2073	7.7076	5.4134e-08	8.4618e-07	PCIF1	PDX1 C-terminal inhibiting factor 1
51385	0.94478	8.9575	5.4203e-08	8.4618e-07	ZNF589	zinc finger protein 589
8728	-1.9434	8.6551	5.4775e-08	8.5372e-07	ADAM19	ADAM metallopeptidase domain 19
1808	1.4347	8.0525	5.4836e-08	8.5372e-07	DPYSL2	dihydropyrimidinase like 2
57381	1.1055	5.7568	5.5176e-08	8.5783e-07	RHOJ	ras homolog family member J
1339	-5.9427	7.1849	5.5589e-08	8.6307e-07	COX6A2	cytochrome c oxidase subunit 6A2
4695	-1.5169	11.102	5.6104e-08	8.6931e-07	NDUFA2	NADH:ubiquinone oxidoreductase subunit A2
25844	1.0177	8.2839	5.6144e-08	8.6931e-07	YIPF3	Yip1 domain family member 3
81544	1.5788	7.8961	5.6223e-08	8.6936e-07	GDPD5	glycerophosphodiester phosphodiesterase domain containing 5
8273	1.1232	8.1237	5.6493e-08	8.7116e-07	SLC10A3	solute carrier family 10 member 3
55032	1.607	6.1549	5.6447e-08	8.7116e-07	SLC35A5	solute carrier family 35 member A5
79370	-3.0863	7.1426	5.6855e-08	8.7555e-07	BCL2L14	BCL2 like 14
54492	-1.3268	7.162	5.7248e-08	8.8041e-07	NEURL1B	neuralized E3 ubiquitin protein ligase 1B
10791	1.1185	12.508	5.734e-08	8.8056e-07	VAMP5	vesicle associated membrane protein 5
91574	1.1949	9.4915	5.7413e-08	8.8056e-07	C12orf65	chromosome 12 open reading frame 65
55159	-2.4907	7.5261	5.7509e-08	8.8085e-07	RFWD3	ring finger and WD repeat domain 3
10507	-1.2984	8.0196	5.7771e-08	8.8367e-07	SEMA4D	semaphorin 4D
3710	1.39	11.691	5.8004e-08	8.8605e-07	ITPR3	"inositol 1,4,5-trisphosphate receptor type 3"
2919	-0.98604	8.7192	5.839e-08	8.9074e-07	CXCL1	C-X-C motif chemokine ligand 1
3487	-1.9939	5.4675	5.8681e-08	8.9398e-07	IGFBP4	insulin like growth factor binding protein 4
89849	1.2182	9.6734	6.0223e-08	9.1502e-07	ATG16L2	autophagy related 16 like 2
4693	2.7208	5.3478	6.0186e-08	9.1502e-07	NDP	norrin cystine knot growth factor NDP
255426	-2.8807	4.7751	6.0731e-08	9.2151e-07	RASGEF1C	RasGEF domain family member 1C
80230	1.2501	10.612	6.1721e-08	9.3527e-07	RUFY1	RUN and FYVE domain containing 1
113791	1.3332	5.6046	6.2495e-08	9.4575e-07	PIK3IP1	phosphoinositide-3-kinase interacting protein 1
125965	-2.259	5.8777	6.2968e-08	9.5125e-07	COX6B2	cytochrome c oxidase subunit 6B2
2121	1.6633	11.33	6.3026e-08	9.5125e-07	EVC	EvC ciliary complex subunit 1
257202	-2.425	5.6639	6.3451e-08	9.5639e-07	GPX6	glutathione peroxidase 6
2043	-1.5948	4.7333	6.3661e-08	9.583e-07	EPHA4	EPH receptor A4
55858	-1.1085	7.8405	6.4367e-08	9.6721e-07	TMEM165	transmembrane protein 165
8832	1.2269	6.6403	6.4424e-08	9.6721e-07	CD84	CD84 molecule
94122	-2.3246	5.8167	6.5464e-08	9.8152e-07	SYTL5	synaptotagmin like 5
59352	-2.2146	8.2362	6.6017e-08	9.8722e-07	LGR6	leucine rich repeat containing G protein-coupled receptor 6
8842	1.4242	5.4686	6.6012e-08	9.8722e-07	PROM1	prominin 1
55554	-2.3393	7.974	6.6524e-08	9.9348e-07	KLK15	kallikrein related peptidase 15
6095	1.2602	10.279	6.6914e-08	9.98e-07	RORA	RAR related orphan receptor A
51098	1.3943	8.4866	6.7853e-08	1.0107e-06	IFT52	intraflagellar transport 52
353174	-2.7281	5.3231	6.8574e-08	1.0193e-06	ZACN	zinc activated ion channel
610	-2.3838	6.1138	6.861e-08	1.0193e-06	HCN2	hyperpolarization activated cyclic nucleotide gated potassium and sodium channel 2
442721	-5.8262	6.8361	6.9157e-08	1.025e-06	LMOD2	leiomodin 2
1180	-3.1263	8.3576	6.9176e-08	1.025e-06	CLCN1	chloride voltage-gated channel 1
2159	1.7332	8.929	6.9361e-08	1.0264e-06	F10	coagulation factor X
10810	1.5445	8.511	6.9574e-08	1.0282e-06	WASF3	WASP family member 3
3931	2.1848	5.0451	6.9742e-08	1.0294e-06	LCAT	lecithin-cholesterol acyltransferase
8863	2.4635	9.6384	6.9946e-08	1.031e-06	PER3	period circadian regulator 3
51084	1.1275	9.6799	7.0546e-08	1.0385e-06	CRYL1	crystallin lambda 1
3927	1.4469	12.425	7.0732e-08	1.0386e-06	LASP1	LIM and SH3 protein 1
3909	2.0168	6.5712	7.072e-08	1.0386e-06	LAMA3	laminin subunit alpha 3
5101	-1.1884	7.6589	7.1948e-08	1.0551e-06	PCDH9	protocadherin 9
100271849	1.4611	8.7746	7.2477e-08	1.0601e-06	MEF2B	myocyte enhancer factor 2B
6275	2.3928	13.769	7.2403e-08	1.0601e-06	S100A4	S100 calcium binding protein A4
3631	-1.4763	5.0017	7.2705e-08	1.0621e-06	INPP4A	inositol polyphosphate-4-phosphatase type I A
5078	-3.1784	5.8967	7.299e-08	1.0649e-06	PAX4	paired box 4
55627	-2.2946	10.581	7.3196e-08	1.0665e-06	SMPD4	sphingomyelin phosphodiesterase 4
859	-1.4471	4.5514	7.3352e-08	1.0674e-06	CAV3	caveolin 3
23109	-1.2102	6.3932	7.4226e-08	1.0774e-06	DDN	dendrin
79661	1.0053	11.668	7.4217e-08	1.0774e-06	NEIL1	nei like DNA glycosylase 1
132160	1.4018	10.155	7.4518e-08	1.0802e-06	PPM1M	"protein phosphatase, Mg2+/Mn2+ dependent 1M"
10018	-2.9568	7.0686	7.5405e-08	1.0917e-06	BCL2L11	BCL2 like 11
1136	3.4288	9.7039	7.5778e-08	1.0957e-06	CHRNA3	cholinergic receptor nicotinic alpha 3 subunit
199713	-2.6032	6.3109	7.5924e-08	1.0964e-06	NLRP7	NLR family pyrin domain containing 7
55593	1.161	12.059	7.6797e-08	1.1062e-06	OTUD5	OTU deubiquitinase 5
90410	1.2636	11.71	7.674e-08	1.1062e-06	IFT20	intraflagellar transport 20
91179	1.2684	8.2211	7.7094e-08	1.1091e-06	SCARF2	scavenger receptor class F member 2
267	1.0641	8.9409	7.8296e-08	1.1249e-06	AMFR	autocrine motility factor receptor
210	-1.6983	8.8113	7.8457e-08	1.1258e-06	ALAD	aminolevulinate dehydratase
151636	1.0874	8.3622	7.9274e-08	1.1361e-06	DTX3L	deltex E3 ubiquitin ligase 3L
55014	-1.0398	6.7209	7.9413e-08	1.1367e-06	STX17	syntaxin 17
25818	-1.1781	7.9127	7.9523e-08	1.1368e-06	KLK5	kallikrein related peptidase 5
5783	1.7396	5.3883	7.9832e-08	1.1398e-06	PTPN13	protein tyrosine phosphatase non-receptor type 13
4625	-3.6061	5.3546	8.0272e-08	1.1447e-06	MYH7	myosin heavy chain 7
2701	-1.109	4.849	8.4178e-08	1.1975e-06	GJA4	gap junction protein alpha 4
80114	1.5164	8.3036	8.4192e-08	1.1975e-06	BICC1	BicC family RNA binding protein 1
6709	0.96647	8.1017	8.5191e-08	1.2102e-06	SPTAN1	"spectrin alpha, non-erythrocytic 1"
27434	1.0937	9.9648	8.5514e-08	1.2118e-06	POLM	DNA polymerase mu
54331	1.8178	6.0203	8.548e-08	1.2118e-06	GNG2	G protein subunit gamma 2
160777	-3.3094	6.9331	8.5777e-08	1.214e-06	CCDC60	coiled-coil domain containing 60
2932	-0.91863	7.5075	8.613e-08	1.2175e-06	GSK3B	glycogen synthase kinase 3 beta
94031	1.8023	6.8404	8.6606e-08	1.2227e-06	HTRA3	HtrA serine peptidase 3
285888	-3.1562	6.8971	8.6917e-08	1.2256e-06	CNPY1	canopy FGF signaling regulator 1
51552	-1.7555	6.7197	8.806e-08	1.2401e-06	RAB14	"RAB14, member RAS oncogene family"
151887	1.4718	11.462	8.8806e-08	1.2491e-06	CCDC80	coiled-coil domain containing 80
9076	1.2493	5.0779	8.8931e-08	1.2493e-06	CLDN1	claudin 1
1805	1.6165	10.959	9.0028e-08	1.2632e-06	DPT	dermatopontin
4635	-8.1612	8.074	9.0981e-08	1.2739e-06	MYL4	myosin light chain 4
6750	-2.5487	5.5118	9.1015e-08	1.2739e-06	SST	somatostatin
9628	-2.5373	6.1293	9.1547e-08	1.275e-06	RGS6	regulator of G protein signaling 6
27043	-1.9862	8.8706	9.1245e-08	1.275e-06	PELP1	"proline, glutamate and leucine rich protein 1"
8622	-1.1114	7.7216	9.146e-08	1.275e-06	PDE8B	phosphodiesterase 8B
8754	-0.9957	8.9016	9.1354e-08	1.275e-06	ADAM9	ADAM metallopeptidase domain 9
160	-3.9329	9.1206	9.1821e-08	1.2773e-06	AP2A1	adaptor related protein complex 2 subunit alpha 1
945	-2.0941	8.2033	9.2427e-08	1.2841e-06	CD33	CD33 molecule
23216	-1.1013	8.1021	9.2546e-08	1.2842e-06	TBC1D1	TBC1 domain family member 1
54829	2.7477	8.7977	9.2911e-08	1.2877e-06	ASPN	asporin
9722	-1.2044	5.2507	9.3626e-08	1.2961e-06	NOS1AP	nitric oxide synthase 1 adaptor protein
3953	2.4339	8.8218	9.3885e-08	1.2981e-06	LEPR	leptin receptor
123207	1.2411	9.0907	9.4574e-08	1.306e-06	C15orf40	chromosome 15 open reading frame 40
64763	-1.7539	9.0554	9.4852e-08	1.3065e-06	ZNF574	zinc finger protein 574
3053	-1.5694	4.1887	9.4953e-08	1.3065e-06	SERPIND1	serpin family D member 1
79875	-1.3327	5.7259	9.474e-08	1.3065e-06	THSD4	thrombospondin type 1 domain containing 4
64421	1.8275	6.5465	9.568e-08	1.3149e-06	DCLRE1C	DNA cross-link repair 1C
5261	0.90372	7.3803	9.6186e-08	1.3202e-06	PHKG2	phosphorylase kinase catalytic subunit gamma 2
9684	0.91824	9.6284	9.6939e-08	1.329e-06	LRRC14	leucine rich repeat containing 14
91373	2.0958	4.7682	9.8792e-08	1.3527e-06	UAP1L1	UDP-N-acetylglucosamine pyrophosphorylase 1 like 1
1796	1.3684	6.242	9.9478e-08	1.3595e-06	DOK1	docking protein 1
1513	1.6563	3.9825	9.9524e-08	1.3595e-06	CTSK	cathepsin K
7381	-1.4106	6.4564	1.0022e-07	1.3673e-06	UQCRB	ubiquinol-cytochrome c reductase binding protein
81623	-1.896	9.3798	1.004e-07	1.3682e-06	DEFB126	defensin beta 126
4589	-2.2527	6.7616	1.0089e-07	1.3732e-06	MUC7	"mucin 7, secreted"
8570	-2.4265	9.7702	1.0135e-07	1.3779e-06	KHSRP	KH-type splicing regulatory protein
7013	-2.828	6.5577	1.0165e-07	1.3793e-06	TERF1	telomeric repeat binding factor 1
6721	1.2972	6.6817	1.017e-07	1.3793e-06	SREBF2	sterol regulatory element binding transcription factor 2
90987	-1.6935	6.7662	1.0233e-07	1.3862e-06	ZNF251	zinc finger protein 251
5733	-1.2803	7.8817	1.0275e-07	1.3901e-06	PTGER3	prostaglandin E receptor 3
5886	-3.8407	11.183	1.0395e-07	1.4047e-06	RAD23A	"RAD23 homolog A, nucleotide excision repair protein"
9442	1.5611	7.9989	1.0418e-07	1.4062e-06	MED27	mediator complex subunit 27
6641	-2.4762	9.657	1.0462e-07	1.4079e-06	SNTB1	syntrophin beta 1
9140	1.2156	8.6182	1.0468e-07	1.4079e-06	ATG12	autophagy related 12
257106	1.7792	6.2175	1.0451e-07	1.4079e-06	ARHGAP30	Rho GTPase activating protein 30
6917	2.4246	11.579	1.0487e-07	1.4087e-06	TCEA1	transcription elongation factor A1
10773	1.2524	6.7287	1.0513e-07	1.4106e-06	ZBTB6	zinc finger and BTB domain containing 6
408	-1.5204	7.0057	1.0584e-07	1.4171e-06	ARRB1	arrestin beta 1
2149	1.9084	5.2665	1.0586e-07	1.4171e-06	F2R	coagulation factor II thrombin receptor
90070	-1.7831	5.1194	1.0637e-07	1.4223e-06	LACRT	lacritin
79057	-0.95971	8.0334	1.0672e-07	1.4239e-06	PRRG3	proline rich and Gla domain 3
221496	1.1283	9.0517	1.0674e-07	1.4239e-06	LEMD2	LEM domain nuclear envelope protein 2
29926	1.0486	6.6213	1.0725e-07	1.4284e-06	GMPPA	GDP-mannose pyrophosphorylase A
53827	1.8739	10.151	1.0734e-07	1.4284e-06	FXYD5	FXYD domain containing ion transport regulator 5
399	-0.8503	6.9405	1.0766e-07	1.431e-06	RHOH	ras homolog family member H
114131	-1.8469	5.8008	1.0796e-07	1.4334e-06	UCN3	urocortin 3
60481	-1.1869	8.1153	1.0991e-07	1.4576e-06	ELOVL5	ELOVL fatty acid elongase 5
221120	1.2037	5.8389	1.1091e-07	1.4691e-06	ALKBH3	"alkB homolog 3, alpha-ketoglutaratedependent dioxygenase"
23348	1.5349	9.223	1.1111e-07	1.47e-06	DOCK9	dedicator of cytokinesis 9
9563	0.89539	8.9451	1.1143e-07	1.4726e-06	H6PD	hexose-6-phosphate dehydrogenase/glucose 1-dehydrogenase
694	-1.011	7.6362	1.1172e-07	1.4746e-06	BTG1	BTG anti-proliferation factor 1
5327	1.299	10.472	1.1184e-07	1.4746e-06	PLAT	"plasminogen activator, tissue type"
6654	-1.5419	5.9739	1.1323e-07	1.4894e-06	SOS1	SOS Ras/Rac guanine nucleotide exchange factor 1
1633	1.5502	7.8148	1.1315e-07	1.4894e-06	DCK	deoxycytidine kinase
2781	2.1432	6.0467	1.1368e-07	1.4936e-06	GNAZ	G protein subunit alpha z
729873	-1.3956	7.622	1.1488e-07	1.5059e-06	TBC1D3	TBC1 domain family member 3
288	1.6796	11.016	1.1478e-07	1.5059e-06	ANK3	ankyrin 3
29943	-1.9414	7.7369	1.1507e-07	1.5066e-06	PADI1	peptidyl arginine deiminase 1
4624	-2.2116	7.2504	1.1538e-07	1.5078e-06	MYH6	myosin heavy chain 6
57560	1.5637	5.8559	1.1542e-07	1.5078e-06	IFT80	intraflagellar transport 80
9051	2.2887	5.3316	1.157e-07	1.5097e-06	PSTPIP1	proline-serine-threonine phosphatase interacting protein 1
28969	-2.722	7.6545	1.1701e-07	1.525e-06	BZW2	basic leucine zipper and W2 domains 2
783	-2.2339	4.6516	1.1817e-07	1.5313e-06	CACNB2	calcium voltage-gated channel auxiliary subunit beta 2
92335	-2.0834	5.8353	1.18e-07	1.5313e-06	STRADA	STE20 related adaptor alpha
51227	1.4247	8.173	1.177e-07	1.5313e-06	PIGP	phosphatidylinositol glycan anchor biosynthesis class P
4054	1.6284	8.6964	1.179e-07	1.5313e-06	LTBP3	latent transforming growth factor beta binding protein 3
83871	1.6539	10.691	1.1809e-07	1.5313e-06	RAB34	"RAB34, member RAS oncogene family"
122664	-1.2758	7.2703	1.1862e-07	1.534e-06	TPPP2	tubulin polymerization promoting protein family member 2
5861	1.9399	10.161	1.1864e-07	1.534e-06	RAB1A	"RAB1A, member RAS oncogene family"
1955	1.1951	10.765	1.1927e-07	1.5404e-06	MEGF9	multiple EGF like domains 9
284612	-1.5752	4.5472	1.1994e-07	1.5468e-06	SYPL2	synaptophysin like 2
2802	1.0069	12.701	1.2004e-07	1.5468e-06	GOLGA3	golgin A3
3834	-1.3299	5.5817	1.2168e-07	1.5662e-06	KIF25	kinesin family member 25
143282	-2.1613	5.3398	1.2413e-07	1.5959e-06	FGFBP3	fibroblast growth factor binding protein 3
23612	1.693	6.257	1.2457e-07	1.5997e-06	PHLDA3	pleckstrin homology like domain family A member 3
23327	-1.804	5.2958	1.2529e-07	1.6053e-06	NEDD4L	NEDD4 like E3 ubiquitin protein ligase
11342	1.6291	7.3647	1.2518e-07	1.6053e-06	RNF13	ring finger protein 13
23051	1.5058	6.1109	1.2666e-07	1.6195e-06	ZHX3	zinc fingers and homeoboxes 3
11346	2.8971	12.184	1.2668e-07	1.6195e-06	SYNPO	synaptopodin
55083	-2.3724	5.615	1.2735e-07	1.6214e-06	KIF26B	kinesin family member 26B
3704	0.79306	11.219	1.274e-07	1.6214e-06	ITPA	inosine triphosphatase
25870	1.0793	10.096	1.274e-07	1.6214e-06	SUMF2	sulfatase modifying factor 2
9353	1.3744	8.3701	1.2708e-07	1.6214e-06	SLIT2	slit guidance ligand 2
84885	1.5074	5.4404	1.279e-07	1.6259e-06	ZDHHC12	zinc finger DHHC-type palmitoyltransferase 12
51301	-1.7758	6.4301	1.3084e-07	1.6614e-06	GCNT4	glucosaminyl (N-acetyl) transferase 4
4607	-3.6022	6.3004	1.3237e-07	1.679e-06	MYBPC3	myosin binding protein C3
3816	-1.9924	6.0272	1.327e-07	1.6813e-06	KLK1	kallikrein 1
1789	-2.7707	9.7057	1.3351e-07	1.6897e-06	DNMT3B	DNA methyltransferase 3 beta
204	1.1885	5.0141	1.3388e-07	1.6925e-06	AK2	adenylate kinase 2
23440	-1.7674	5.8384	1.3466e-07	1.6987e-06	OTP	orthopedia homeobox
9529	1.1095	10.489	1.3467e-07	1.6987e-06	BAG5	BAG cochaperone 5
347527	-1.3752	7.9688	1.3505e-07	1.7016e-06	ARSH	arylsulfatase family member H
84674	1.6176	7.0707	1.3545e-07	1.7047e-06	CARD6	caspase recruitment domain family member 6
7837	1.7564	10.188	1.3588e-07	1.7083e-06	PXDN	peroxidasin
89885	-2.221	7.3889	1.3743e-07	1.7175e-06	FATE1	fetal and adult testis expressed 1
23604	-1.2394	10.903	1.3754e-07	1.7175e-06	DAPK2	death associated protein kinase 2
10391	1.1456	8.9009	1.3708e-07	1.7175e-06	CORO2B	coronin 2B
91653	1.223	10.028	1.3756e-07	1.7175e-06	BOC	"BOC cell adhesion associated, oncogene regulated"
11186	1.2394	8.2138	1.3765e-07	1.7175e-06	RASSF1	Ras association domain family member 1
1211	1.2897	9.2469	1.3767e-07	1.7175e-06	CLTA	clathrin light chain A
4925	1.5276	6.9254	1.3698e-07	1.7175e-06	NUCB2	nucleobindin 2
163033	-1.3213	6.4565	1.3808e-07	1.7207e-06	ZNF579	zinc finger protein 579
29100	1.2591	7.8214	1.3916e-07	1.7304e-06	TMEM208	transmembrane protein 208
873	1.8927	10.695	1.3905e-07	1.7304e-06	CBR1	carbonyl reductase 1
1549	-1.1761	5.3964	1.4004e-07	1.7394e-06	CYP2A7	cytochrome P450 family 2 subfamily A member 7
55815	1.473	6.3694	1.4053e-07	1.7436e-06	TSNAXIP1	translin associated factor X interacting protein 1
595	1.0057	11.628	1.4171e-07	1.7563e-06	CCND1	cyclin D1
9955	-2.4746	7.9146	1.421e-07	1.7592e-06	HS3ST3A1	heparan sulfate-glucosamine 3-sulfotransferase 3A1
1203	1.2463	4.7796	1.4325e-07	1.7716e-06	CLN5	CLN5 intracellular trafficking protein
150084	-3.0479	7.0325	1.4376e-07	1.7759e-06	IGSF5	immunoglobulin superfamily member 5
117156	-2.356	6.2406	1.4574e-07	1.7906e-06	SCGB3A2	secretoglobin family 3A member 2
158787	-2.329	8.2002	1.4561e-07	1.7906e-06	RIBC1	RIB43A domain with coiled-coils 1
55268	1.0988	9.4697	1.4566e-07	1.7906e-06	ECHDC2	enoyl-CoA hydratase domain containing 2
116236	1.4637	5.9124	1.4548e-07	1.7906e-06	ABHD15	abhydrolase domain containing 15
710	1.6117	12.881	1.4524e-07	1.7906e-06	SERPING1	serpin family G member 1
1643	3.2558	7.0678	1.492e-07	1.8311e-06	DDB2	damage specific DNA binding protein 2
8128	-2.6211	7.6029	1.5389e-07	1.8867e-06	ST8SIA2	"ST8 alpha-N-acetyl-neuraminide alpha-2,8-sialyltransferase 2"
55697	-1.3948	4.9859	1.5483e-07	1.8961e-06	VAC14	VAC14 component of PIKFYVE complex
7161	-2.5205	6.2548	1.5553e-07	1.9007e-06	TP73	tumor protein p73
83660	-2.082	8.7915	1.5568e-07	1.9007e-06	TLN2	talin 2
57181	1.3874	7.0204	1.557e-07	1.9007e-06	SLC39A10	solute carrier family 39 member 10
3790	2.2738	7.0969	1.5676e-07	1.9116e-06	KCNS3	potassium voltage-gated channel modifier subfamily S member 3
3709	1.4269	7.0436	1.5772e-07	1.9212e-06	ITPR2	"inositol 1,4,5-trisphosphate receptor type 2"
10361	-1.7237	5.6081	1.5969e-07	1.9431e-06	NPM2	nucleophosmin/nucleoplasmin 2
8745	-1.5482	10.075	1.6195e-07	1.9685e-06	ADAM23	ADAM metallopeptidase domain 23
9531	-0.90076	11.179	1.6213e-07	1.9686e-06	BAG3	BAG cochaperone 3
10989	-1.4424	9.772	1.6452e-07	1.9955e-06	IMMT	inner membrane mitochondrial protein
5518	-1.8454	8.9006	1.6692e-07	2.0203e-06	PPP2R1A	protein phosphatase 2 scaffold subunit Aalpha
54918	1.1321	6.0917	1.6692e-07	2.0203e-06	CMTM6	CKLF like MARVEL transmembrane domain containing 6
1646	1.4427	7.3022	1.6859e-07	2.0384e-06	AKR1C2	aldo-keto reductase family 1 member C2
55619	-1.2703	7.3422	1.6895e-07	2.0405e-06	DOCK10	dedicator of cytokinesis 10
4629	-3.1812	6.6621	1.6935e-07	2.0426e-06	MYH11	myosin heavy chain 11
28929	-0.97193	6.8567	1.6949e-07	2.0426e-06	IGKV2-4	immunoglobulin kappa variable 2-4 (pseudogene)
11070	0.85485	10.798	1.6999e-07	2.0444e-06	TMEM115	transmembrane protein 115
5530	1.8601	5.7336	1.6999e-07	2.0444e-06	PPP3CA	protein phosphatase 3 catalytic subunit alpha
4654	-1.6663	5.4185	1.7035e-07	2.0465e-06	MYOD1	myogenic differentiation 1
9445	1.2239	11.945	1.7106e-07	2.053e-06	ITM2B	integral membrane protein 2B
57596	-1.3706	12.509	1.7187e-07	2.0605e-06	BEGAIN	brain enriched guanylate kinase associated
9260	-1.5354	9.1517	1.7537e-07	2.1002e-06	PDLIM7	PDZ and LIM domain 7
30814	-1.4678	11.43	1.7644e-07	2.1063e-06	PLA2G2E	phospholipase A2 group IIE
55819	1.1715	6.2359	1.7608e-07	2.1063e-06	RNF130	ring finger protein 130
25902	1.4881	5.3429	1.763e-07	2.1063e-06	MTHFD1L	methylenetetrahydrofolate dehydrogenase (NADP+ dependent) 1 like
390212	-1.9662	8.6943	1.7666e-07	2.1068e-06	GPR152	G protein-coupled receptor 152
284382	-0.93593	7.2579	1.7797e-07	2.1202e-06	ACTL9	actin like 9
994	1.4397	8.6821	1.7818e-07	2.1205e-06	CDC25B	cell division cycle 25B
1036	1.731	10.952	1.8131e-07	2.1554e-06	CDO1	cysteine dioxygenase type 1
55289	-2.3156	5.5588	1.8286e-07	2.1716e-06	ACOXL	acyl-CoA oxidase like
80765	1.4807	5.0167	1.8363e-07	2.1785e-06	STARD5	StAR related lipid transfer domain containing 5
55331	-2.8299	10.844	1.8599e-07	2.2041e-06	ACER3	alkaline ceramidase 3
56131	1.8624	4.7738	1.8659e-07	2.2089e-06	PCDHB4	protocadherin beta 4
54716	2.2268	4.6217	1.8719e-07	2.2137e-06	SLC6A20	solute carrier family 6 member 20
1482	-3.4932	5.549	1.8768e-07	2.2173e-06	NKX2-5	NK2 homeobox 5
26232	1.3492	11.188	1.8837e-07	2.223e-06	FBXO2	F-box protein 2
7145	-1.1003	8.5528	1.8895e-07	2.2276e-06	TNS1	tensin 1
284325	-2.1072	9.4763	1.9001e-07	2.2363e-06	C19orf54	chromosome 19 open reading frame 54
81790	1.6845	4.863	1.9008e-07	2.2363e-06	RNF170	ring finger protein 170
10815	-1.5714	7.1363	1.9112e-07	2.2407e-06	CPLX1	complexin 1
23331	1.0165	8.0342	1.9124e-07	2.2407e-06	TTC28	tetratricopeptide repeat domain 28
7058	1.3918	9.573	1.9118e-07	2.2407e-06	THBS2	thrombospondin 2
7730	1.4062	5.8427	1.9102e-07	2.2407e-06	ZNF177	zinc finger protein 177
8497	-2.2334	6.8554	1.928e-07	2.2566e-06	PPFIA4	PTPRF interacting protein alpha 4
57159	-4.4181	5.5945	1.9322e-07	2.2592e-06	TRIM54	tripartite motif containing 54
4867	-2.2563	5.2051	1.9449e-07	2.2717e-06	NPHP1	nephrocystin 1
284656	-1.2718	5.2346	1.9509e-07	2.2764e-06	EPHA10	EPH receptor A10
128653	-0.96201	5.5017	1.9633e-07	2.2886e-06	C20orf141	chromosome 20 open reading frame 141
55957	-2.5362	8.5565	1.9658e-07	2.2891e-06	LIN37	lin-37 DREAM MuvB core complex component
89866	1.4318	6.6044	1.9781e-07	2.301e-06	SEC16B	"SEC16 homolog B, endoplasmic reticulum export factor"
633	2.1581	13.096	1.9896e-07	2.3121e-06	BGN	biglycan
256236	-1.1429	7.8505	1.9997e-07	2.3144e-06	NAPSB	"napsin B aspartic peptidase, pseudogene"
9265	1.0739	12.986	1.9968e-07	2.3144e-06	CYTH3	cytohesin 3
10351	1.3096	10.584	1.9984e-07	2.3144e-06	ABCA8	ATP binding cassette subfamily A member 8
143689	2.6433	6.7839	1.9957e-07	2.3144e-06	PIWIL4	piwi like RNA-mediated gene silencing 4
5333	1.4282	11.702	2.0029e-07	2.3156e-06	PLCD1	phospholipase C delta 1
56676	-1.5688	5.182	2.0069e-07	2.318e-06	ASCL3	achaete-scute family bHLH transcription factor 3
221937	1.1008	7.4348	2.0185e-07	2.3289e-06	FOXK1	forkhead box K1
54438	-2.6774	8.2673	2.0293e-07	2.339e-06	GFOD1	glucose-fructose oxidoreductase domain containing 1
85378	0.99459	9.6793	2.0323e-07	2.3401e-06	TUBGCP6	tubulin gamma complex associated protein 6
6667	-1.5041	6.2733	2.0354e-07	2.3413e-06	SP1	Sp1 transcription factor
10021	-2.0247	7.8299	2.0419e-07	2.3465e-06	HCN4	hyperpolarization activated cyclic nucleotide gated potassium channel 4
1154	-1.4996	7.1692	2.0631e-07	2.3684e-06	CISH	cytokine inducible SH2 containing protein
89822	1.5101	5.2846	2.066e-07	2.3693e-06	KCNK17	potassium two pore domain channel subfamily K member 17
383	-2.1682	4.697	2.0756e-07	2.3779e-06	ARG1	arginase 1
2935	-0.93899	8.1576	2.0785e-07	2.3788e-06	GSPT1	G1 to S phase transition 1
10092	1.3089	7.5934	2.0877e-07	2.387e-06	ARPC5	actin related protein 2/3 complex subunit 5
4016	1.8789	7.9395	2.095e-07	2.3929e-06	LOXL1	lysyl oxidase like 1
25900	1.7839	5.6551	2.1044e-07	2.4013e-06	IFFO1	intermediate filament family orphan 1
5303	1.3008	5.0323	2.1105e-07	2.4058e-06	PIN4	"peptidylprolyl cis/trans isomerase, NIMA-interacting 4"
3560	-2.3321	5.3841	2.1234e-07	2.4181e-06	IL2RB	interleukin 2 receptor subunit beta
8277	-2.757	5.0204	2.1284e-07	2.4214e-06	TKTL1	transketolase like 1
55501	1.1577	9.6492	2.1629e-07	2.4581e-06	CHST12	carbohydrate sulfotransferase 12
10897	0.89291	9.3027	2.1717e-07	2.4657e-06	YIF1A	"Yip1 interacting factor homolog A, membrane trafficking protein"
7164	1.7829	7.7736	2.1818e-07	2.4746e-06	TPD52L1	TPD52 like 1
10991	-2.7235	8.6249	2.1851e-07	2.4759e-06	SLC38A3	solute carrier family 38 member 3
2139	-1.5341	6.5605	2.1942e-07	2.4837e-06	EYA2	EYA transcriptional coactivator and phosphatase 2
6504	-1.3298	5.139	2.1971e-07	2.4845e-06	SLAMF1	signaling lymphocytic activation molecule family member 1
4974	-2.3495	5.4103	2.2059e-07	2.4896e-06	OMG	oligodendrocyte myelin glycoprotein
147920	-1.8148	5.9642	2.2057e-07	2.4896e-06	IGFL2	IGF like family member 2
201140	-4.0264	8.9369	2.2181e-07	2.5009e-06	DHRS7C	dehydrogenase/reductase 7C
10148	-1.2046	5.3163	2.2303e-07	2.5122e-06	EBI3	Epstein-Barr virus induced 3
26053	1.8835	6.8201	2.2418e-07	2.5225e-06	AUTS2	activator of transcription and developmental regulator AUTS2
337959	-1.5766	6.9111	2.2567e-07	2.5368e-06	KRTAP13-2	keratin associated protein 13-2
55423	-3.1944	6.362	2.2975e-07	2.5802e-06	SIRPG	signal regulatory protein gamma
285800	-2.7735	6.0906	2.3097e-07	2.5901e-06	PRR18	proline rich 18
9841	1.3023	6.2818	2.3121e-07	2.5901e-06	ZBTB24	zinc finger and BTB domain containing 24
57182	1.5889	4.9879	2.3132e-07	2.5901e-06	ANKRD50	ankyrin repeat domain 50
4808	-2.6508	6.4293	2.3287e-07	2.6048e-06	NHLH2	nescient helix-loop-helix 2
10561	1.5283	4.994	2.3357e-07	2.6102e-06	IFI44	interferon induced protein 44
1278	-1.8088	5.3014	2.3625e-07	2.6375e-06	COL1A2	collagen type I alpha 2 chain
147657	1.0913	10.922	2.3686e-07	2.6399e-06	ZNF480	zinc finger protein 480
54093	1.1511	7.7294	2.3693e-07	2.6399e-06	SETD4	SET domain containing 4
146050	-0.9487	5.1249	2.3912e-07	2.6591e-06	ZSCAN29	zinc finger and SCAN domain containing 29
56833	1.5033	5.6312	2.39e-07	2.6591e-06	SLAMF8	SLAM family member 8
89845	1.4706	6.0661	2.3936e-07	2.6592e-06	ABCC10	ATP binding cassette subfamily C member 10
419	-1.7223	6.6506	2.4091e-07	2.673e-06	ART3	ADP-ribosyltransferase 3
85004	2.1659	7.0562	2.4107e-07	2.673e-06	RERG	RAS like estrogen regulated growth inhibitor
29062	1.0662	6.5264	2.4363e-07	2.6987e-06	WDR91	WD repeat domain 91
239	-1.4358	6.5421	2.445e-07	2.7031e-06	ALOX12	"arachidonate 12-lipoxygenase, 12S type"
83982	0.89265	13.061	2.4434e-07	2.7031e-06	IFI27L2	interferon alpha inducible protein 27 like 2
9119	-1.8897	9.4549	2.4655e-07	2.7231e-06	KRT75	keratin 75
51246	1.0924	6.8346	2.4692e-07	2.7245e-06	SHISA5	shisa family member 5
57178	1.2968	8.4114	2.4826e-07	2.7367e-06	ZMIZ1	zinc finger MIZ-type containing 1
1917	-6.2122	7.8901	2.5117e-07	2.7636e-06	EEF1A2	eukaryotic translation elongation factor 1 alpha 2
83461	-1.8793	6.5161	2.5119e-07	2.7636e-06	CDCA3	cell division cycle associated 3
5270	2.0979	10.458	2.5259e-07	2.7763e-06	SERPINE2	serpin family E member 2
6383	1.211	7.9513	2.5311e-07	2.7794e-06	SDC2	syndecan 2
6171	1.1715	6.1705	2.548e-07	2.7951e-06	RPL41	ribosomal protein L41
658	-1.7751	5.8453	2.5583e-07	2.8038e-06	BMPR1B	bone morphogenetic protein receptor type 1B
6583	2.2566	5.5614	2.5632e-07	2.8065e-06	SLC22A4	solute carrier family 22 member 4
1358	-1.9992	5.603	2.5879e-07	2.8308e-06	CPA2	carboxypeptidase A2
23584	-1.0909	7.121	2.593e-07	2.8336e-06	VSIG2	V-set and immunoglobulin domain containing 2
84693	0.93726	7.8883	2.622e-07	2.8626e-06	MCEE	methylmalonyl-CoA epimerase
10549	1.5659	9.2851	2.6315e-07	2.8702e-06	PRDX4	peroxiredoxin 4
7498	-2.8777	6.1321	2.6406e-07	2.8773e-06	XDH	xanthine dehydrogenase
1062	1.1677	7.9821	2.6434e-07	2.8776e-06	CENPE	centromere protein E
92949	-1.2782	4.9014	2.6577e-07	2.8904e-06	ADAMTSL1	ADAMTS like 1
2981	-1.0965	8.0247	2.6604e-07	2.8906e-06	GUCA2B	guanylate cyclase activator 2B
284069	-2.1318	8.1068	2.6983e-07	2.9289e-06	FAM171A2	family with sequence similarity 171 member A2
57758	1.5547	6.3573	2.7386e-07	2.9698e-06	SCUBE2	"signal peptide, CUB domain and EGF like domain containing 2"
3687	-1.2355	7.898	2.7463e-07	2.9754e-06	ITGAX	integrin subunit alpha X
10795	1.2068	7.9571	2.77e-07	2.9982e-06	ZNF268	zinc finger protein 268
6511	-1.2932	5.1583	2.7795e-07	3.0028e-06	SLC1A6	solute carrier family 1 member 6
57674	1.093	5.445	2.7776e-07	3.0028e-06	RNF213	ring finger protein 213
92344	1.4811	6.9472	2.8114e-07	3.0344e-06	GORAB	"golgin, RAB6 interacting"
2774	-1.3357	5.4925	2.8167e-07	3.0372e-06	GNAL	G protein subunit alpha L
51023	1.0721	9.4011	2.8241e-07	3.0423e-06	MRPS18C	mitochondrial ribosomal protein S18C
286336	-1.9575	8.0025	2.831e-07	3.0468e-06	FAM78A	family with sequence similarity 78 member A
2903	-2.1542	6.9276	2.8729e-07	3.089e-06	GRIN2A	glutamate ionotropic receptor NMDA type subunit 2A
145258	2.077	4.571	2.913e-07	3.1291e-06	GSC	goosecoid homeobox
4175	1.1603	4.7577	2.9199e-07	3.1336e-06	MCM6	minichromosome maintenance complex component 6
51744	-1.6101	4.5469	3.0035e-07	3.2179e-06	CD244	CD244 molecule
51147	1.3969	7.9516	3.0041e-07	3.2179e-06	ING4	inhibitor of growth family member 4
408029	-2.3154	4.7352	3.0145e-07	3.2203e-06	C2orf27B	chromosome 2 open reading frame 27B
283152	-1.7587	6.0862	3.0116e-07	3.2203e-06	CCDC153	coiled-coil domain containing 153
5473	-1.3287	6.8193	3.0149e-07	3.2203e-06	PPBP	pro-platelet basic protein
1845	-1.162	8.5128	3.0343e-07	3.238e-06	DUSP3	dual specificity phosphatase 3
726	-3.7578	7.5735	3.0795e-07	3.2806e-06	CAPN5	calpain 5
26338	-2.4417	5.8042	3.0799e-07	3.2806e-06	OR5L2	olfactory receptor family 5 subfamily L member 2
554	-1.7848	10.445	3.0891e-07	3.2873e-06	AVPR2	arginine vasopressin receptor 2
57453	-2.361	8.2407	3.0972e-07	3.2928e-06	DSCAML1	DS cell adhesion molecule like 1
1427	1.6141	4.9283	3.1074e-07	3.3005e-06	CRYGS	crystallin gamma S
9196	-1.938	8.8602	3.1175e-07	3.3081e-06	KCNAB3	potassium voltage-gated channel subfamily A regulatory beta subunit 3
7379	-2.2252	7.3852	3.1281e-07	3.3163e-06	UPK2	uroplakin 2
766	-0.95616	6.9195	3.1528e-07	3.3394e-06	CA7	carbonic anhydrase 7
3956	1.3545	12.87	3.1624e-07	3.3465e-06	LGALS1	galectin 1
1991	-1.8561	5.6755	3.1722e-07	3.3537e-06	ELANE	"elastase, neutrophil expressed"
4247	0.97657	10.471	3.2187e-07	3.3997e-06	MGAT2	"alpha-1,6-mannosyl-glycoprotein 2-beta-N-acetylglucosaminyltransferase"
169522	-2.6805	4.6342	3.2359e-07	3.4042e-06	KCNV2	potassium voltage-gated channel modifier subfamily V member 2
147199	-2.0296	5.1378	3.2379e-07	3.4042e-06	SCGB1C1	secretoglobin family 1C member 1
2166	-1.4011	7.8441	3.2284e-07	3.4042e-06	FAAH	fatty acid amide hydrolase
51131	1.0887	8.7333	3.2359e-07	3.4042e-06	PHF11	PHD finger protein 11
85458	1.5902	5.585	3.2376e-07	3.4042e-06	DIXDC1	DIX domain containing 1
57685	1.2299	6.5076	3.2464e-07	3.41e-06	CACHD1	cache domain containing 1
55764	0.88534	7.6922	3.2673e-07	3.4287e-06	IFT122	intraflagellar transport 122
284338	-3.5204	6.754	3.2824e-07	3.4288e-06	PRR19	proline rich 19
143162	-1.5445	4.8443	3.2783e-07	3.4288e-06	FRMPD2	FERM and PDZ domain containing 2
245806	-1.259	5.2674	3.2795e-07	3.4288e-06	VGLL2	vestigial like family member 2
28952	1.0987	7.6273	3.2809e-07	3.4288e-06	CCDC22	coiled-coil domain containing 22
84747	1.7112	7.2259	3.2765e-07	3.4288e-06	UNC119B	unc-119 lipid binding chaperone B
84951	-1.7687	6.0006	3.2982e-07	3.4326e-06	TNS4	tensin 4
1112	-1.5727	6.8588	3.2946e-07	3.4326e-06	FOXN3	forkhead box N3
84898	1.3322	8.861	3.2978e-07	3.4326e-06	PLXDC2	plexin domain containing 2
6529	1.7501	4.5678	3.2925e-07	3.4326e-06	SLC6A1	solute carrier family 6 member 1
285755	1.2421	6.3509	3.3091e-07	3.4408e-06	PPIL6	peptidylprolyl isomerase like 6
9064	1.1559	10.05	3.3174e-07	3.4463e-06	MAP3K6	mitogen-activated protein kinase kinase kinase 6
3213	-1.2474	5.7128	3.3231e-07	3.4491e-06	HOXB3	homeobox B3
10677	1.8337	5.2248	3.337e-07	3.4572e-06	AVIL	advillin
2896	2.4266	10.496	3.3353e-07	3.4572e-06	GRN	granulin precursor
353324	-1.5079	6.1976	3.3584e-07	3.4729e-06	SPATA12	spermatogenesis associated 12
163933	1.865	5.1918	3.3568e-07	3.4729e-06	FAM43B	family with sequence similarity 43 member B
1854	0.91486	7.9338	3.3816e-07	3.4938e-06	DUT	deoxyuridine triphosphatase
92017	-1.5903	5.3472	3.3885e-07	3.4953e-06	SNX29	sorting nexin 29
339175	-0.96641	6.9447	3.3892e-07	3.4953e-06	METTL2A	methyltransferase like 2A
91544	-2.5158	7.1025	3.4119e-07	3.5155e-06	UBXN11	UBX domain protein 11
2257	-3.1631	5.5441	3.4671e-07	3.5679e-06	FGF12	fibroblast growth factor 12
2116	-1.316	7.8917	3.469e-07	3.5679e-06	ETV2	ETS variant transcription factor 2
80820	-1.09	5.2801	3.4758e-07	3.5716e-06	EEPD1	endonuclease/exonuclease/phosphatase family domain containing 1
126069	1.4097	4.4041	3.4821e-07	3.5749e-06	ZNF491	zinc finger protein 491
59272	-2.3975	5.2124	3.4934e-07	3.5833e-06	ACE2	angiotensin I converting enzyme 2
121551	-2.1604	6.2191	3.5085e-07	3.5955e-06	BTBD11	BTB domain containing 11
64224	1.1773	8.7831	3.5282e-07	3.6092e-06	HERPUD2	HERPUD family member 2
387700	1.5174	6.7175	3.5273e-07	3.6092e-06	SLC16A12	solute carrier family 16 member 12
50853	1.9158	7.4863	3.5487e-07	3.6269e-06	VILL	villin like
123745	-1.5747	8.3641	3.6305e-07	3.7072e-06	PLA2G4E	phospholipase A2 group IVE
1346	-1.7812	13.737	3.649e-07	3.7227e-06	COX7A1	cytochrome c oxidase subunit 7A1
4649	1.2067	7.5381	3.6526e-07	3.723e-06	MYO9A	myosin IXA
51226	1.4104	10.4	3.6625e-07	3.7265e-06	COPZ2	COPI coat complex subunit zeta 2
55704	1.4259	5.7349	3.6617e-07	3.7265e-06	CCDC88A	coiled-coil domain containing 88A
5309	-1.6916	6.2538	3.6987e-07	3.7599e-06	PITX3	paired like homeodomain 3
1634	0.97962	13.95	3.7095e-07	3.7623e-06	DCN	decorin
158326	1.1522	5.1591	3.7094e-07	3.7623e-06	FREM1	FRAS1 related extracellular matrix 1
94241	1.5529	8.4339	3.711e-07	3.7623e-06	TP53INP1	tumor protein p53 inducible nuclear protein 1
80206	-2.1482	4.6673	3.7419e-07	3.7903e-06	FHOD3	formin homology 2 domain containing 3
55079	-1.4683	5.3926	3.7577e-07	3.8028e-06	FEZF2	FEZ family zinc finger 2
79746	-1.7047	5.6889	3.7638e-07	3.8057e-06	ECHDC3	enoyl-CoA hydratase domain containing 3
7077	1.684	13.248	3.7765e-07	3.8151e-06	TIMP2	TIMP metallopeptidase inhibitor 2
115019	-2.0294	4.5465	3.7847e-07	3.82e-06	SLC26A9	solute carrier family 26 member 9
4692	1.3065	7.5763	3.7933e-07	3.8253e-06	NDN	"necdin, MAGE family member"
63941	-1.8039	8.2204	3.8036e-07	3.8323e-06	NECAB3	N-terminal EF-hand calcium binding protein 3
55586	-1.3198	5.4899	3.8338e-07	3.8593e-06	MIOX	myo-inositol oxygenase
64221	-1.4119	8.2278	3.848e-07	3.868e-06	ROBO3	roundabout guidance receptor 3
10049	-0.8074	10.25	3.8493e-07	3.868e-06	DNAJB6	DnaJ heat shock protein family (Hsp40) member B6
92591	-1.4747	10.722	3.9007e-07	3.9128e-06	ASB16	ankyrin repeat and SOCS box containing 16
29087	1.3204	8.1918	3.8975e-07	3.9128e-06	THYN1	thymocyte nuclear protein 1
4440	-1.4456	8.6978	3.9409e-07	3.9461e-06	MSI1	musashi RNA binding protein 1
8165	-1.2877	9.2129	3.9405e-07	3.9461e-06	AKAP1	A-kinase anchoring protein 1
254827	0.87679	6.8128	3.96e-07	3.9582e-06	NAALADL2	N-acetylated alpha-linked acidic dipeptidase like 2
84858	1.8203	6.4518	3.9579e-07	3.9582e-06	ZNF503	zinc finger protein 503
26521	0.82103	9.5578	3.9861e-07	3.9809e-06	TIMM8B	translocase of inner mitochondrial membrane 8 homolog B
220	-2.7184	8.2125	3.9926e-07	3.9838e-06	ALDH1A3	aldehyde dehydrogenase 1 family member A3
4852	-2.1572	4.7418	4.011e-07	3.9952e-06	NPY	neuropeptide Y
60496	-1.1707	8.2861	4.0101e-07	3.9952e-06	AASDHPPT	aminoadipate-semialdehyde dehydrogenase-phosphopantetheinyl transferase
2118	1.3654	5.901	4.0146e-07	3.9953e-06	ETV4	ETS variant transcription factor 4
55272	0.78112	9.6687	4.0244e-07	4.0015e-06	IMP3	IMP U3 small nucleolar ribonucleoprotein 3
6123	-4.3719	6.6987	4.0336e-07	4.0072e-06	RPL3L	ribosomal protein L3 like
10239	-1.9338	8.1027	4.0531e-07	4.0207e-06	AP3S2	adaptor related protein complex 3 subunit sigma 2
11068	1.5901	6.1457	4.0544e-07	4.0207e-06	CYB561D2	cytochrome b561 family member D2
3858	1.4234	9.8999	4.0642e-07	4.027e-06	KRT10	keratin 10
10611	-0.87305	11.277	4.0741e-07	4.0333e-06	PDLIM5	PDZ and LIM domain 5
11335	0.95383	8.3036	4.0869e-07	4.0424e-06	CBX3	chromobox 3
28996	-1.0948	5.9853	4.0916e-07	4.0436e-06	HIPK2	homeodomain interacting protein kinase 2
23466	1.2827	7.8994	4.1605e-07	4.1081e-06	CBX6	chromobox 6
5045	-2.691	9.9697	4.1745e-07	4.1112e-06	FURIN	"furin, paired basic amino acid cleaving enzyme"
6283	-2.283	6.2964	4.1687e-07	4.1112e-06	S100A12	S100 calcium binding protein A12
57169	1.1239	8.4884	4.1738e-07	4.1112e-06	ZNFX1	zinc finger NFX1-type containing 1
26234	2.0472	4.9897	4.187e-07	4.1199e-06	FBXL5	F-box and leucine rich repeat protein 5
64285	1.3662	6.588	4.2125e-07	4.1415e-06	RHBDF1	rhomboid 5 homolog 1
3033	-1.3032	11.838	4.2184e-07	4.1437e-06	HADH	hydroxyacyl-CoA dehydrogenase
22872	0.93383	12.326	4.2545e-07	4.1755e-06	SEC31A	"SEC31 homolog A, COPII coat complex component"
90956	1.4783	5.9694	4.2617e-07	4.179e-06	ADCK2	aarF domain containing kinase 2
116039	-1.5303	5.8707	4.2679e-07	4.1814e-06	OSR2	odd-skipped related transciption factor 2
6988	1.1158	9.4278	4.2776e-07	4.1873e-06	TCTA	T cell leukemia translocation altered
83742	1.1598	10.768	4.3381e-07	4.2392e-06	MARVELD1	MARVEL domain containing 1
84223	1.1663	5.634	4.3354e-07	4.2392e-06	IQCG	IQ motif containing G
90139	-2.4615	4.898	4.3421e-07	4.2395e-06	TSPAN18	tetraspanin 18
2976	0.8732	8.2166	4.3793e-07	4.2722e-06	GTF3C2	general transcription factor IIIC subunit 2
115749	-1.4435	8.4422	4.4035e-07	4.2921e-06	C12orf56	chromosome 12 open reading frame 56
192668	2.1734	6.7215	4.4095e-07	4.2942e-06	CYS1	cystin 1
284391	-1.9629	6.7779	4.4146e-07	4.2955e-06	ZNF844	zinc finger protein 844
27237	-1.7635	8.5699	4.4348e-07	4.3115e-06	ARHGEF16	Rho guanine nucleotide exchange factor 16
9488	0.89921	7.6459	4.4526e-07	4.3247e-06	PIGB	phosphatidylinositol glycan anchor biosynthesis class B
122953	1.0382	13.754	4.456e-07	4.3247e-06	JDP2	Jun dimerization protein 2
5947	1.0358	9.6519	4.4841e-07	4.3483e-06	RBP1	retinol binding protein 1
221091	-1.3577	6.0435	4.5286e-07	4.3876e-06	LRRN4CL	LRRN4 C-terminal like
129804	1.9078	6.5052	4.5352e-07	4.3903e-06	FBLN7	fibulin 7
129446	-2.8494	4.7061	4.5429e-07	4.3941e-06	XIRP2	xin actin binding repeat containing 2
25791	2.0211	4.7329	4.5473e-07	4.3945e-06	NGEF	neuronal guanine nucleotide exchange factor
6356	-2.6266	5.9682	4.5618e-07	4.398e-06	CCL11	C-C motif chemokine ligand 11
400258	-1.525	5.4378	4.5594e-07	4.398e-06	C14orf180	chromosome 14 open reading frame 180
4350	1.0994	7.1812	4.5625e-07	4.398e-06	MPG	N-methylpurine DNA glycosylase
58504	0.94176	9.4569	4.5731e-07	4.4008e-06	ARHGAP22	Rho GTPase activating protein 22
3141	1.0287	10.144	4.5693e-07	4.4008e-06	HLCS	holocarboxylase synthetase
23154	-1.5303	9.7037	4.6032e-07	4.426e-06	NCDN	neurochondrin
92912	1.1212	9.6797	4.6203e-07	4.4349e-06	UBE2Q2	ubiquitin conjugating enzyme E2 Q2
64108	1.4303	9.4579	4.617e-07	4.4349e-06	RTP4	receptor transporter protein 4
2882	1.4991	8.8133	4.6594e-07	4.4649e-06	GPX7	glutathione peroxidase 7
84058	1.6364	8.6651	4.6583e-07	4.4649e-06	WDR54	WD repeat domain 54
3590	1.2248	13.399	4.6808e-07	4.4817e-06	IL11RA	interleukin 11 receptor subunit alpha
1820	-1.1648	7.0016	4.6849e-07	4.4818e-06	ARID3A	AT-rich interaction domain 3A
339456	-1.694	7.3726	4.6925e-07	4.4853e-06	TMEM52	transmembrane protein 52
4892	-5.2852	6.1922	4.709e-07	4.4897e-06	NRAP	nebulin related anchoring protein
27189	-2.187	6.4448	4.7047e-07	4.4897e-06	IL17C	interleukin 17C
6677	-1.9365	9.4188	4.7054e-07	4.4897e-06	SPAM1	sperm adhesion molecule 1
1382	2.0596	7.7656	4.713e-07	4.4898e-06	CRABP2	cellular retinoic acid binding protein 2
3060	-2.0338	7.2132	4.7417e-07	4.5134e-06	HCRT	hypocretin neuropeptide precursor
23415	-1.4781	6.7576	4.7522e-07	4.5196e-06	KCNH4	potassium voltage-gated channel subfamily H member 4
2588	0.89673	9.1866	4.791e-07	4.5526e-06	GALNS	galactosamine (N-acetyl)-6-sulfatase
1240	1.6999	9.9519	4.824e-07	4.5801e-06	CMKLR1	chemerin chemokine-like receptor 1
23625	1.0247	11.418	4.8836e-07	4.6329e-06	FAM89B	family with sequence similarity 89 member B
598	-1.2385	6.7502	4.9107e-07	4.6547e-06	BCL2L1	BCL2 like 1
3988	0.85143	8.845	5.0198e-07	4.7542e-06	LIPA	"lipase A, lysosomal acid type"
6699	-2.0144	5.6505	5.0338e-07	4.7634e-06	SPRR1B	small proline rich protein 1B
116986	-1.1445	6.9666	5.0427e-07	4.768e-06	AGAP2	"ArfGAP with GTPase domain, ankyrin repeat and PH domain 2"
7993	1.1597	9.0327	5.072e-07	4.7916e-06	UBXN8	UBX domain protein 8
3683	-1.8339	7.6442	5.0852e-07	4.8e-06	ITGAL	integrin subunit alpha L
9117	1.358	4.2521	5.0893e-07	4.8e-06	SEC22C	"SEC22 homolog C, vesicle trafficking protein"
1586	-2.5585	5.6336	5.1153e-07	4.8205e-06	CYP17A1	cytochrome P450 family 17 subfamily A member 1
164684	0.9842	6.5096	5.1448e-07	4.8443e-06	WBP2NL	WBP2 N-terminal like
5629	-1.985	5.2005	5.1845e-07	4.8776e-06	PROX1	prospero homeobox 1
23770	1.8721	5.3994	5.1952e-07	4.8837e-06	FKBP8	FKBP prolyl isomerase 8
10077	-2.508	6.0614	5.2018e-07	4.8858e-06	TSPAN32	tetraspanin 32
8048	-2.6014	4.5091	5.2088e-07	4.8884e-06	CSRP3	cysteine and glycine rich protein 3
10346	1.4672	5.1128	5.2574e-07	4.9299e-06	TRIM22	tripartite motif containing 22
6540	-1.4123	9.3533	5.2852e-07	4.9505e-06	SLC6A13	solute carrier family 6 member 13
26022	1.2558	8.8206	5.2905e-07	4.9505e-06	TMEM98	transmembrane protein 98
132884	2.122	6.2375	5.2924e-07	4.9505e-06	EVC2	EvC ciliary complex subunit 2
644	0.85112	9.5788	5.3045e-07	4.9577e-06	BLVRA	biliverdin reductase A
773	-2.48	4.7605	5.3388e-07	4.9856e-06	CACNA1A	calcium voltage-gated channel subunit alpha1 A
5639	-2.0737	5.4193	5.3561e-07	4.9977e-06	PRRG2	proline rich and Gla domain 2
5832	1.5012	6.9053	5.4091e-07	5.043e-06	ALDH18A1	aldehyde dehydrogenase 18 family member A1
81688	1.4149	6.2009	5.4371e-07	5.065e-06	C6orf62	chromosome 6 open reading frame 62
26355	-0.93841	10.565	5.4458e-07	5.069e-06	FAM162A	family with sequence similarity 162 member A
9440	1.0951	6.0031	5.4702e-07	5.0874e-06	MED17	mediator complex subunit 17
51315	1.3671	9.0275	5.5062e-07	5.1168e-06	KRCC1	lysine rich coiled-coil 1
6663	-1.8961	5.5821	5.524e-07	5.1291e-06	SOX10	SRY-box transcription factor 10
1773	-0.86629	5.9835	5.557e-07	5.1513e-06	DNASE1	deoxyribonuclease 1
5111	1.4015	11.437	5.5529e-07	5.1513e-06	PCNA	proliferating cell nuclear antigen
6812	0.92395	11.604	5.5616e-07	5.1514e-06	STXBP1	syntaxin binding protein 1
57680	-1.5005	7.2691	5.5752e-07	5.1598e-06	CHD8	chromodomain helicase DNA binding protein 8
3884	-1.9157	5.4322	5.6173e-07	5.1909e-06	KRT33B	keratin 33B
51280	2.0902	5.8562	5.618e-07	5.1909e-06	GOLM1	golgi membrane protein 1
164118	-2.208	5.6162	5.6752e-07	5.2395e-06	TTC24	tetratricopeptide repeat domain 24
116372	-1.0737	8.2703	5.7513e-07	5.3055e-06	LYPD1	LY6/PLAUR domain containing 1
127707	-1.9221	4.9601	5.7856e-07	5.3328e-06	KLHDC7A	kelch domain containing 7A
26580	1.1325	7.8904	5.8844e-07	5.4194e-06	BSCL2	"BSCL2 lipid droplet biogenesis associated, seipin"
84067	0.94317	9.7439	5.9095e-07	5.4381e-06	FAM160A2	family with sequence similarity 160 member A2
54899	1.2889	6.579	5.9163e-07	5.44e-06	PXK	PX domain containing serine/threonine kinase like
84623	-2.1093	4.791	5.9956e-07	5.5085e-06	KIRREL3	kirre like nephrin family adhesion molecule 3
55830	2.2148	6.7882	6.0172e-07	5.5239e-06	GLT8D1	glycosyltransferase 8 domain containing 1
4502	-1.7665	11.134	6.0245e-07	5.5261e-06	MT2A	metallothionein 2A
10160	0.86784	6.9169	6.0317e-07	5.5282e-06	FARP1	"FERM, ARH/RhoGEF and pleckstrin domain protein 1"
4666	-1.9374	5.5709	6.0451e-07	5.536e-06	NACA	nascent polypeptide associated complex subunit alpha
10406	-1.1052	8.4682	6.0559e-07	5.5371e-06	WFDC2	WAP four-disulfide core domain 2
2879	0.79263	13.827	6.0515e-07	5.5371e-06	GPX4	glutathione peroxidase 4
157773	2.2984	7.3289	6.0612e-07	5.5374e-06	C8orf48	chromosome 8 open reading frame 48
399665	1.1765	7.8563	6.0669e-07	5.5382e-06	FAM102A	family with sequence similarity 102 member A
3218	-1.4107	5.0517	6.0866e-07	5.5517e-06	HOXB8	homeobox B8
10610	0.93705	7.9864	6.1766e-07	5.6292e-06	ST6GALNAC2	"ST6 N-acetylgalactosaminide alpha-2,6-sialyltransferase 2"
255189	-1.6529	7.4667	6.2114e-07	5.6565e-06	PLA2G4F	phospholipase A2 group IVF
1833	-2.0409	6.7381	6.2235e-07	5.6629e-06	EPYC	epiphycan
1081	-2.2517	5.6099	6.2391e-07	5.6726e-06	CGA	"glycoprotein hormones, alpha polypeptide"
1543	-3.7999	5.1213	6.2786e-07	5.6994e-06	CYP1A1	cytochrome P450 family 1 subfamily A member 1
1600	-1.871	5.1504	6.2748e-07	5.6994e-06	DAB1	DAB adaptor protein 1
56479	-1.6893	4.6334	6.3388e-07	5.7494e-06	KCNQ5	potassium voltage-gated channel subfamily Q member 5
9341	1.5686	8.2003	6.4058e-07	5.8056e-06	VAMP3	vesicle associated membrane protein 3
2009	1.1922	8.7593	6.4186e-07	5.8125e-06	EML1	EMAP like 1
10930	-4.7934	6.5931	6.4665e-07	5.8513e-06	APOBEC2	apolipoprotein B mRNA editing enzyme catalytic subunit 2
157848	-2.0485	6.4205	6.479e-07	5.8579e-06	NKX6-3	NK6 homeobox 3
3674	-1.5585	5.6275	6.4961e-07	5.864e-06	ITGA2B	integrin subunit alpha 2b
1879	1.3224	7.1404	6.4958e-07	5.864e-06	EBF1	EBF transcription factor 1
114991	-1.8907	6.1665	6.543e-07	5.9017e-06	ZNF618	zinc finger protein 618
8568	-2.5	5.8544	6.6028e-07	5.9457e-06	RRP1	ribosomal RNA processing 1
55355	-2.4274	5.2752	6.6075e-07	5.9457e-06	HJURP	Holliday junction recognition protein
54541	-1.7856	9.7076	6.6052e-07	5.9457e-06	DDIT4	DNA damage inducible transcript 4
7494	1.016	10.675	6.6285e-07	5.9599e-06	XBP1	X-box binding protein 1
5424	-1.5895	9.3043	6.6384e-07	5.9641e-06	POLD1	"DNA polymerase delta 1, catalytic subunit"
114907	-1.6282	4.7234	6.6503e-07	5.9701e-06	FBXO32	F-box protein 32
90332	-1.9076	7.0165	6.6694e-07	5.9824e-06	EXOC3L2	exocyst complex component 3 like 2
7372	-2.3105	7.7683	6.679e-07	5.9863e-06	UMPS	uridine monophosphate synthetase
5224	-5.2852	8.7333	6.7166e-07	6.0059e-06	PGAM2	phosphoglycerate mutase 2
5883	0.98669	9.0678	6.7148e-07	6.0059e-06	RAD9A	RAD9 checkpoint clamp component A
9044	1.2988	10.989	6.715e-07	6.0059e-06	BTAF1	B-TFIID TATA-box binding protein associated factor 1
254251	-1.3275	4.4014	6.7883e-07	6.0651e-06	LCORL	ligand dependent nuclear receptor corepressor like
57106	1.2047	4.2117	6.7976e-07	6.0687e-06	NAT14	N-acetyltransferase 14 (putative)
4605	-2.9563	6.3258	6.8464e-07	6.1051e-06	MYBL2	MYB proto-oncogene like 2
931	-2.3126	5.9291	6.8491e-07	6.1051e-06	MS4A1	membrane spanning 4-domains A1
79290	-1.7558	5.4055	6.8703e-07	6.1192e-06	OR13A1	olfactory receptor family 13 subfamily A member 1
132671	1.4376	4.8121	6.89e-07	6.1319e-06	SPATA18	spermatogenesis associated 18
3485	-2.4665	7.83	6.93e-07	6.1627e-06	IGFBP2	insulin like growth factor binding protein 2
5913	-1.5188	6.1637	6.9976e-07	6.218e-06	RAPSN	receptor associated protein of the synapse
79990	-2.4876	6.232	7.0151e-07	6.2287e-06	PLEKHH3	"pleckstrin homology, MyTH4 and FERM domain containing H3"
348793	1.0357	6.4202	7.0424e-07	6.248e-06	WDR53	WD repeat domain 53
5361	-1.4583	5.4704	7.1019e-07	6.2959e-06	PLXNA1	plexin A1
284186	-0.96428	6.5348	7.122e-07	6.3088e-06	TMEM105	TMEM105 long non-coding RNA
2615	-1.7484	8.7185	7.1349e-07	6.3141e-06	LRRC32	leucine rich repeat containing 32
57580	1.8452	8.2884	7.1391e-07	6.3141e-06	PREX1	"phosphatidylinositol-3,4,5-trisphosphate dependent Rac exchange factor 1"
7499	1.7657	4.3225	7.1873e-07	6.3518e-06	XG	Xg glycoprotein (Xg blood group)
221662	-2.0181	5.3044	7.2105e-07	6.3652e-06	RBM24	RNA binding motif protein 24
4585	-1.6148	6.2686	7.2138e-07	6.3652e-06	MUC4	"mucin 4, cell surface associated"
3479	1.893	12.419	7.2292e-07	6.374e-06	IGF1	insulin like growth factor 1
84660	2.1813	8.9818	7.2729e-07	6.4074e-06	CCDC62	coiled-coil domain containing 62
10529	-3.6604	6.7786	7.2948e-07	6.4218e-06	NEBL	nebulette
2155	-1.9515	5.6238	7.3012e-07	6.4225e-06	F7	coagulation factor VII
219578	-1.473	8.0615	7.3389e-07	6.4506e-06	ZNF804B	zinc finger protein 804B
57555	0.91727	8.9088	7.377e-07	6.4791e-06	NLGN2	neuroligin 2
1676	-1.1317	11.677	7.4054e-07	6.499e-06	DFFA	DNA fragmentation factor subunit alpha
140456	-2.3003	4.8764	7.4245e-07	6.5107e-06	ASB11	ankyrin repeat and SOCS box containing 11
5195	-1.384	5.9574	7.4582e-07	6.5331e-06	PEX14	peroxisomal biogenesis factor 14
130589	1.6828	4.9024	7.4615e-07	6.5331e-06	GALM	galactose mutarotase
6643	1.1833	8.0217	7.5024e-07	6.5639e-06	SNX2	sorting nexin 2
84140	1.5289	5.8708	7.5554e-07	6.6052e-06	FAM161A	FAM161 centrosomal protein A
79891	1.2967	7.9406	7.5769e-07	6.6163e-06	ZNF671	zinc finger protein 671
54511	1.6529	7.2911	7.5798e-07	6.6163e-06	HMGCLL1	3-hydroxymethyl-3-methylglutaryl-CoA lyase like 1
11236	0.78872	7.4821	7.602e-07	6.6306e-06	RNF139	ring finger protein 139
9938	1.4618	8.4722	7.6231e-07	6.6439e-06	ARHGAP25	Rho GTPase activating protein 25
9759	0.75152	7.9273	7.6374e-07	6.6513e-06	HDAC4	histone deacetylase 4
7025	-1.2979	8.9384	7.7008e-07	6.7014e-06	NR2F1	nuclear receptor subfamily 2 group F member 1
3749	-1.3716	9.2839	7.7773e-07	6.7627e-06	KCNC4	potassium voltage-gated channel subfamily C member 4
7054	-1.9539	8.5458	7.8853e-07	6.8514e-06	TH	tyrosine hydroxylase
57576	-2.017	7.1515	7.9008e-07	6.8596e-06	KIF17	kinesin family member 17
23287	-1.2748	6.2758	7.966e-07	6.9057e-06	AGTPBP1	ATP/GTP binding protein 1
25989	-1.0279	6.3151	7.9645e-07	6.9057e-06	ULK3	unc-51 like kinase 3
56256	1.6471	4.9057	7.998e-07	6.9281e-06	SERTAD4	SERTA domain containing 4
2146	-1.3243	8.7672	8.0278e-07	6.9487e-06	EZH2	enhancer of zeste 2 polycomb repressive complex 2 subunit
8685	1.9546	8.9038	8.0422e-07	6.9558e-06	MARCO	macrophage receptor with collagenous structure
79132	1.2821	7.5442	8.0653e-07	6.9705e-06	DHX58	DExH-box helicase 58
6604	-1.3614	6.2433	8.136e-07	7.0262e-06	SMARCD3	"SWI/SNF related, matrix associated, actin dependent regulator of chromatin, subfamily d, member 3"
51185	1.0923	7.2388	8.1529e-07	7.0355e-06	CRBN	cereblon
4176	1.233	8.2852	8.2265e-07	7.0936e-06	MCM7	minichromosome maintenance complex component 7
22845	1.3014	6.9031	8.3028e-07	7.154e-06	DOLK	dolichol kinase
10073	1.243	8.279	8.3153e-07	7.1594e-06	SNUPN	snurportin 1
83988	-0.85998	9.8162	8.3282e-07	7.165e-06	NCALD	neurocalcin delta
50484	0.86356	8.5856	8.3384e-07	7.1684e-06	RRM2B	ribonucleotide reductase regulatory TP53 inducible subunit M2B
1003	-2.082	11.537	8.4663e-07	7.2728e-06	CDH5	cadherin 5
5370	-1.3146	5.5461	8.4943e-07	7.2914e-06	PMCHL2	pro-melanin concentrating hormone like 2 (pseudogene)
1363	-2.5415	5.4027	8.5758e-07	7.3287e-06	CPE	carboxypeptidase E
9080	-1.8743	5.0181	8.5692e-07	7.3287e-06	CLDN9	claudin 9
6360	-1.5239	4.5875	8.5678e-07	7.3287e-06	CCL16	C-C motif chemokine ligand 16
10732	1.0239	4.612	8.5709e-07	7.3287e-06	TCFL5	transcription factor like 5
79573	1.5299	5.6248	8.5765e-07	7.3287e-06	TTC13	tetratricopeptide repeat domain 13
10981	1.6695	6.6468	8.5452e-07	7.3287e-06	RAB32	"RAB32, member RAS oncogene family"
3868	-1.5621	7.2753	8.5964e-07	7.3402e-06	KRT16	keratin 16
130535	1.2396	8.193	8.6204e-07	7.3552e-06	KCTD18	potassium channel tetramerization domain containing 18
29116	1.3145	8.3373	8.6489e-07	7.374e-06	MYLIP	myosin regulatory light chain interacting protein
83699	-1.6423	5.3531	8.6839e-07	7.3927e-06	SH3BGRL2	SH3 domain binding glutamate rich protein like 2
8394	-0.98111	8.3858	8.6778e-07	7.3927e-06	PIP5K1A	phosphatidylinositol-4-phosphate 5-kinase type 1 alpha
2555	-1.3196	6.1935	8.6976e-07	7.3988e-06	GABRA2	gamma-aminobutyric acid type A receptor subunit alpha2
3437	1.0123	7.1565	8.7076e-07	7.4018e-06	IFIT3	interferon induced protein with tetratricopeptide repeats 3
392862	-1.7173	6.7152	8.7533e-07	7.435e-06	GRID2IP	Grid2 interacting protein
6442	-2.1327	12.106	8.7682e-07	7.4422e-06	SGCA	sarcoglycan alpha
79140	-1.8785	6.1075	8.7857e-07	7.4514e-06	CCDC28B	coiled-coil domain containing 28B
116412	0.86561	7.1093	8.8076e-07	7.4645e-06	ZNF837	zinc finger protein 837
80854	-2.2138	7.7359	8.8498e-07	7.4946e-06	SETD7	"SET domain containing 7, histone lysine methyltransferase"
4053	2.2977	11.429	8.877e-07	7.5121e-06	LTBP2	latent transforming growth factor beta binding protein 2
10020	0.99532	10.794	8.8964e-07	7.5228e-06	GNE	glucosamine (UDP-N-acetyl)-2-epimerase/N-acetylmannosamine kinase
55504	2.2401	12.184	8.9125e-07	7.5309e-06	TNFRSF19	TNF receptor superfamily member 19
130026	-1.6024	6.4889	8.9279e-07	7.5383e-06	ICA1L	islet cell autoantigen 1 like
55313	1.2533	7.6411	8.9555e-07	7.556e-06	CPPED1	calcineurin like phosphoesterase domain containing 1
81567	1.1855	5.7807	9.0032e-07	7.5906e-06	TXNDC5	thioredoxin domain containing 5
5949	-2.2745	7.7551	9.0799e-07	7.6439e-06	RBP3	retinol binding protein 3
922	-1.5757	5.6389	9.0799e-07	7.6439e-06	CD5L	CD5 molecule like
113828	-2.9725	8.4892	9.1648e-07	7.7097e-06	FAM83F	family with sequence similarity 83 member F
7318	1.5753	4.7181	9.1824e-07	7.7188e-06	UBA7	ubiquitin like modifier activating enzyme 7
6398	-1.3666	5.4736	9.2501e-07	7.7699e-06	SECTM1	secreted and transmembrane 1
399761	1.4985	10.169	9.2711e-07	7.7819e-06	BMS1P1	BMS1 pseudogene 1
55556	0.89946	7.4055	9.2917e-07	7.7876e-06	ENOSF1	enolase superfamily member 1
64422	1.1566	9.0967	9.2883e-07	7.7876e-06	ATG3	autophagy related 3
115330	-1.5003	5.4307	9.3539e-07	7.8339e-06	GPR146	G protein-coupled receptor 146
4319	-1.0076	8.4082	9.3787e-07	7.849e-06	MMP10	matrix metallopeptidase 10
79365	1.1282	5.9973	9.3984e-07	7.8539e-06	BHLHE41	basic helix-loop-helix family member e41
175	1.6341	8.3818	9.3984e-07	7.8539e-06	AGA	aspartylglucosaminidase
10105	-1.6914	8.2769	9.4678e-07	7.9061e-06	PPIF	peptidylprolyl isomerase F
57502	1.508	4.999	9.4936e-07	7.9218e-06	NLGN4X	neuroligin 4 X-linked
6857	-1.2276	5.6682	9.5101e-07	7.9297e-06	SYT1	synaptotagmin 1
2902	-1.418	6.2913	9.6029e-07	8.0012e-06	GRIN1	glutamate ionotropic receptor NMDA type subunit 1
123722	-2.3323	5.2997	9.6375e-07	8.0242e-06	FSD2	fibronectin type III and SPRY domain containing 2
114904	1.8443	6.0672	9.652e-07	8.0304e-06	C1QTNF6	C1q and TNF related 6
53335	-1.3855	5.9039	9.6643e-07	8.0348e-06	BCL11A	BAF chromatin remodeling complex subunit BCL11A
79412	-1.0476	7.1732	9.6735e-07	8.0365e-06	KREMEN2	kringle containing transmembrane protein 2
8707	-1.9531	4.6962	9.7061e-07	8.0577e-06	B3GALT2	"beta-1,3-galactosyltransferase 2"
1196	0.82485	7.711	9.7267e-07	8.063e-06	CLK2	CDC like kinase 2
375775	2.1693	6.0189	9.7234e-07	8.063e-06	PNPLA7	patatin like phospholipase domain containing 7
10927	-1.2006	6.9824	9.7864e-07	8.1066e-06	SPIN1	spindlin 1
6640	-1.7498	11.319	9.8178e-07	8.1208e-06	SNTA1	syntrophin alpha 1
8722	1.3533	10.707	9.8127e-07	8.1208e-06	CTSF	cathepsin F
132204	-2.8468	5.1876	9.9723e-07	8.2336e-06	SYNPR	synaptoporin
1831	1.2967	10.392	9.969e-07	8.2336e-06	TSC22D3	TSC22 domain family member 3
51661	1.4067	6.0439	9.9759e-07	8.2336e-06	FKBP7	FKBP prolyl isomerase 7
130827	-2.0763	4.869	1.0019e-06	8.2631e-06	TMEM182	transmembrane protein 182
1340	-1.1589	13.429	1.0112e-06	8.3339e-06	COX6B1	cytochrome c oxidase subunit 6B1
9950	0.88493	8.7937	1.0126e-06	8.3392e-06	GOLGA5	golgin A5
130355	1.1635	8.1244	1.0145e-06	8.3488e-06	C2orf76	chromosome 2 open reading frame 76
201798	-1.9259	4.5836	1.0156e-06	8.3521e-06	TIGD4	tigger transposable element derived 4
375341	-1.58	8.6859	1.0339e-06	8.4959e-06	C3orf62	chromosome 3 open reading frame 62
83895	-2.1092	5.747	1.0418e-06	8.555e-06	KRTAP1-5	keratin associated protein 1-5
79778	1.7033	9.0767	1.0477e-06	8.5973e-06	MICALL2	MICAL like 2
5860	-0.99808	6.5341	1.0544e-06	8.6462e-06	QDPR	quinoid dihydropteridine reductase
2530	1.1401	7.3007	1.0587e-06	8.6747e-06	FUT8	fucosyltransferase 8
2875	-2.1329	5.1541	1.0597e-06	8.677e-06	GPT	glutamic--pyruvic transaminase
6136	-0.94176	7.675	1.0639e-06	8.7053e-06	RPL12	ribosomal protein L12
29999	-1.0374	7.2927	1.0656e-06	8.7128e-06	FSCN3	fascin actin-bundling protein 3
7869	1.5288	4.5727	1.0724e-06	8.7616e-06	SEMA3B	semaphorin 3B
254910	-1.5449	5.8795	1.077e-06	8.793e-06	LCE5A	late cornified envelope 5A
649	1.0266	9.2702	1.078e-06	8.7952e-06	BMP1	bone morphogenetic protein 1
1290	1.5798	4.8275	1.0818e-06	8.8195e-06	COL5A2	collagen type V alpha 2 chain
64374	0.909	7.9197	1.0842e-06	8.833e-06	SIL1	SIL1 nucleotide exchange factor
79695	1.5216	7.8317	1.0869e-06	8.8482e-06	GALNT12	polypeptide N-acetylgalactosaminyltransferase 12
6001	1.8655	5.5806	1.104e-06	8.9815e-06	RGS10	regulator of G protein signaling 10
8608	-1.2702	5.0808	1.1063e-06	8.9933e-06	RDH16	retinol dehydrogenase 16
84236	-1.3708	8.5827	1.1103e-06	9.0164e-06	RHBDD1	rhomboid domain containing 1
26051	-1.1146	6.4619	1.1107e-06	9.0164e-06	PPP1R16B	protein phosphatase 1 regulatory subunit 16B
148870	-1.3132	8.1091	1.1131e-06	9.0295e-06	CCDC27	coiled-coil domain containing 27
5160	-1.3819	10.454	1.1238e-06	9.1102e-06	PDHA1	pyruvate dehydrogenase E1 subunit alpha 1
8099	1.0163	10.161	1.135e-06	9.1939e-06	CDK2AP1	cyclin dependent kinase 2 associated protein 1
50943	-1.8892	5.8113	1.1385e-06	9.2095e-06	FOXP3	forkhead box P3
22883	0.92437	6.9046	1.1379e-06	9.2095e-06	CLSTN1	calsyntenin 1
50	-2.278	12.209	1.1438e-06	9.2454e-06	ACO2	aconitase 2
100652857	-1.8271	6.47	1.15e-06	9.2823e-06	TMCO5B	transmembrane and coiled-coil domains 5B (pseudogene)
9728	0.95068	11.149	1.1494e-06	9.2823e-06	SECISBP2L	SECIS binding protein 2 like
2820	-1.2375	6.2702	1.1526e-06	9.2971e-06	GPD2	glycerol-3-phosphate dehydrogenase 2
6133	-1.3598	5.7166	1.1564e-06	9.321e-06	RPL9	ribosomal protein L9
79774	1.642	6.1486	1.1597e-06	9.3408e-06	GRTP1	growth hormone regulated TBC protein 1
285368	-1.2627	4.6636	1.1609e-06	9.3439e-06	PRRT3	proline rich transmembrane protein 3
54898	1.6914	4.149	1.1628e-06	9.353e-06	ELOVL2	ELOVL fatty acid elongase 2
9378	-1.1322	5.0691	1.1654e-06	9.3605e-06	NRXN1	neurexin 1
64787	1.2324	5.4626	1.1654e-06	9.3605e-06	EPS8L2	EPS8 like 2
51727	1.0383	10.573	1.181e-06	9.4789e-06	CMPK1	cytidine/uridine monophosphate kinase 1
8717	1.1503	10.101	1.1866e-06	9.5171e-06	TRADD	TNFRSF1A associated via death domain
201161	-3.022	6.7521	1.1877e-06	9.519e-06	CENPV	centromere protein V
81855	0.83954	9.2351	1.19e-06	9.5305e-06	SFXN3	sideroflexin 3
8061	-1.2769	4.9835	1.1923e-06	9.5425e-06	FOSL1	"FOS like 1, AP-1 transcription factor subunit"
9866	1.0447	5.5697	1.2036e-06	9.6264e-06	TRIM66	tripartite motif containing 66
2592	1.1118	7.2835	1.2144e-06	9.7059e-06	GALT	galactose-1-phosphate uridylyltransferase
3920	1.0115	5.7398	1.222e-06	9.7596e-06	LAMP2	lysosomal associated membrane protein 2
5067	-2.344	6.1785	1.2281e-06	9.8015e-06	CNTN3	contactin 3
695	-0.95962	7.6821	1.2337e-06	9.8393e-06	BTK	Bruton tyrosine kinase
2162	1.6009	13.677	1.2377e-06	9.864e-06	F13A1	coagulation factor XIII A chain
5153	-0.85078	7.8328	1.2394e-06	9.8713e-06	PDE1B	phosphodiesterase 1B
79772	-1.5268	4.4723	1.2466e-06	9.9217e-06	MCTP1	multiple C2 and transmembrane domain containing 1
2016	-1.3802	5.005	1.2662e-06	1.0065e-05	EMX1	empty spiracles homeobox 1
5420	2.0384	11.369	1.2665e-06	1.0065e-05	PODXL	podocalyxin like
3743	-1.064	7.9945	1.2703e-06	1.0081e-05	KCNA7	potassium voltage-gated channel subfamily A member 7
196527	1.5837	8.2369	1.2695e-06	1.0081e-05	ANO6	anoctamin 6
7092	-1.5679	4.1304	1.2808e-06	1.0158e-05	TLL1	tolloid like 1
84734	-1.2928	7.1113	1.2857e-06	1.019e-05	FAM167B	family with sequence similarity 167 member B
124599	-2.629	5.2202	1.2921e-06	1.0234e-05	CD300LB	CD300 molecule like family member b
10039	0.99679	6.3495	1.2938e-06	1.024e-05	PARP3	poly(ADP-ribose) polymerase family member 3
58513	-1.3265	8.0021	1.295e-06	1.0242e-05	EPS15L1	epidermal growth factor receptor pathway substrate 15 like 1
7432	-1.5444	7.4684	1.2988e-06	1.0265e-05	VIP	vasoactive intestinal peptide
7544	1.0397	9.4078	1.3046e-06	1.0303e-05	ZFY	zinc finger protein Y-linked
113	1.0258	10.057	1.3119e-06	1.0354e-05	ADCY7	adenylate cyclase 7
387066	1.4985	5.7369	1.3189e-06	1.0402e-05	SNHG5	small nucleolar RNA host gene 5
9	1.415	7.4964	1.3259e-06	1.045e-05	NAT1	N-acetyltransferase 1
120114	-0.87815	5.9901	1.3437e-06	1.0583e-05	FAT3	FAT atypical cadherin 3
2801	0.79671	10.562	1.3521e-06	1.0642e-05	GOLGA2	golgin A2
5314	-1.9566	6.6548	1.3535e-06	1.0645e-05	PKHD1	PKHD1 ciliary IPT domain containing fibrocystin/polyductin
57048	0.86491	9.066	1.3556e-06	1.0647e-05	PLSCR3	phospholipid scramblase 3
2519	1.2576	7.6333	1.3547e-06	1.0647e-05	FUCA2	alpha-L-fucosidase 2
4656	-2.0263	6.1699	1.3603e-06	1.067e-05	MYOG	myogenin
1593	1.1337	9.0517	1.3604e-06	1.067e-05	CYP27A1	cytochrome P450 family 27 subfamily A member 1
65975	-2.0982	5.8285	1.3647e-06	1.0689e-05	STK33	serine/threonine kinase 33
346606	-1.4284	6.2537	1.3642e-06	1.0689e-05	MOGAT3	monoacylglycerol O-acyltransferase 3
125931	-1.8512	5.1906	1.3673e-06	1.0702e-05	CEACAM20	CEA cell adhesion molecule 20
402635	-1.0539	8.3122	1.3713e-06	1.0721e-05	GRIFIN	galectin-related inter-fiber protein
6605	0.91516	9.9779	1.3716e-06	1.0721e-05	SMARCE1	"SWI/SNF related, matrix associated, actin dependent regulator of chromatin, subfamily e, member 1"
64328	0.80274	8.0757	1.3817e-06	1.0793e-05	XPO4	exportin 4
23385	-1.2328	11.648	1.4008e-06	1.0934e-05	NCSTN	nicastrin
56681	1.2282	9.2527	1.4094e-06	1.0994e-05	SAR1A	secretion associated Ras related GTPase 1A
6286	-1.8489	4.7543	1.4132e-06	1.1016e-05	S100P	S100 calcium binding protein P
10232	-1.6385	4.706	1.4187e-06	1.1043e-05	MSLN	mesothelin
338440	-1.3669	5.5273	1.4179e-06	1.1043e-05	ANO9	anoctamin 9
54882	0.6768	6.894	1.4222e-06	1.1062e-05	ANKHD1	ankyrin repeat and KH domain containing 1
55810	1.1281	9.2045	1.4231e-06	1.1062e-05	FOXJ2	forkhead box J2
201292	1.3604	4.8171	1.4312e-06	1.111e-05	TRIM65	tripartite motif containing 65
79672	1.6551	4.8584	1.4307e-06	1.111e-05	FN3KRP	fructosamine 3 kinase related protein
55692	0.92589	8.5969	1.436e-06	1.114e-05	LUC7L	LUC7 like
22941	-1.1166	6.0717	1.4468e-06	1.1217e-05	SHANK2	SH3 and multiple ankyrin repeat domains 2
201191	-0.79924	9.9601	1.455e-06	1.1272e-05	SAMD14	sterile alpha motif domain containing 14
2219	-0.89838	6.7738	1.4563e-06	1.1274e-05	FCN1	ficolin 1
676	-1.6318	5.0545	1.4654e-06	1.1337e-05	BRDT	bromodomain testis associated
84976	1.6318	6.1089	1.4685e-06	1.1353e-05	DISP1	dispatched RND transporter family member 1
55930	-1.5633	4.9657	1.4719e-06	1.1372e-05	MYO5C	myosin VC
79901	1.1959	13.095	1.473e-06	1.1373e-05	CYBRD1	cytochrome b reductase 1
26505	1.2335	6.5537	1.4805e-06	1.1423e-05	CNNM3	cyclin and CBS domain divalent metal cation transport mediator 3
131578	-1.545	4.6775	1.487e-06	1.1466e-05	LRRC15	leucine rich repeat containing 15
84240	1.5729	6.0481	1.4918e-06	1.1495e-05	ZCCHC9	zinc finger CCHC-type containing 9
8861	-1.2677	8.5424	1.493e-06	1.1496e-05	LDB1	LIM domain binding 1
7369	-0.86425	7.291	1.4976e-06	1.1523e-05	UMOD	uromodulin
9034	-0.90653	7.4364	1.5025e-06	1.1553e-05	CCRL2	C-C motif chemokine receptor like 2
5274	1.9095	6.9062	1.5034e-06	1.1553e-05	SERPINI1	serpin family I member 1
1659	-1.2354	7.7475	1.5089e-06	1.1587e-05	DHX8	DEAH-box helicase 8
1612	1.5593	5.8019	1.5114e-06	1.1598e-05	DAPK1	death associated protein kinase 1
83444	-0.92865	7.4195	1.514e-06	1.1611e-05	INO80B	INO80 complex subunit B
64770	1.1093	8.6668	1.5166e-06	1.1623e-05	CCDC14	coiled-coil domain containing 14
43	-1.6664	7.0893	1.5212e-06	1.165e-05	ACHE	acetylcholinesterase (Cartwright blood group)
85442	-1.1635	6.3813	1.5285e-06	1.169e-05	KNDC1	kinase non-catalytic C-lobe domain containing 1
84932	0.92445	7.4557	1.5276e-06	1.169e-05	RAB2B	"RAB2B, member RAS oncogene family"
820	-2.4901	4.6344	1.5328e-06	1.1715e-05	CAMP	cathelicidin antimicrobial peptide
170961	-2.1107	7.2961	1.5401e-06	1.1763e-05	ANKRD24	ankyrin repeat domain 24
4173	-0.84375	6.4941	1.5445e-06	1.1788e-05	MCM4	minichromosome maintenance complex component 4
29785	-1.9591	5.4409	1.5483e-06	1.1794e-05	CYP2S1	cytochrome P450 family 2 subfamily S member 1
3069	1.1805	9.3391	1.5465e-06	1.1794e-05	HDLBP	high density lipoprotein binding protein
166336	1.3948	5.7514	1.5484e-06	1.1794e-05	PRICKLE2	prickle planar cell polarity protein 2
9031	0.9953	11.052	1.5663e-06	1.1923e-05	BAZ1B	bromodomain adjacent to zinc finger domain 1B
79872	-1.8173	6.9262	1.5683e-06	1.193e-05	CBLL1	Cbl proto-oncogene like 1
3726	-1.6676	4.8798	1.5717e-06	1.194e-05	JUNB	"JunB proto-oncogene, AP-1 transcription factor subunit"
10520	0.77388	7.2725	1.5711e-06	1.194e-05	ZNF211	zinc finger protein 211
10330	1.4343	8.1229	1.574e-06	1.1949e-05	CNPY2	canopy FGF signaling regulator 2
7755	0.92519	10.481	1.5791e-06	1.198e-05	ZNF205	zinc finger protein 205
1305	1.2964	7.7121	1.5822e-06	1.1996e-05	COL13A1	collagen type XIII alpha 1 chain
283537	1.0194	10.172	1.5843e-06	1.2004e-05	SLC46A3	solute carrier family 46 member 3
8896	0.94911	12.226	1.5867e-06	1.2014e-05	BUD31	BUD31 homolog
27136	-1.8409	6.0705	1.5904e-06	1.2034e-05	MORC1	MORC family CW-type zinc finger 1
27112	-3.4673	7.191	1.607e-06	1.2151e-05	FAM155B	family with sequence similarity 155 member B
23710	-0.95253	8.5132	1.612e-06	1.2181e-05	GABARAPL1	GABA type A receptor associated protein like 1
64926	-0.81822	8.6015	1.6138e-06	1.2186e-05	RASAL3	RAS protein activator like 3
7988	1.1589	6.1991	1.616e-06	1.2195e-05	ZNF212	zinc finger protein 212
29888	-1.8858	9.7202	1.6253e-06	1.2257e-05	STRN4	striatin 4
8798	1.0421	8.4498	1.6322e-06	1.2301e-05	DYRK4	dual specificity tyrosine phosphorylation regulated kinase 4
3758	-1.6182	8.2698	1.6359e-06	1.232e-05	KCNJ1	potassium inwardly rectifying channel subfamily J member 1
57038	0.82158	8.8732	1.6378e-06	1.2327e-05	RARS2	"arginyl-tRNA synthetase 2, mitochondrial"
8644	1.8214	13.474	1.6538e-06	1.2439e-05	AKR1C3	aldo-keto reductase family 1 member C3
7508	1.0715	8.9511	1.6653e-06	1.2517e-05	XPC	"XPC complex subunit, DNA damage recognition and repair factor"
139562	-2.3543	8.2214	1.6721e-06	1.256e-05	OTUD6A	OTU deubiquitinase 6A
219972	1.2639	9.7367	1.6732e-06	1.256e-05	MPEG1	macrophage expressed 1
80349	0.93899	13.437	1.6786e-06	1.2584e-05	WDR61	WD repeat domain 61
5989	1.2693	5.8965	1.6775e-06	1.2584e-05	RFX1	regulatory factor X1
9510	-1.2113	4.2664	1.6824e-06	1.2604e-05	ADAMTS1	ADAM metallopeptidase with thrombospondin type 1 motif 1
124056	-0.88747	8.6632	1.6845e-06	1.2612e-05	NOXO1	NADPH oxidase organizer 1
27120	-1.3467	6.4107	1.6911e-06	1.2652e-05	DKKL1	dickkopf like acrosomal protein 1
57412	-1.1487	7.7889	1.6927e-06	1.2656e-05	AS3MT	arsenite methyltransferase
7273	-4.8156	6.4825	1.6946e-06	1.2662e-05	TTN	titin
7356	-1.3539	4.8262	1.6994e-06	1.269e-05	SCGB1A1	secretoglobin family 1A member 1
11148	-0.99781	5.7263	1.7076e-06	1.2734e-05	HHLA2	HERV-H LTR-associating 2
22869	1.4172	6.4504	1.7066e-06	1.2734e-05	ZNF510	zinc finger protein 510
284359	-1.144	4.6651	1.7101e-06	1.2744e-05	IZUMO1	izumo sperm-egg fusion 1
3903	1.1484	6.0646	1.7141e-06	1.2766e-05	LAIR1	leukocyte associated immunoglobulin like receptor 1
55340	-1.1329	7.4649	1.7188e-06	1.2793e-05	GIMAP5	"GTPase, IMAP family member 5"
81565	1.2773	9.7204	1.7237e-06	1.2821e-05	NDEL1	nudE neurodevelopment protein 1 like 1
10903	1.3671	12.523	1.7268e-06	1.2835e-05	MTMR11	myotubularin related protein 11
10769	-1.0442	8.839	1.7314e-06	1.2861e-05	PLK2	polo like kinase 2
403	0.81401	11.902	1.7388e-06	1.2901e-05	ARL3	ADP ribosylation factor like GTPase 3
10016	1.2453	9.3959	1.7391e-06	1.2901e-05	PDCD6	programmed cell death 6
11191	-1.6935	5.3987	1.7493e-06	1.2968e-05	PTENP1	phosphatase and tensin homolog pseudogene 1
64806	-1.3585	6.6368	1.7529e-06	1.2987e-05	IL25	interleukin 25
11135	0.8868	7.3607	1.7615e-06	1.3042e-05	CDC42EP1	CDC42 effector protein 1
54888	-0.86606	7.5866	1.7698e-06	1.3095e-05	NSUN2	NOP2/Sun RNA methyltransferase 2
257240	-1.4861	5.73	1.7766e-06	1.3137e-05	KLHL34	kelch like family member 34
2706	-1.6306	5.2795	1.7822e-06	1.317e-05	GJB2	gap junction protein beta 2
55260	-1.9326	5.8635	1.7866e-06	1.3193e-05	TMEM143	transmembrane protein 143
90060	1.1459	5.9504	1.7885e-06	1.3199e-05	CCDC120	coiled-coil domain containing 120
55811	-1.0362	6.7263	1.7963e-06	1.3248e-05	ADCY10	adenylate cyclase 10
3231	-1.2527	4.1809	1.7976e-06	1.3249e-05	HOXD1	homeobox D1
2040	-0.79396	11.344	1.8124e-06	1.3349e-05	STOM	stomatin
201516	-1.7299	4.9909	1.8191e-06	1.339e-05	ZSCAN4	zinc finger and SCAN domain containing 4
9543	-0.88484	7.054	1.8249e-06	1.3423e-05	IGDCC3	immunoglobulin superfamily DCC subclass member 3
3425	0.92427	8.7459	1.8259e-06	1.3423e-05	IDUA	alpha-L-iduronidase
9397	1.188	5.5215	1.8431e-06	1.3541e-05	NMT2	N-myristoyltransferase 2
344	-1.8037	9.3547	1.8608e-06	1.3662e-05	APOC2	apolipoprotein C2
2515	-1.7101	5.4157	1.8667e-06	1.3696e-05	ADAM2	ADAM metallopeptidase domain 2
5140	1.4745	7.3855	1.8807e-06	1.379e-05	PDE3B	phosphodiesterase 3B
26037	1.162	6.6346	1.8847e-06	1.381e-05	SIPA1L1	signal induced proliferation associated 1 like 1
84166	-0.9297	7.3516	1.8963e-06	1.3886e-05	NLRC5	NLR family CARD domain containing 5
64096	-1.3373	8.4614	1.9085e-06	1.3967e-05	GFRA4	GDNF family receptor alpha 4
5778	-0.81002	8.1489	1.9267e-06	1.4091e-05	PTPN7	protein tyrosine phosphatase non-receptor type 7
3214	-1.4136	5.2068	1.9515e-06	1.4263e-05	HOXB4	homeobox B4
53904	-1.1415	6.7549	2.0056e-06	1.4649e-05	MYO3A	myosin IIIA
401546	-2.4096	6.3394	2.0137e-06	1.4699e-05	C9orf152	chromosome 9 open reading frame 152
6603	1.6303	11.948	2.02e-06	1.4735e-05	SMARCD2	"SWI/SNF related, matrix associated, actin dependent regulator of chromatin, subfamily d, member 2"
3982	-1.9066	7.9228	2.028e-06	1.4784e-05	LIM2	lens intrinsic membrane protein 2
22918	-1.1584	8.1462	2.0303e-06	1.4791e-05	CD93	CD93 molecule
340554	-2.2116	5.2878	2.0327e-06	1.4799e-05	ZC3H12B	zinc finger CCCH-type containing 12B
10371	1.5678	4.3976	2.0373e-06	1.4823e-05	SEMA3A	semaphorin 3A
10623	1.1967	4.6662	2.0441e-06	1.4863e-05	POLR3C	RNA polymerase III subunit C
8161	1.2207	6.149	2.0453e-06	1.4863e-05	COIL	coilin
92799	1.2147	8.0329	2.0658e-06	1.5002e-05	SHKBP1	SH3KBP1 binding protein 1
4595	1.0505	5.7484	2.0683e-06	1.5011e-05	MUTYH	mutY DNA glycosylase
387	1.1111	9.9448	2.0759e-06	1.5056e-05	RHOA	ras homolog family member A
9696	1.2907	6.5239	2.08e-06	1.5076e-05	CROCC	"ciliary rootlet coiled-coil, rootletin"
51311	-2.3604	6.3237	2.0827e-06	1.5086e-05	TLR8	toll like receptor 8
2252	-1.1052	6.1159	2.0931e-06	1.5152e-05	FGF7	fibroblast growth factor 7
378	0.89364	10.782	2.0955e-06	1.5152e-05	ARF4	ADP ribosylation factor 4
11345	1.0959	7.7127	2.0959e-06	1.5152e-05	GABARAPL2	GABA type A receptor associated protein like 2
9957	1.9864	5.8355	2.1045e-06	1.5205e-05	HS3ST1	heparan sulfate-glucosamine 3-sulfotransferase 1
4257	-1.8764	7.2383	2.1214e-06	1.5317e-05	MGST1	microsomal glutathione S-transferase 1
10848	-1.8924	10.662	2.1245e-06	1.533e-05	PPP1R13L	protein phosphatase 1 regulatory subunit 13 like
8409	-0.95522	8.1874	2.1363e-06	1.5406e-05	UXT	ubiquitously expressed prefoldin like chaperone
3382	-2.0585	8.0183	2.1552e-06	1.5532e-05	ICA1	islet cell autoantigen 1
1016	-0.95955	6.717	2.1633e-06	1.558e-05	CDH18	cadherin 18
84318	1.579	5.1106	2.1666e-06	1.5595e-05	CCDC77	coiled-coil domain containing 77
145864	-2.6896	5.7011	2.1693e-06	1.5604e-05	HAPLN3	hyaluronan and proteoglycan link protein 3
64232	-1.6617	4.008	2.1727e-06	1.5619e-05	MS4A5	membrane spanning 4-domains A5
2152	-2.0725	4.5346	2.1791e-06	1.5655e-05	F3	"coagulation factor III, tissue factor"
79703	1.0354	4.107	2.1892e-06	1.5717e-05	C11orf80	chromosome 11 open reading frame 80
3748	-1.6049	6.0284	2.1961e-06	1.5757e-05	KCNC3	potassium voltage-gated channel subfamily C member 3
152206	-1.7687	6.0104	2.2001e-06	1.5775e-05	CCDC13	coiled-coil domain containing 13
163255	1.4671	6.4524	2.2123e-06	1.5853e-05	ZNF540	zinc finger protein 540
27344	-1.7698	7.299	2.2174e-06	1.588e-05	PCSK1N	proprotein convertase subtilisin/kexin type 1 inhibitor
84033	-2.3236	5.2658	2.2557e-06	1.6143e-05	OBSCN	"obscurin, cytoskeletal calmodulin and titin-interacting RhoGEF"
195814	-0.77741	7.4473	2.2654e-06	1.6203e-05	SDR16C5
285362	1.1379	10.369	2.2746e-06	1.6258e-05	SUMF1	sulfatase modifying factor 1
51422	-1.0352	6.3918	2.2803e-06	1.6282e-05	PRKAG2	protein kinase AMP-activated non-catalytic subunit gamma 2
9839	1.2699	5.7942	2.2808e-06	1.6282e-05	ZEB2	zinc finger E-box binding homeobox 2
145581	1.6654	5.3141	2.2854e-06	1.6305e-05	LRFN5	leucine rich repeat and fibronectin type III domain containing 5
5768	1.0444	8.5112	2.3034e-06	1.6413e-05	QSOX1	quiescin sulfhydryl oxidase 1
126129	2.148	6.5082	2.3027e-06	1.6413e-05	CPT1C	carnitine palmitoyltransferase 1C
636	-1.7388	6.0074	2.3117e-06	1.6462e-05	BICD1	BICD cargo adaptor 1
80346	0.89424	6.5618	2.3201e-06	1.6501e-05	REEP4	receptor accessory protein 4
54843	1.0546	7.9654	2.3196e-06	1.6501e-05	SYTL2	synaptotagmin like 2
2050	1.615	6.2723	2.3219e-06	1.6503e-05	EPHB4	EPH receptor B4
64135	1.324	5.2357	2.3256e-06	1.6519e-05	IFIH1	interferon induced with helicase C domain 1
116064	1.4784	5.9976	2.3334e-06	1.6564e-05	LRRC58	leucine rich repeat containing 58
153020	-0.97116	7.2285	2.3358e-06	1.6571e-05	RASGEF1B	RasGEF domain family member 1B
9705	-0.79062	8.0185	2.339e-06	1.6573e-05	ST18	ST18 C2H2C-type zinc finger transcription factor
1476	0.87962	12.748	2.3378e-06	1.6573e-05	CSTB	cystatin B
79955	-0.90861	8.5933	2.3474e-06	1.6612e-05	PDZD7	PDZ domain containing 7
79096	1.086	7.5532	2.3474e-06	1.6612e-05	C11orf49	chromosome 11 open reading frame 49
10485	-1.623	5.0507	2.365e-06	1.672e-05	C1orf61	chromosome 1 open reading frame 61
6051	1.0995	7.6116	2.3657e-06	1.672e-05	RNPEP	arginyl aminopeptidase
10864	-2.033	10.664	2.3971e-06	1.6932e-05	SLC22A7	solute carrier family 22 member 7
3886	-1.6955	4.9742	2.4049e-06	1.6973e-05	KRT35	keratin 35
4669	1.3888	8.2154	2.406e-06	1.6973e-05	NAGLU	N-acetyl-alpha-glucosaminidase
25927	0.97737	8.5022	2.41e-06	1.6991e-05	CNRIP1	cannabinoid receptor interacting protein 1
440	0.83987	9.9336	2.4228e-06	1.7071e-05	ASNS	asparagine synthetase (glutamine-hydrolyzing)
89792	-2.0157	4.9622	2.4307e-06	1.7105e-05	GAL3ST3	galactose-3-O-sulfotransferase 3
25970	0.95513	9.179	2.4302e-06	1.7105e-05	SH2B1	SH2B adaptor protein 1
91355	-1.5929	10.342	2.4335e-06	1.7114e-05	LRP5L	LDL receptor related protein 5 like
219854	1.5709	7.0402	2.4395e-06	1.7146e-05	TMEM218	transmembrane protein 218
1524	1.7139	4.301	2.441e-06	1.7146e-05	CX3CR1	C-X3-C motif chemokine receptor 1
8874	-1.1557	4.9633	2.4432e-06	1.715e-05	ARHGEF7	Rho guanine nucleotide exchange factor 7
4782	-1.1334	4.7902	2.4447e-06	1.715e-05	NFIC	nuclear factor I C
5046	1.9611	5.9879	2.4516e-06	1.7188e-05	PCSK6	proprotein convertase subtilisin/kexin type 6
8407	1.1412	9.7713	2.4704e-06	1.731e-05	TAGLN2	transgelin 2
1901	-1.3596	9.0883	2.4804e-06	1.7369e-05	S1PR1	sphingosine-1-phosphate receptor 1
255275	-0.90934	7.1085	2.4916e-06	1.7436e-05	MYADML2	myeloid associated differentiation marker like 2
339123	0.82282	7.6786	2.4986e-06	1.7475e-05	JMJD8	jumonji domain containing 8
55117	-1.34	4.1667	2.5018e-06	1.7476e-05	SLC6A15	solute carrier family 6 member 15
55325	1.4176	6.3753	2.5005e-06	1.7476e-05	UFSP2	UFM1 specific peptidase 2
261726	-1.4684	12.341	2.5068e-06	1.75e-05	TIPRL	TOR signaling pathway regulator
58158	-1.7719	6.3641	2.5146e-06	1.754e-05	NEUROD4	neuronal differentiation 4
9791	-1.0633	10.77	2.5156e-06	1.754e-05	PTDSS1	phosphatidylserine synthase 1
51764	-2.9862	5.831	2.5222e-06	1.7575e-05	GNG13	G protein subunit gamma 13
146850	-1.9635	8.1894	2.5311e-06	1.7626e-05	PIK3R6	phosphoinositide-3-kinase regulatory subunit 6
11200	1.0167	9.3747	2.5396e-06	1.7675e-05	CHEK2	checkpoint kinase 2
29907	0.69641	10.193	2.5467e-06	1.7713e-05	SNX15	sorting nexin 15
1179	-1.7063	5.67	2.5634e-06	1.7819e-05	CLCA1	chloride channel accessory 1
51702	-1.3663	6.4742	2.5843e-06	1.795e-05	PADI3	peptidyl arginine deiminase 3
65125	-1.2584	4.7307	2.5855e-06	1.795e-05	WNK1	WNK lysine deficient protein kinase 1
10050	-1.7759	6.438	2.5955e-06	1.8008e-05	SLC17A4	solute carrier family 17 member 4
3419	-2.7056	9.1664	2.6123e-06	1.8103e-05	IDH3A	isocitrate dehydrogenase (NAD(+)) 3 catalytic subunit alpha
5087	-0.73843	7.5406	2.611e-06	1.8103e-05	PBX1	PBX homeobox 1
85414	-1.2764	4.9636	2.619e-06	1.8138e-05	SLC45A3	solute carrier family 45 member 3
201633	-0.93759	6.5839	2.6233e-06	1.8157e-05	TIGIT	T cell immunoreceptor with Ig and ITIM domains
285971	1.3493	4.9452	2.6366e-06	1.8238e-05	ZNF775	zinc finger protein 775
4148	-1.6021	5.4223	2.6412e-06	1.8258e-05	MATN3	matrilin 3
55640	1.6062	5.0701	2.6485e-06	1.8298e-05	FLVCR2	FLVCR heme transporter 2
8572	-1.7293	6.8066	2.6517e-06	1.8309e-05	PDLIM4	PDZ and LIM domain 4
84842	-1.6497	6.8882	2.6541e-06	1.8315e-05	HPDL	4-hydroxyphenylpyruvate dioxygenase like
5409	-2.165	7.6235	2.6578e-06	1.8329e-05	PNMT	phenylethanolamine N-methyltransferase
23200	1.0824	11.148	2.6615e-06	1.8343e-05	ATP11B	ATPase phospholipid transporting 11B (putative)
8916	-1.5149	7.381	2.6742e-06	1.842e-05	HERC3	HECT and RLD domain containing E3 ubiquitin protein ligase 3
51296	1.1728	7.0829	2.6933e-06	1.854e-05	SLC15A3	solute carrier family 15 member 3
9469	0.80793	11.677	2.7076e-06	1.8627e-05	CHST3	carbohydrate sulfotransferase 3
339168	-1.6125	5.9151	2.7277e-06	1.8747e-05	TMEM95	transmembrane protein 95
378938	-0.95661	10.561	2.7283e-06	1.8747e-05	MALAT1	metastasis associated lung adenocarcinoma transcript 1
375	0.88337	9.231	2.7392e-06	1.881e-05	ARF1	ADP ribosylation factor 1
84666	-1.7276	8.392	2.745e-06	1.8839e-05	RETNLB	resistin like beta
1432	1.2403	6.0463	2.7619e-06	1.8943e-05	MAPK14	mitogen-activated protein kinase 14
2262	-0.99839	6.8607	2.7655e-06	1.8957e-05	GPC5	glypican 5
2167	-1.3456	3.6237	2.7774e-06	1.9027e-05	FABP4	fatty acid binding protein 4
150248	1.5016	5.4818	2.787e-06	1.9081e-05	C22orf15	chromosome 22 open reading frame 15
7157	0.92108	7.1262	2.8096e-06	1.9224e-05	TP53	tumor protein p53
285671	1.4143	4.3671	2.8247e-06	1.9316e-05	RNF180	ring finger protein 180
5198	-2.0447	9.5392	2.8347e-06	1.9372e-05	PFAS	phosphoribosylformylglycinamidine synthase
3159	-1.7891	6.0729	2.8367e-06	1.9375e-05	HMGA1	high mobility group AT-hook 1
10868	1.0255	8.7465	2.8409e-06	1.9392e-05	USP20	ubiquitin specific peptidase 20
1609	0.84518	8.6727	2.8448e-06	1.9406e-05	DGKQ	diacylglycerol kinase theta
135932	-1.493	5.2513	2.8535e-06	1.9454e-05	TMEM139	transmembrane protein 139
26576	-1.7706	5.7495	2.8566e-06	1.9464e-05	SRPK3	SRSF protein kinase 3
442038	-2.08	5.4734	2.8786e-06	1.959e-05	SULT1C3	sulfotransferase family 1C member 3
23769	-1.6123	5.8211	2.8775e-06	1.959e-05	FLRT1	fibronectin leucine rich transmembrane protein 1
9324	1.0783	7.9675	2.8858e-06	1.9627e-05	HMGN3	high mobility group nucleosomal binding domain 3
5097	-1.2839	6.1299	2.8928e-06	1.9663e-05	PCDH1	protocadherin 1
91133	-1.3466	5.5802	2.8996e-06	1.9698e-05	L3MBTL4	L3MBTL histone methyl-lysine binding protein 4
80709	-0.84255	6.9291	2.9112e-06	1.9765e-05	AKNA	AT-hook transcription factor
26027	-1.92	8.9742	2.9242e-06	1.9839e-05	ACOT11	acyl-CoA thioesterase 11
51479	1.0654	11.943	2.9257e-06	1.9839e-05	ANKFY1	ankyrin repeat and FYVE domain containing 1
23495	-1.2692	5.5376	2.9336e-06	1.9881e-05	TNFRSF13B	TNF receptor superfamily member 13B
6950	-0.8125	9.6539	2.939e-06	1.9905e-05	TCP1	t-complex 1
55227	-0.94467	7.2414	2.944e-06	1.9928e-05	LRRC1	leucine rich repeat containing 1
147906	-0.71376	7.0414	2.9532e-06	1.9978e-05	DACT3	dishevelled binding antagonist of beta catenin 3
79735	0.85289	12.938	2.9621e-06	2.0015e-05	TBC1D17	TBC1 domain family member 17
51310	0.97577	11.934	2.9606e-06	2.0015e-05	SLC22A17	solute carrier family 22 member 17
79865	-1.4688	5.3909	2.9721e-06	2.007e-05	TREML2	triggering receptor expressed on myeloid cells like 2
283159	-1.2419	3.9169	2.9825e-06	2.0128e-05	OR8D1	olfactory receptor family 8 subfamily D member 1
8826	1.4767	7.4566	2.9864e-06	2.0143e-05	IQGAP1	IQ motif containing GTPase activating protein 1
27091	-1.474	7.4075	2.9969e-06	2.0202e-05	CACNG5	calcium voltage-gated channel auxiliary subunit gamma 5
6840	-1.3052	8.3337	3.0111e-06	2.0273e-05	SVIL	supervillin
51179	-0.89584	6.6125	3.0101e-06	2.0273e-05	HAO2	hydroxyacid oxidase 2
4621	0.98321	6.5445	3.0184e-06	2.031e-05	MYH3	myosin heavy chain 3
55846	1.2925	5.4697	3.0287e-06	2.0367e-05	ITFG2	integrin alpha FG-GAP repeat containing 2
81569	-1.9748	5.5391	3.0583e-06	2.0555e-05	ACTL8	actin like 8
9454	1.0822	9.9766	3.0682e-06	2.0609e-05	HOMER3	homer scaffold protein 3
2833	-1.1649	6.6278	3.1107e-06	2.0882e-05	CXCR3	C-X-C motif chemokine receptor 3
140597	2.2976	8.2362	3.1143e-06	2.0894e-05	TCEAL2	transcription elongation factor A like 2
415116	-1.1487	9.1777	3.1312e-06	2.0995e-05	PIM3	"Pim-3 proto-oncogene, serine/threonine kinase"
55074	-1.3256	6.4214	3.1383e-06	2.1011e-05	OXR1	oxidation resistance 1
2304	-1.0717	5.0156	3.1373e-06	2.1011e-05	FOXE1	forkhead box E1
51181	-0.88278	7.8191	3.1391e-06	2.1011e-05	DCXR	dicarbonyl and L-xylulose reductase
23288	-1.6948	7.2298	3.1598e-06	2.1137e-05	IQCE	IQ motif containing E
2537	1.1878	9.0154	3.1765e-06	2.1236e-05	IFI6	interferon alpha inducible protein 6
9462	-1.3282	5.7232	3.1995e-06	2.1377e-05	RASAL2	RAS protein activator like 2
23460	1.3035	10.542	3.2255e-06	2.1538e-05	ABCA6	ATP binding cassette subfamily A member 6
2335	1.4967	12.119	3.2378e-06	2.1608e-05	FN1	fibronectin 1
56339	1.1856	8.0814	3.2586e-06	2.1734e-05	METTL3	methyltransferase like 3
138162	1.1397	8.2125	3.2764e-06	2.184e-05	C9orf116	chromosome 9 open reading frame 116
81888	1.4141	8.0092	3.2877e-06	2.1902e-05	HYI	hydroxypyruvate isomerase (putative)
57088	1.9182	6.5754	3.2936e-06	2.1928e-05	PLSCR4	phospholipid scramblase 4
23423	1.5262	7.6666	3.3131e-06	2.2046e-05	TMED3	transmembrane p24 trafficking protein 3
93380	1.0679	6.4223	3.3206e-06	2.2082e-05	MMGT1	membrane magnesium transporter 1
126410	-1.278	4.3517	3.3525e-06	2.2281e-05	CYP4F22	cytochrome P450 family 4 subfamily F member 22
84552	-1.2446	6.3138	3.3561e-06	2.2292e-05	PARD6G	par-6 family cell polarity regulator gamma
6567	1.0041	8.5414	3.3705e-06	2.2375e-05	SLC16A2	solute carrier family 16 member 2
81871	-1.1511	4.28	3.3774e-06	2.2408e-05	KRTAP4-6	keratin associated protein 4-6
11127	-0.91196	8.0971	3.3951e-06	2.2512e-05	KIF3A	kinesin family member 3A
3887	-1.3512	7.5987	3.4047e-06	2.2561e-05	KRT81	keratin 81
3764	-1.2829	10.864	3.4065e-06	2.2561e-05	KCNJ8	potassium inwardly rectifying channel subfamily J member 8
81844	1.5685	6.72	3.4254e-06	2.2673e-05	TRIM56	tripartite motif containing 56
55840	1.1517	9.4082	3.4281e-06	2.2678e-05	EAF2	ELL associated factor 2
78994	1.023	8.673	3.4345e-06	2.2707e-05	PRR14	proline rich 14
10457	1.5609	6.332	3.4527e-06	2.2814e-05	GPNMB	glycoprotein nmb
83595	-1.0355	6.2103	3.4596e-06	2.2833e-05	SOX7	SRY-box transcription factor 7
83933	1.2532	4.9407	3.4589e-06	2.2833e-05	HDAC10	histone deacetylase 10
5955	1.1607	7.0357	3.474e-06	2.2914e-05	RCN2	reticulocalbin 2
4481	1.3178	4.0164	3.4775e-06	2.2924e-05	MSR1	macrophage scavenger receptor 1
2212	1.1324	6.6769	3.5085e-06	2.3115e-05	FCGR2A	Fc fragment of IgG receptor IIa
23762	-1.3253	5.0529	3.5175e-06	2.3161e-05	OSBP2	oxysterol binding protein 2
91754	0.80871	8.3617	3.5214e-06	2.3174e-05	NEK9	NIMA related kinase 9
4701	-1.3003	8.7371	3.5329e-06	2.3236e-05	NDUFA7	NADH:ubiquinone oxidoreductase subunit A7
173	-1.2826	5.7967	3.5388e-06	2.3261e-05	AFM	afamin
29802	-1.4566	5.241	3.5421e-06	2.327e-05	VPREB3	V-set pre-B cell surrogate light chain 3
9654	1.0877	6.3576	3.5534e-06	2.333e-05	TTLL4	tubulin tyrosine ligase like 4
22856	0.97371	7.3815	3.567e-06	2.3392e-05	CHSY1	chondroitin sulfate synthase 1
10540	1.4386	5.6055	3.5655e-06	2.3392e-05	DCTN2	dynactin subunit 2
256472	-1.08	6.9506	3.58e-06	2.3464e-05	TMEM151A	transmembrane protein 151A
23279	0.93795	5.9803	3.6136e-06	2.3671e-05	NUP160	nucleoporin 160
80762	1.1831	4.5296	3.6244e-06	2.3728e-05	NDFIP1	Nedd4 family interacting protein 1
83875	-1.306	6.0992	3.6304e-06	2.3754e-05	BCO2	beta-carotene oxygenase 2
121512	-1.1113	5.197	3.6353e-06	2.3771e-05	FGD4	"FYVE, RhoGEF and PH domain containing 4"
10960	1.0555	10.477	3.6404e-06	2.3792e-05	LMAN2	"lectin, mannose binding 2"
689	-1.0019	8.113	3.6548e-06	2.3872e-05	BTF3	basic transcription factor 3
5166	-2.6332	6.3488	3.7041e-06	2.418e-05	PDK4	pyruvate dehydrogenase kinase 4
3633	-1.2401	8.0642	3.7063e-06	2.418e-05	INPP5B	inositol polyphosphate-5-phosphatase B
51564	-1.9416	5.4932	3.7106e-06	2.4194e-05	HDAC7	histone deacetylase 7
81887	1.0023	6.0733	3.7203e-06	2.4244e-05	LAS1L	LAS1 like ribosome biogenesis factor
29880	1.0516	10.781	3.7361e-06	2.4333e-05	ALG5	ALG5 dolichyl-phosphate beta-glucosyltransferase
1639	0.75513	10.795	3.7582e-06	2.4447e-05	DCTN1	dynactin subunit 1
23761	0.78085	5.5732	3.7593e-06	2.4447e-05	PISD	phosphatidylserine decarboxylase
5724	0.96324	9.2604	3.7601e-06	2.4447e-05	PTAFR	platelet activating factor receptor
23621	1.6478	9.4476	3.7776e-06	2.4547e-05	BACE1	beta-secretase 1
85290	-1.5406	5.6585	3.7831e-06	2.4569e-05	KRTAP4-3	keratin associated protein 4-3
25793	1.227	6.6254	3.795e-06	2.4631e-05	FBXO7	F-box protein 7
8547	-2.6454	5.456	3.8088e-06	2.4708e-05	FCN3	ficolin 3
55841	1.1652	8.3883	3.8289e-06	2.4823e-05	WWC3	WWC family member 3
4325	-2.0905	6.5174	3.8435e-06	2.4904e-05	MMP16	matrix metallopeptidase 16
2843	-1.4752	4.2975	3.8485e-06	2.491e-05	GPR20	G protein-coupled receptor 20
148170	1.2052	8.2325	3.8488e-06	2.491e-05	CDC42EP5	CDC42 effector protein 5
2128	-0.94702	8.7245	3.8613e-06	2.4977e-05	EVX1	even-skipped homeobox 1
2827	-1.0778	7.9628	3.8664e-06	2.4995e-05	GPR3	G protein-coupled receptor 3
3750	1.184	5.7329	3.8836e-06	2.5092e-05	KCND1	potassium voltage-gated channel subfamily D member 1
28988	0.94658	9.5365	3.8883e-06	2.5108e-05	DBNL	drebrin like
1880	-2.0196	6.499	3.9377e-06	2.5413e-05	GPR183	G protein-coupled receptor 183
1306	1.1247	7.6191	3.9502e-06	2.5479e-05	COL15A1	collagen type XV alpha 1 chain
3384	-1.3396	7.7228	3.9732e-06	2.5582e-05	ICAM2	intercellular adhesion molecule 2
124220	-0.87504	6.8966	3.9752e-06	2.5582e-05	ZG16B	zymogen granule protein 16B
896	0.85361	10.666	3.9711e-06	2.5582e-05	CCND3	cyclin D3
53829	1.2752	4.339	3.9734e-06	2.5582e-05	P2RY13	purinergic receptor P2Y13
3266	-1.7485	5.526	3.9822e-06	2.5613e-05	ERAS	ES cell expressed Ras
149095	-0.93954	7.7222	3.985e-06	2.5616e-05	DCST1	DC-STAMP domain containing 1
6595	1.185	10.947	3.9888e-06	2.5626e-05	SMARCA2	"SWI/SNF related, matrix associated, actin dependent regulator of chromatin, subfamily a, member 2"
151126	-1.1378	3.8635	4.0176e-06	2.5797e-05	ZNF385B	zinc finger protein 385B
341405	-1.004	7.3079	4.0305e-06	2.5851e-05	ANKRD33	ankyrin repeat domain 33
286133	1.1449	12.356	4.029e-06	2.5851e-05	SCARA5	scavenger receptor class A member 5
123775	-0.80716	5.8659	4.0765e-06	2.613e-05	C16orf46	chromosome 16 open reading frame 46
2582	-1.2448	9.5687	4.0815e-06	2.6148e-05	GALE	UDP-galactose-4-epimerase
7031	-1.8778	5.2066	4.0883e-06	2.6177e-05	TFF1	trefoil factor 1
114026	-0.72394	7.2775	4.1143e-06	2.632e-05	ZIM3	zinc finger imprinted 3
5813	0.9736	8.5069	4.1153e-06	2.632e-05	PURA	purine rich element binding protein A
10881	-1.2363	6.8063	4.1232e-06	2.6348e-05	ACTL7A	actin like 7A
254531	-1.0476	6.4339	4.1243e-06	2.6348e-05	LPCAT4	lysophosphatidylcholine acyltransferase 4
158293	0.80693	7.4009	4.1462e-06	2.6473e-05	FAM120AOS	family with sequence similarity 120A opposite strand
1071	-1.1796	5.4813	4.1854e-06	2.6678e-05	CETP	cholesteryl ester transfer protein
23173	-1.1344	5.7104	4.1817e-06	2.6678e-05	METAP1	methionyl aminopeptidase 1
1806	1.0634	9.6251	4.1846e-06	2.6678e-05	DPYD	dihydropyrimidine dehydrogenase
10085	1.3264	6.2805	4.2281e-06	2.6935e-05	EDIL3	EGF like repeats and discoidin domains 3
4881	-1.4647	10.847	4.258e-06	2.711e-05	NPR1	natriuretic peptide receptor 1
51621	0.69769	7.4439	4.2888e-06	2.7291e-05	KLF13	Kruppel like factor 13
148581	-1.7998	5.0602	4.324e-06	2.75e-05	UBE2U	ubiquitin conjugating enzyme E2 U
170572	-1.9705	6.9229	4.3758e-06	2.7813e-05	HTR3C	5-hydroxytryptamine receptor 3C
490	-1.1752	4.5512	4.397e-06	2.7933e-05	ATP2B1	ATPase plasma membrane Ca2+ transporting 1
3964	-1.6314	7.4152	4.4253e-06	2.8081e-05	LGALS8	galectin 8
7507	-1.1218	5.455	4.424e-06	2.8081e-05	XPA	"XPA, DNA damage recognition and repair factor"
925	-1.6343	5.8711	4.4403e-06	2.8129e-05	CD8A	CD8a molecule
146852	-0.78957	8.3454	4.4394e-06	2.8129e-05	ODF4	outer dense fiber of sperm tails 4
51031	0.9228	7.9561	4.4374e-06	2.8129e-05	GLOD4	glyoxalase domain containing 4
79718	1.2391	6.2183	4.4449e-06	2.8143e-05	TBL1XR1	TBL1X receptor 1
3204	-0.95861	6.1285	4.4527e-06	2.8176e-05	HOXA7	homeobox A7
5211	0.76207	9.2426	4.4962e-06	2.8425e-05	PFKL	"phosphofructokinase, liver type"
147949	0.98816	8.9955	4.4969e-06	2.8425e-05	ZNF583	zinc finger protein 583
64753	-0.98786	7.4898	4.5206e-06	2.8558e-05	CCDC136	coiled-coil domain containing 136
163059	-1.3866	6.6953	4.5497e-06	2.8726e-05	ZNF433	zinc finger protein 433
64216	1.0356	8.4258	4.557e-06	2.8757e-05	TFB2M	"transcription factor B2, mitochondrial"
11322	-1.4848	9.4011	4.5865e-06	2.8927e-05	TMC6	transmembrane channel like 6
3972	-1.7326	5.1058	4.5979e-06	2.8982e-05	LHB	luteinizing hormone subunit beta
9846	1.5588	8.8517	4.6059e-06	2.9017e-05	GAB2	GRB2 associated binding protein 2
6045	-0.66509	7.484	4.6262e-06	2.9128e-05	RNF2	ring finger protein 2
221938	-1.0333	6.7848	4.6496e-06	2.926e-05	MMD2	monocyte to macrophage differentiation associated 2
4829	-2.206	5.7765	4.6612e-06	2.9316e-05	NMBR	neuromedin B receptor
23648	-0.83079	6.2605	4.6827e-06	2.9435e-05	SSBP3	single stranded DNA binding protein 3
6364	-1.0281	6.6545	4.688e-06	2.9452e-05	CCL20	C-C motif chemokine ligand 20
163126	1.3062	6.9205	4.6955e-06	2.9483e-05	EID2	EP300 interacting inhibitor of differentiation 2
26330	-1.9843	4.848	4.7007e-06	2.95e-05	GAPDHS	"glyceraldehyde-3-phosphate dehydrogenase, spermatogenic"
51015	-1.2122	11.093	4.7211e-06	2.9611e-05	ISOC1	isochorismatase domain containing 1
6861	-1.887	7.4834	4.7474e-06	2.9743e-05	SYT5	synaptotagmin 5
83546	-1.3714	8.4637	4.7466e-06	2.9743e-05	RTBDN	retbindin
51409	-1.5594	5.0896	4.7724e-06	2.9834e-05	HEMK1	HemK methyltransferase family member 1
81606	-1.2631	10.742	4.7714e-06	2.9834e-05	LBH	LBH regulator of WNT signaling pathway
55615	1.214	4.9426	4.7709e-06	2.9834e-05	PRR5	proline rich 5
3689	1.7116	5.8796	4.7663e-06	2.9834e-05	ITGB2	integrin subunit beta 2
5372	0.98364	9.6013	4.7785e-06	2.9856e-05	PMM1	phosphomannomutase 1
23547	-0.85015	8.2498	4.7871e-06	2.9893e-05	LILRA4	leukocyte immunoglobulin like receptor A4
776	-0.84758	7.1854	4.8355e-06	3.0162e-05	CACNA1D	calcium voltage-gated channel subunit alpha1 D
192134	-0.83751	8.0408	4.8337e-06	3.0162e-05	B3GNT6	"UDP-GlcNAc:betaGal beta-1,3-N-acetylglucosaminyltransferase 6"
90843	1.2963	9.5989	4.842e-06	3.0186e-05	TCEAL8	transcription elongation factor A like 8
51513	-0.87694	6.5738	4.8948e-06	3.0465e-05	ETV7	ETS variant transcription factor 7
3783	1.2924	5.3779	4.8948e-06	3.0465e-05	KCNN4	potassium calcium-activated channel subfamily N member 4
2621	1.3975	8.8994	4.8923e-06	3.0465e-05	GAS6	growth arrest specific 6
154141	1.0106	7.2337	4.9102e-06	3.0544e-05	MBOAT1	membrane bound O-acyltransferase domain containing 1
25834	-1.305	5.1166	4.9151e-06	3.0558e-05	MGAT4C	MGAT4 family member C
124751	-1.6656	5.1396	4.9279e-06	3.0621e-05	KRBA2	KRAB-A domain containing 2
349075	-0.87515	7.8791	4.934e-06	3.0642e-05	ZNF713	zinc finger protein 713
53615	1.0807	8.1071	4.9391e-06	3.0657e-05	MBD3	methyl-CpG binding domain protein 3
4058	1.8379	6.6714	4.9678e-06	3.0818e-05	LTK	leukocyte receptor tyrosine kinase
146754	-1.634	6.7134	4.9938e-06	3.0963e-05	DNAH2	dynein axonemal heavy chain 2
4330	1.2234	9.4745	4.998e-06	3.0972e-05	MN1	"MN1 proto-oncogene, transcriptional regulator"
84667	-1.1343	5.1308	5.019e-06	3.1085e-05	HES7	hes family bHLH transcription factor 7
1360	-1.9156	5.6536	5.0612e-06	3.1294e-05	CPB1	carboxypeptidase B1
6041	0.94784	7.6758	5.0568e-06	3.1294e-05	RNASEL	ribonuclease L
4212	1.0449	9.5947	5.0622e-06	3.1294e-05	MEIS2	Meis homeobox 2
51466	1.1953	6.0675	5.0637e-06	3.1294e-05	EVL	Enah/Vasp-like
1653	1.1699	10.423	5.0778e-06	3.1364e-05	DDX1	DEAD-box helicase 1
79629	0.88826	9.4643	5.0886e-06	3.1413e-05	OCEL1	occludin/ELL domain containing 1
347404	-0.88797	6.5439	5.1693e-06	3.1894e-05	LANCL3	LanC like 3
10322	-1.5361	7.066	5.1766e-06	3.1922e-05	SMYD5	SMYD family member 5
22903	1.2289	10.088	5.1986e-06	3.204e-05	BTBD3	BTB domain containing 3
9094	-1.9343	6.7259	5.2123e-06	3.2107e-05	UNC119	unc-119 lipid binding chaperone
9166	0.75432	12.049	5.2232e-06	3.2155e-05	EBAG9	estrogen receptor binding site associated antigen 9
5048	0.76837	13.592	5.2257e-06	3.2155e-05	PAFAH1B1	platelet activating factor acetylhydrolase 1b regulatory subunit 1
127703	1.5013	6.6495	5.2474e-06	3.2271e-05	C1orf216	chromosome 1 open reading frame 216
79034	0.85892	9.0976	5.3139e-06	3.2645e-05	C7orf26	chromosome 7 open reading frame 26
8818	1.0303	9.7988	5.311e-06	3.2645e-05	DPM2	"dolichyl-phosphate mannosyltransferase subunit 2, regulatory"
2914	-1.5093	5.8367	5.3187e-06	3.2657e-05	GRM4	glutamate metabotropic receptor 4
5817	-1.3792	8.6956	5.3626e-06	3.2908e-05	PVR	PVR cell adhesion molecule
5798	-1.5227	8.2467	5.3817e-06	3.3008e-05	PTPRN	protein tyrosine phosphatase receptor type N
57530	-1.0167	6.6494	5.3877e-06	3.3027e-05	CGN	cingulin
3761	-1.0401	7.6138	5.4054e-06	3.3117e-05	KCNJ4	potassium inwardly rectifying channel subfamily J member 4
25771	0.88198	8.1499	5.4192e-06	3.3184e-05	TBC1D22A	TBC1 domain family member 22A
8545	-1.1179	7.0148	5.4345e-06	3.3224e-05	CGGBP1	CGG triplet repeat binding protein 1
116092	0.95769	9.1454	5.4324e-06	3.3224e-05	DNTTIP1	deoxynucleotidyltransferase terminal interacting protein 1
54960	1.3053	6.6747	5.4313e-06	3.3224e-05	GEMIN8	gem nuclear organelle associated protein 8
55657	-0.78248	8.9214	5.453e-06	3.3319e-05	ZNF692	zinc finger protein 692
54985	-1.1112	11.699	5.4607e-06	3.3348e-05	HCFC1R1	host cell factor C1 regulator 1
9026	-1.0196	4.9028	5.4784e-06	3.3438e-05	HIP1R	huntingtin interacting protein 1 related
57171	-1.2787	8.0637	5.4884e-06	3.3481e-05	DOLPP1	dolichyldiphosphatase 1
81624	-0.95418	5.0957	5.5746e-06	3.3989e-05	DIAPH3	diaphanous related formin 3
9022	1.5265	9.5512	5.597e-06	3.4107e-05	CLIC3	chloride intracellular channel 3
353	0.86466	10.439	5.6249e-06	3.4241e-05	APRT	adenine phosphoribosyltransferase
5601	1.003	7.6854	5.6249e-06	3.4241e-05	MAPK9	mitogen-activated protein kinase 9
84870	-0.93859	5.54	5.6394e-06	3.431e-05	RSPO3	R-spondin 3
200185	0.96667	12.399	5.704e-06	3.4685e-05	KRTCAP2	keratinocyte associated protein 2
284312	-1.832	5.2286	5.7133e-06	3.4723e-05	ZSCAN1	zinc finger and SCAN domain containing 1
3557	-1.2193	4.5325	5.7257e-06	3.478e-05	IL1RN	interleukin 1 receptor antagonist
94233	-1.5381	5.3365	5.7936e-06	3.5173e-05	OPN4	opsin 4
57511	0.81124	6.6212	5.8221e-06	3.5327e-05	COG6	component of oligomeric golgi complex 6
6050	1.002	7.9863	5.8384e-06	3.5407e-05	RNH1	ribonuclease/angiogenin inhibitor 1
283578	-1.8286	5.9	5.857e-06	3.5501e-05	TMED8	transmembrane p24 trafficking protein family member 8
64840	-2.0549	8.4907	5.8661e-06	3.5537e-05	PORCN	porcupine O-acyltransferase
8888	0.85554	7.8242	5.9113e-06	3.5792e-05	MCM3AP	minichromosome maintenance complex component 3 associated protein
91608	-1.6039	4.3694	5.9202e-06	3.5827e-05	RASL10B	RAS like family 10 member B
1896	-1.2221	6.1778	5.9254e-06	3.5839e-05	EDA	ectodysplasin A
147991	1.1019	5.0157	5.9458e-06	3.5943e-05	DPY19L3	dpy-19 like C-mannosyltransferase 3
155054	-0.96948	6.0791	6.0078e-06	3.6299e-05	ZNF425	zinc finger protein 425
4761	-1.5588	6.2475	6.0226e-06	3.6369e-05	NEUROD2	neuronal differentiation 2
23498	-1.1503	5.3663	6.0867e-06	3.6737e-05	HAAO	"3-hydroxyanthranilate 3,4-dioxygenase"
133688	-1.7745	4.9975	6.1279e-06	3.6962e-05	UGT3A1	UDP glycosyltransferase family 3 member A1
11082	-0.79616	7.9384	6.1305e-06	3.6962e-05	ESM1	endothelial cell specific molecule 1
10342	0.71871	9.3508	6.1408e-06	3.7005e-05	TFG	trafficking from ER to golgi regulator
6596	1.1048	9.2034	6.153e-06	3.7058e-05	HLTF	helicase like transcription factor
729830	-1.0639	7.1685	6.1929e-06	3.7279e-05	FAM160A1	family with sequence similarity 160 member A1
93	-0.93091	7.196	6.2191e-06	3.7417e-05	ACVR2B	activin A receptor type 2B
6461	-0.81641	6.0863	6.2309e-06	3.7468e-05	SHB	SH2 domain containing adaptor protein B
25973	1.1144	5.2511	6.2384e-06	3.7493e-05	PARS2	"prolyl-tRNA synthetase 2, mitochondrial"
51087	-1.5215	5.3869	6.2443e-06	3.7508e-05	YBX2	Y-box binding protein 2
4055	-1.8472	8.6782	6.2949e-06	3.7793e-05	LTBR	lymphotoxin beta receptor
57478	-0.74849	6.8246	6.3041e-06	3.7828e-05	USP31	ubiquitin specific peptidase 31
7098	1.3563	5.6779	6.3307e-06	3.796e-05	TLR3	toll like receptor 3
55075	1.6547	7.5918	6.3329e-06	3.796e-05	UACA	uveal autoantigen with coiled-coil domains and ankyrin repeats
1912	-1.4543	7.0901	6.3651e-06	3.8133e-05	PHC2	polyhomeotic homolog 2
25770	-3.588	5.4897	6.3845e-06	3.8224e-05	C22orf31	chromosome 22 open reading frame 31
23144	-1.3228	6.796	6.3869e-06	3.8224e-05	ZC3H3	zinc finger CCCH-type containing 3
9693	-0.74603	8.1671	6.4135e-06	3.8363e-05	RAPGEF2	Rap guanine nucleotide exchange factor 2
30819	-3.3403	5.1867	6.5806e-06	3.9342e-05	KCNIP2	potassium voltage-gated channel interacting protein 2
123169	0.99079	8.8035	6.614e-06	3.9521e-05	LEO1	"LEO1 homolog, Paf1/RNA polymerase II complex component"
283659	0.93975	5.4232	6.6347e-06	3.9624e-05	PRTG	protogenin
54499	1.0361	9.7759	6.6475e-06	3.9679e-05	TMCO1	transmembrane and coiled-coil domains 1
5716	1.0902	7.0841	6.6872e-06	3.9895e-05	PSMD10	"proteasome 26S subunit, non-ATPase 10"
4648	-0.75416	4.7337	6.6978e-06	3.9937e-05	MYO7B	myosin VIIB
157506	-1.5088	8.2687	6.7105e-06	3.9992e-05	RDH10	retinol dehydrogenase 10
6790	-1.5991	6.0939	6.7477e-06	4.0193e-05	AURKA	aurora kinase A
1936	0.72037	11.096	6.8017e-06	4.0493e-05	EEF1D	eukaryotic translation elongation factor 1 delta
2890	-0.97876	5.7908	6.809e-06	4.0494e-05	GRIA1	glutamate ionotropic receptor AMPA type subunit 1
90864	1.2921	6.864	6.8064e-06	4.0494e-05	SPSB3	splA/ryanodine receptor domain and SOCS box containing 3
5567	1.338	6.4526	6.8283e-06	4.0587e-05	PRKACB	protein kinase cAMP-activated catalytic subunit beta
30811	-1.0339	5.8525	6.8558e-06	4.073e-05	HUNK	hormonally up-regulated Neu-associated kinase
27238	1.5032	5.1328	6.8669e-06	4.0775e-05	GPKOW	G-patch domain and KOW motifs
53822	-1.1867	5.2657	6.8791e-06	4.0826e-05	FXYD7	FXYD domain containing ion transport regulator 7
9639	0.83325	9.3672	6.8913e-06	4.0877e-05	ARHGEF10	Rho guanine nucleotide exchange factor 10
55631	-0.83548	6.9611	6.9005e-06	4.091e-05	LRRC40	leucine rich repeat containing 40
51022	-1.2882	5.9132	6.9114e-06	4.0953e-05	GLRX2	glutaredoxin 2
83941	-0.78339	7.0834	6.9372e-06	4.1085e-05	TM2D1	TM2 domain containing 1
2572	-1.0776	10.366	6.9617e-06	4.1208e-05	GAD2	glutamate decarboxylase 2
56659	-1.3171	4.8407	6.9663e-06	4.1214e-05	KCNK13	potassium two pore domain channel subfamily K member 13
80312	-1.389	5.188	6.9926e-06	4.1348e-05	TET1	tet methylcytosine dioxygenase 1
51035	-0.82606	7.3274	7.0275e-06	4.1533e-05	UBXN1	UBX domain protein 1
28231	-2.1671	5.5434	7.0703e-06	4.1764e-05	SLCO4A1	solute carrier organic anion transporter family member 4A1
4209	-0.8342	5.5374	7.0757e-06	4.1774e-05	MEF2D	myocyte enhancer factor 2D
6277	0.94553	13.539	7.0802e-06	4.1779e-05	S100A6	S100 calcium binding protein A6
5026	-1.4101	4.9249	7.1211e-06	4.1998e-05	P2RX5	purinergic receptor P2X 5
84910	-1.6167	7.7699	7.1256e-06	4.2003e-05	TMEM87B	transmembrane protein 87B
55743	0.83527	9.1092	7.1985e-06	4.2411e-05	CHFR	checkpoint with forkhead and ring finger domains
10345	-2.4954	6.1422	7.204e-06	4.2422e-05	TRDN	triadin
284339	-1.3134	7.8021	7.2178e-06	4.2478e-05	TMEM145	transmembrane protein 145
23380	1.4373	8.2292	7.221e-06	4.2478e-05	SRGAP2	SLIT-ROBO Rho GTPase activating protein 2
283080	-1.1495	7.4204	7.2716e-06	4.2753e-05	C10orf126	chromosome 10 open reading frame 126
3561	-1.1135	6.0367	7.2792e-06	4.2776e-05	IL2RG	interleukin 2 receptor subunit gamma
5681	1.0206	8.7261	7.296e-06	4.2852e-05	PSKH1	protein serine kinase H1
56474	0.94913	10.906	7.3568e-06	4.3187e-05	CTPS2	CTP synthase 2
1308	-1.0642	6.3709	7.3823e-06	4.3314e-05	COL17A1	collagen type XVII alpha 1 chain
1553	-0.88424	8.4035	7.3881e-06	4.3326e-05	CYP2A13	cytochrome P450 family 2 subfamily A member 13
115950	0.75126	8.1475	7.404e-06	4.3397e-05	ZNF653	zinc finger protein 653
2172	-1.2281	6.1601	7.4329e-06	4.3544e-05	FABP6	fatty acid binding protein 6
8322	1.6235	11.815	7.4489e-06	4.3615e-05	FZD4	frizzled class receptor 4
8427	1.1046	5.7603	7.4536e-06	4.362e-05	ZNF282	zinc finger protein 282
9358	1.7695	6.7782	7.5122e-06	4.394e-05	ITGBL1	integrin subunit beta like 1
10753	-1.1853	5.4352	7.544e-06	4.4104e-05	CAPN9	calpain 9
1005	-0.81106	6.3293	7.5626e-06	4.419e-05	CDH7	cadherin 7
146691	-1.3488	5.2426	7.5863e-06	4.4305e-05	TOM1L2	target of myb1 like 2 membrane trafficking protein
10882	-1.6025	6.8538	7.6279e-06	4.4525e-05	C1QL1	complement C1q like 1
9910	-1.9938	6.8711	7.656e-06	4.4667e-05	RABGAP1L	RAB GTPase activating protein 1 like
4359	-1.1049	8.3635	7.6616e-06	4.4676e-05	MPZ	myelin protein zero
1352	-2.735	7.8165	7.6716e-06	4.4711e-05	COX10	cytochrome c oxidase assembly factor heme A:farnesyltransferase COX10
51510	0.98008	9.2311	7.7062e-06	4.489e-05	CHMP5	charged multivesicular body protein 5
29954	1.1077	6.1042	7.7271e-06	4.4989e-05	POMT2	protein O-mannosyltransferase 2
4129	1.2723	10.141	7.7354e-06	4.5015e-05	MAOB	monoamine oxidase B
824	0.97804	9.9754	7.7845e-06	4.5277e-05	CAPN2	calpain 2
3661	0.93169	6.2623	7.8116e-06	4.5411e-05	IRF3	interferon regulatory factor 3
9727	0.89306	7.7722	7.8173e-06	4.5421e-05	RAB11FIP3	RAB11 family interacting protein 3
130106	-2.3876	5.6199	7.8438e-06	4.5528e-05	CIB4	calcium and integrin binding family member 4
8642	1.3917	5.3307	7.8419e-06	4.5528e-05	DCHS1	dachsous cadherin-related 1
285973	-0.83919	6.675	7.8767e-06	4.5696e-05	ATG9B	autophagy related 9B
8673	0.92984	8.5182	7.8998e-06	4.5807e-05	VAMP8	vesicle associated membrane protein 8
10221	-1.2101	4.8613	7.9254e-06	4.5932e-05	TRIB1	tribbles pseudokinase 1
11176	-2.0069	10.468	7.9428e-06	4.5986e-05	BAZ2A	bromodomain adjacent to zinc finger domain 2A
668	-0.7583	7.4398	7.9413e-06	4.5986e-05	FOXL2	forkhead box L2
817	-0.7356	7.1936	7.9633e-06	4.6081e-05	CAMK2D	calcium/calmodulin dependent protein kinase II delta
89944	-0.81725	6.6324	8.0277e-06	4.643e-05	GLB1L2	galactosidase beta 1 like 2
114790	0.99686	6.9978	8.1146e-06	4.6909e-05	STK11IP	serine/threonine kinase 11 interacting protein
79465	-1.3652	5.7728	8.1425e-06	4.7025e-05	ULBP3	UL16 binding protein 3
1747	-1.3297	5.1507	8.1471e-06	4.7025e-05	DLX3	distal-less homeobox 3
6522	0.9948	7.3137	8.1449e-06	4.7025e-05	SLC4A2	solute carrier family 4 member 2
202243	1.2349	5.093	8.1666e-06	4.7089e-05	CCDC125	coiled-coil domain containing 125
54431	1.9234	5.7064	8.1655e-06	4.7089e-05	DNAJC10	DnaJ heat shock protein family (Hsp40) member C10
1660	1.4658	7.5669	8.178e-06	4.7131e-05	DHX9	DExH-box helicase 9
78990	-0.84601	9.0543	8.1956e-06	4.7209e-05	OTUB2	"OTU deubiquitinase, ubiquitin aldehyde binding 2"
1562	-1.1992	8.8757	8.256e-06	4.7532e-05	CYP2C18	cytochrome P450 family 2 subfamily C member 18
5364	1.3548	5.4233	8.2672e-06	4.7573e-05	PLXNB1	plexin B1
81788	-0.82657	7.3567	8.2811e-06	4.7629e-05	NUAK2	NUAK family kinase 2
4861	-1.3766	5.169	8.2897e-06	4.7654e-05	NPAS1	neuronal PAS domain protein 1
25825	1.4097	8.464	8.3206e-06	4.7807e-05	BACE2	beta-secretase 2
129531	1.0911	7.7188	8.3652e-06	4.804e-05	MITD1	microtubule interacting and trafficking domain containing 1
26123	1.4957	5.6311	8.3847e-06	4.8128e-05	TCTN3	tectonic family member 3
596	1.481	6.768	8.3999e-06	4.819e-05	BCL2	BCL2 apoptosis regulator
55734	1.5282	4.3674	8.4251e-06	4.831e-05	ZFP64	ZFP64 zinc finger protein
7476	-1.683	5.8111	8.4401e-06	4.8372e-05	WNT7A	Wnt family member 7A
23398	1.0038	7.2589	8.5169e-06	4.8787e-05	PPWD1	peptidylprolyl isomerase domain and WD repeat containing 1
64063	-1.3292	6.0698	8.5338e-06	4.884e-05	PRSS22	serine protease 22
443	1.4234	6.0937	8.5347e-06	4.884e-05	ASPA	aspartoacylase
7293	-1.4501	7.3518	8.5602e-06	4.8945e-05	TNFRSF4	TNF receptor superfamily member 4
2838	-0.80234	6.7837	8.5616e-06	4.8945e-05	GPR15	G protein-coupled receptor 15
3827	-1.2404	6.0355	8.5681e-06	4.8957e-05	KNG1	kininogen 1
60487	1.8346	5.6842	8.5747e-06	4.897e-05	TRMT11	tRNA methyltransferase 11 homolog
284498	-1.6347	6.7829	8.6188e-06	4.9198e-05	C1orf167	chromosome 1 open reading frame 167
4772	1.1634	5.3119	8.6546e-06	4.9377e-05	NFATC1	nuclear factor of activated T cells 1
1763	-0.79432	8.3387	8.6736e-06	4.9461e-05	DNA2	DNA replication helicase/nuclease 2
55715	1.3893	4.566	8.6784e-06	4.9463e-05	DOK4	docking protein 4
146556	0.76387	8.402	8.759e-06	4.9898e-05	C16orf89	chromosome 16 open reading frame 89
9071	1.2176	7.3119	8.7936e-06	5.007e-05	CLDN10	claudin 10
83468	1.4235	8.9716	8.8003e-06	5.0083e-05	GLT8D2	glycosyltransferase 8 domain containing 2
54880	-0.8256	5.3474	8.823e-06	5.0187e-05	BCOR	BCL6 corepressor
[truncated: 9,367 more rows]
