# Supplementary material for: Mendelian randomization reveals interactions of the blood proteome and immunome in mitral valve prolapse
Source: Commun Med (Lond). 2024 Jun 6;4:108. doi: 10.1038/s43856-024-00530-x (PMC11156961; doi:10.1038/s43856-024-00530-x)
Supplement: Supplementary file 17 — Supplementary Data 15 [file 43856_2024_530_MOESM17_ESM.xlsx]

## Sheet: SD15
Supplementary Data 15. Input Table principal component analysis for deconvoluted immune cells (Figure 5a)
cell_type	B cells naive	B cells memory	Plasma cells	T cells CD8	T cells CD4 naive	T cells CD4 memory resting	T cells CD4 memory activated	T cells follicular helper	T cells regulatory (Tregs)	T cells gamma delta	NK cells resting	NK cells activated	Monocytes	Macrophages M0	Macrophages M1	Macrophages M2	Dendritic cells resting	Dendritic cells activated	Mast cells resting	Mast cells activated	Eosinophils	Neutrophils
sample 1	0	0.034185	0.116492	0	0.033037	0	0.131451	0	0.125028	0.036197	0	0	0.018177	0.154381	0.018493	0.091535	0	0.042171	0.075695	0	0.123158	0
sample 2	0	0.056843	0.093179	0	0.069306	0	0.169457	0	0.090231	0	0	0	0	0.160629	0.020226	0.105044	0	0.05224	0.075753	0	0.107092	0
sample 3	0	0.023245	0.120441	0	0.06536	0	0.147544	0	0.082649	0.015009	0	0	0	0.155626	0.007204	0.119831	0	0.06681	0.043646	0.025849	0.126786	0
sample 4	0	0.059725	0.11855	0	0.070187	0	0.113624	0	0.106465	0.032303	0	0.018753	0	0.072882	0.016243	0.114103	0	0.074747	0.077056	0.024495	0.100867	0
sample 5	0	0.029458	0.120615	0	0.077117	0	0.130082	0	0.035004	0.063449	0	0	0	0.085115	0.008593	0.120736	0	0.103798	0.11405	0	0.111983	0
sample 6	0	0.060915	0.132657	0	0.109625	0	0.107786	0	0.021568	0.045851	0	0.014822	0	0.086134	0.014598	0.131047	0	0.093073	0.119213	0	0.062711	0
sample 7	0.015622	0.047634	0.121478	0	0.086432	0	0.125777	0	0.08209	0	0	0	0.006356	0.162656	0.052684	0.076254	0	0.050291	0.13504	0	0.030658	0.007028
sample 8	0	0.030218	0.088015	0	0.06327	0	0.098583	0	0.147817	0	0	0	0	0.188691	0.076191	0.085352	0	0.020215	0.130682	0	0.070966	0
sample 9	0	0.020815	0.115276	0	0.076585	0	0.079963	0.008612	0.096888	0.016251	0	0	0	0.170813	0.095717	0.052101	0	0.062846	0.113912	0	0.090219	0
sample 10	0	0.013053	0.113482	0	0.030305	0	0.158907	0	0.085066	0	0	0	0.034546	0.160246	0.034578	0.089785	0	0.042669	0.090242	0.007008	0.140115	0
sample 11	0	0.012885	0.111361	0	0.037075	0	0.186172	0.010634	0.067629	0	0	0	0.032247	0.158881	0.02521	0.08002	0	0.057289	0.089877	0	0.130721	0
sample 12	0	0.019651	0.114316	0	0.027184	0	0.128781	0	0.109701	0	0	0	0.034803	0.194592	0.034633	0.071403	0	0.034017	0.095679	0	0.135239	0
sample 13	0.00229	0.013003	0.114122	0	0.153358	0	0.072605	0	0.03771	0	0	0.033482	0	0.14072	0	0.194334	0	0.117312	0.102205	0	0.018859	0
sample 14	0	0	0.117193	0	0.175999	0	0.105708	0	0	0	0	0	0	0.155974	0	0.195985	0	0.123352	0.119687	0	0.006101	0
sample 15	0.020478	0	0.134414	0	0.127859	0	0.065036	0	0.034311	0	0	0.02123	0	0.12032	0	0.184297	0	0.149232	0.098793	0	0.044033	0
sample 16	0	0.021388	0.1333	0	0.143059	0	0.107734	0	0.002845	0	0	0.021927	0	0.103567	0	0.18211	0	0.150586	0.109625	0	0.02386	0
sample 17	0.00648	0	0.118334	0	0.156839	0	0.096515	0	0	0	0	0.038695	0	0.116964	0	0.202296	0	0.142739	0.094036	0	0.027102	0
sample 18	0.007047	0	0.139173	0	0.141417	0	0.098881	0	0.017013	0	0	0.025943	0	0.118581	0	0.208474	0	0.13745	0.096071	0	0.009951	0
sample 19	0	0	0.127001	0	0.116694	0	0.129897	0.003254	0.010202	0.01097	0	0.008032	0	0.144346	0	0.183272	0	0.125134	0.141198	0	0	0
sample 20	0.014124	0	0.1175	0	0.127656	0	0.107505	0	0	3.8e-05	0	0	0	0.135981	0.004233	0.219099	0	0.131619	0.142245	0	0	0
sample 21	0.031312	0.010913	0.091575	0	0.141919	0	0.070104	0	0.035873	0	0	0.010843	0	0.160723	0.003648	0.20159	0	0.112251	0.129248	0	0	0
sample 22	0	0	0.129336	0	0.148171	0	0.103475	0	0.03865	0	0	0	0	0.16342	0	0.195822	0	0.111077	0.094464	0	0.015587	0
sample 23	0	0.038066	0.133525	0	0.104891	0	0.082207	0	0.043135	0.008262	0	0.00014	0	0.161029	0	0.182057	0	0.117866	0.113556	0	0.015266	0
sample 24	0	0.005256	0.11327	0	0.139182	0	0.06259	0	0.068124	0	0.002506	0	0	0.15833	0.003524	0.206558	0	0.102938	0.101263	0	0.036458	0
