# Supplementary material for: Mendelian randomization reveals interactions of the blood proteome and immunome in mitral valve prolapse
Source: Commun Med (Lond). 2024 Jun 6;4:108. doi: 10.1038/s43856-024-00530-x (PMC11156961; doi:10.1038/s43856-024-00530-x)
Supplement: Supplementary file 18 — Supplementary Data 16 [file 43856_2024_530_MOESM18_ESM.xlsx]

## Sheet: SD16
Supplementary Data 16. Input Table Immune cell type proportion enrichment (Figure 5b)
Cell Type	Mean CTL	SD CTL	Mean MVP	SD MVP	P-value	log P-value	FDR
Macrophages M2	0.0947676	0.0236426	0.196325	0.0119063	5.46243e-12	11.2626	1.20173e-10
T cells CD4 naive	0.0621236	0.0254349	0.139754	0.0188662	2.16211e-08	7.66512	2.37832e-07
Dendritic cells activated	0.0583472	0.0239114	0.126796	0.0155869	3.13977e-08	7.5031	2.3025e-07
Eosinophils	0.102543	0.0334433	0.0164348	0.0144556	4.01312e-08	7.39652	2.20722e-07
T cells regulatory (Tregs)	0.0875113	0.0350987	0.0239886	0.0221106	2.52763e-05	4.59729	0.000111216
B cells memory	0.0340522	0.0178602	0.0073855	0.0119382	0.000289923	3.53772	0.00106305
Macrophages M1	0.0336975	0.0277989	0.000950417	0.00172693	0.000504949	3.29675	0.00158698
T cells CD4 memory activated	0.131511	0.0303045	0.0918547	0.0210081	0.00117546	2.92979	0.00323253
T cells gamma delta	0.0174217	0.0220103	0.00160583	0.00378584	0.0225528	1.6468	0.0551291
Monocytes	0.0105107	0.0150443	0	0	0.0242187	1.61585	0.0532811
NK cells activated	0.00279792	0.00658805	0.0133577	0.0143459	0.0301892	1.52015	0.0603784
B cells naive	0.00130183	0.00450968	0.00681092	0.010178	0.100532	0.997696	0.184308
Mast cells activated	0.00477933	0.00973832	0	0	0.103209	0.986284	0.174661
Plasma cells	0.113822	0.012186	0.122395	0.0131676	0.112046	0.950603	0.176072
Mast cells resting	0.0967371	0.0267968	0.111866	0.0175844	0.116251	0.934605	0.170501
T cells follicular helper	0.00160383	0.00377047	0.000271167	0.000939349	0.247476	0.606467	0.340279
NK cells resting	0	0	0.000208833	0.00072342	0.328183	0.483884	0.412573
Neutrophils	0.000585667	0.00202881	0	0	0.328183	0.483884	0.412573
Macrophages M0	0.145887	0.0409652	0.139996	0.0207824	0.661201	0.179666	0.765602
T cells CD8	0	0	0	0	NA	NA	NA
T cells CD4 memory resting	0	0	0	0	NA	NA	NA
Dendritic cells resting	0	0	0	0	NA	NA	NA
