# Supplementary material for: Mendelian randomization reveals interactions of the blood proteome and immunome in mitral valve prolapse
Source: Commun Med (Lond). 2024 Jun 6;4:108. doi: 10.1038/s43856-024-00530-x (PMC11156961; doi:10.1038/s43856-024-00530-x)
Supplement: Supplementary file 19 — Supplementary Data 17 [file 43856_2024_530_MOESM19_ESM.xlsx]

## Sheet: SD17
Supplementary Data 17. Correlation Matrix for cytokines activity (Figure 5c)
Genes	EGF	GDF11	TGFB1	IL1B	IL17A	VEGFA	IFN1	IL13	WNT3A	LIF	IFNG	IL27	HGF	IL6	IL36	TWEAK	TGFB3	BMP6	CXCL12	BDNF	TNFA	GCSF	IL10	IL12	IL21	GMCSF	IL2	IL15	BMP2	Activin A	IFNL	MCSF	TRAIL	CD40L	IL4	LTA	IL22	IL1A	BMP4	FGF2	NO	IL3	OSM
EGF	1	-0.426195	-0.130411	0.370922	0.58958	0.700867	-0.147446	-0.608479	-0.780004	-0.555271	-0.254038	-0.0676319	0.809767	0.056665	0.308118	0.280948	-0.158429	-0.472489	0.1826	-0.292013	0.669403	0.400443	0.470249	0.383709	0.270677	-0.017238	-0.193336	-0.865166	0.333445	-0.277537	-0.621566	-0.317894	0.352736	0.331574	0.302829	-0.332804	0.291827	0.315622	-0.478279	0.155392	0.1727	-0.446534	-0.606621
GDF11	-0.426195	1	0.880944	-0.826669	-0.911985	-0.351925	0.78841	-0.155675	0.768414	-0.122405	0.478158	-0.550767	-0.347621	-0.565641	-0.665308	-0.620726	0.866437	0.929591	0.506231	0.347122	-0.261484	-0.405973	-0.698569	-0.917085	-0.871774	-0.425042	-0.00289786	0.663633	0.172726	0.796821	0.848334	0.862655	0.547885	-0.83938	-0.947644	-0.656276	-0.896365	-0.198726	0.794769	0.346485	0.611515	0.312849	0.175701
TGFB1	-0.130411	0.880944	1	-0.860395	-0.80508	-0.221433	0.942184	-0.312823	0.597679	-0.428453	0.583334	-0.548733	-0.153333	-0.717526	-0.733764	-0.644412	0.850332	0.801813	0.455307	0.521783	-0.302648	-0.449386	-0.694119	-0.833093	-0.779737	-0.317806	-0.0558563	0.37165	0.242045	0.774979	0.798734	0.862319	0.715772	-0.877922	-0.846071	-0.748507	-0.761389	-0.349234	0.749327	0.527123	0.813431	0.333389	-0.189186
IL1B	0.370922	-0.826669	-0.860395	1	0.881699	0.18538	-0.930399	0.0301838	-0.595669	0.381383	-0.758669	0.497373	0.521497	0.831824	0.877933	0.907183	-0.886761	-0.744201	-0.173631	-0.764009	0.55898	0.655264	0.885921	0.89478	0.778748	0.511601	0.366554	-0.406053	-0.170673	-0.871995	-0.815749	-0.954184	-0.684649	0.974137	0.829024	0.61979	0.805125	0.171225	-0.94116	-0.720279	-0.807007	-0.31985	0.215271
IL17A	0.58958	-0.911985	-0.80508	0.881699	1	0.488439	-0.790391	0.0351922	-0.82415	0.0925562	-0.530372	0.550954	0.622337	0.598452	0.828591	0.716994	-0.842858	-0.88267	-0.340721	-0.525549	0.496565	0.536992	0.881238	0.844968	0.838378	0.366783	0.148406	-0.708396	-0.153691	-0.8226	-0.90126	-0.907783	-0.490728	0.91083	0.88609	0.487997	0.855536	0.249178	-0.914011	-0.420658	-0.605705	-0.524811	-0.191592
VEGFA	0.700867	-0.351925	-0.221433	0.18538	0.488439	1	-0.179023	-0.167865	-0.807252	-0.360069	-0.0131541	0.0409593	0.419177	-0.136866	0.299364	-0.10523	-0.0171524	-0.308282	-0.19347	-0.180476	0.504222	0.0417505	0.286937	0.130167	0.187465	-0.516768	-0.597292	-0.769947	0.486855	-0.200854	-0.583578	-0.207419	0.339063	0.231472	0.159175	-0.310079	0.101105	0.68971	-0.273888	0.44122	0.151392	-0.745737	-0.597578
IFN1	-0.147446	0.78841	0.942184	-0.930399	-0.790391	-0.179023	1	-0.212494	0.540629	-0.523012	0.747236	-0.463993	-0.281277	-0.833716	-0.839152	-0.776023	0.845506	0.683524	0.290692	0.732189	-0.457028	-0.573554	-0.758325	-0.833715	-0.757489	-0.346737	-0.22955	0.267469	0.175684	0.795076	0.783605	0.89115	0.732878	-0.928132	-0.776796	-0.698256	-0.711617	-0.303022	0.807847	0.6796	0.854494	0.325009	-0.345811
IL13	-0.608479	-0.155675	-0.312823	0.0301838	0.0351922	-0.167865	-0.212494	1	0.173899	0.537543	0.234914	0.678812	-0.56411	0.0171787	0.187568	-0.113543	-0.315208	-0.0344185	-0.793734	0.19315	-0.571472	-0.460291	-0.061226	0.0313498	0.29357	0.0925804	0.0423769	0.283544	-0.423646	-0.307491	0.0413242	-0.220374	-0.610742	0.150518	0.243204	0.606293	0.214878	-0.181946	-0.0759048	-0.126108	-0.46778	-0.196934	0.133991
WNT3A	-0.780004	0.768414	0.597679	-0.595669	-0.82415	-0.807252	0.540629	0.173899	1	0.279683	0.342957	-0.263878	-0.592278	-0.244162	-0.531873	-0.321916	0.468873	0.75242	0.237073	0.366139	-0.53856	-0.41172	-0.589654	-0.638565	-0.600169	0.082985	0.349769	0.914531	-0.152617	0.558085	0.898564	0.584478	0.0120125	-0.625834	-0.634503	-0.0816949	-0.528995	-0.489389	0.630874	-0.0452727	0.184847	0.624484	0.502842
LIF	-0.555271	-0.122405	-0.428453	0.381383	0.0925562	-0.360069	-0.523012	0.537543	0.279683	1	-0.379558	0.270197	-0.372953	0.603033	0.467623	0.403907	-0.460061	0.0675731	-0.265162	-0.37957	-0.072266	-0.0244788	0.171469	0.173659	0.253243	0.355697	0.421992	0.533091	-0.0800218	-0.359667	0.0454651	-0.434289	-0.748333	0.348594	0.167779	0.660311	0.270193	-0.0651204	-0.257813	-0.634148	-0.752026	0.102537	0.81293
IFNG	-0.254038	0.478158	0.583334	-0.758669	-0.530372	-0.0131541	0.747236	0.234914	0.342957	-0.379558	1	0.0624945	-0.402194	-0.859522	-0.642146	-0.728949	0.590671	0.404647	-0.146198	0.764512	-0.542798	-0.774781	-0.525871	-0.695279	-0.575703	-0.335632	-0.362751	0.113958	-0.016605	0.454306	0.583947	0.600367	0.404827	-0.678967	-0.492043	-0.379283	-0.442305	-0.155366	0.604013	0.66367	0.528938	-0.0297704	-0.474626
IL27	-0.0676319	-0.550767	-0.548733	0.497373	0.550954	0.0409593	-0.463993	0.678812	-0.263878	0.270197	0.0624945	1	0.0990702	0.201766	0.523652	0.381582	-0.63676	-0.490789	-0.625173	-0.16668	-0.111529	-0.0273218	0.554683	0.438906	0.542372	0.37892	0.261398	-0.211022	-0.546603	-0.751753	-0.403807	-0.639013	-0.713875	0.607879	0.646989	0.613844	0.60787	-0.173105	-0.629033	-0.368138	-0.632074	-0.485081	-0.129775
HGF	0.809767	-0.347621	-0.153333	0.521497	0.622337	0.419177	-0.281277	-0.56411	-0.592278	-0.372953	-0.402194	0.0990702	1	0.279288	0.483904	0.566356	-0.293541	-0.441223	0.36313	-0.551642	0.720554	0.692583	0.712188	0.433805	0.316147	0.152769	0.289778	-0.621807	-0.0105911	-0.382541	-0.587132	-0.426073	0.0756258	0.51874	0.371576	-0.208558	0.338317	0.0766058	-0.630725	-0.273494	-0.0500236	-0.403735	-0.308601
IL6	0.056665	-0.565641	-0.717526	0.831824	0.598452	-0.136866	-0.833716	0.0171787	-0.244162	0.603033	-0.859522	0.201766	0.279288	1	0.772727	0.835718	-0.786312	-0.521982	-0.0134387	-0.685267	0.374582	0.64599	0.656857	0.733064	0.661634	0.50626	0.546896	0.0116203	-0.22977	-0.572426	-0.528943	-0.769727	-0.710135	0.783385	0.622162	0.634	0.648897	0.0316128	-0.686749	-0.852414	-0.803616	0.0414104	0.598662
IL36	0.308118	-0.665308	-0.733764	0.877933	0.828591	0.299364	-0.839152	0.187568	-0.531873	0.467623	-0.642146	0.523652	0.483904	0.772727	1	0.774208	-0.823891	-0.583734	-0.267503	-0.70231	0.505782	0.46582	0.847865	0.681244	0.746557	0.337908	0.407805	-0.286496	-0.151384	-0.794845	-0.710868	-0.906171	-0.667777	0.898217	0.685693	0.54006	0.732485	0.18683	-0.882425	-0.654923	-0.806023	-0.462189	0.215151
TWEAK	0.280948	-0.620726	-0.644412	0.907183	0.716994	-0.10523	-0.776023	-0.113543	-0.321916	0.403907	-0.728949	0.381582	0.566356	0.835718	0.774208	1	-0.804228	-0.581438	0.0814834	-0.749914	0.536206	0.692643	0.840882	0.77199	0.619608	0.706484	0.658597	-0.184506	-0.236741	-0.726628	-0.566733	-0.843083	-0.669002	0.845888	0.68097	0.555295	0.733372	-0.0627861	-0.848915	-0.857486	-0.749724	-0.0805569	0.365406
TGFB3	-0.158429	0.866437	0.850332	-0.886761	-0.842858	-0.0171524	0.845506	-0.315208	0.468873	-0.460061	0.590671	-0.63676	-0.293541	-0.786312	-0.823891	-0.804228	1	0.800336	0.465524	0.447666	-0.157578	-0.439557	-0.757709	-0.884929	-0.918412	-0.656907	-0.429762	0.303701	0.39197	0.850063	0.680885	0.946988	0.834486	-0.902623	-0.930129	-0.848262	-0.949185	0.0833665	0.852115	0.69975	0.858562	0.158349	-0.177737
BMP6	-0.472489	0.929591	0.801813	-0.744201	-0.88267	-0.308282	0.683524	-0.0344185	0.75242	0.0675731	0.404647	-0.490789	-0.441223	-0.521982	-0.583734	-0.581438	0.800336	1	0.357615	0.25136	-0.247161	-0.510616	-0.711475	-0.86373	-0.81592	-0.384416	-0.0365954	0.690707	0.362174	0.669301	0.836756	0.773923	0.449062	-0.781745	-0.921158	-0.543024	-0.846845	-0.161436	0.726236	0.335106	0.515899	0.284195	0.254062
CXCL12	0.1826	0.506231	0.455307	-0.173631	-0.340721	-0.19347	0.290692	-0.793734	0.237073	-0.265162	-0.146198	-0.625173	0.36313	-0.0134387	-0.267503	0.0814834	0.465524	0.357615	1	-0.272201	0.460066	0.440466	-0.0681345	-0.296978	-0.560061	-0.114149	0.214721	0.179266	0.174214	0.426525	0.233514	0.381597	0.470875	-0.274325	-0.500195	-0.610751	-0.503531	0.0170614	0.226867	-0.109544	0.372374	0.264356	0.239007
BDNF	-0.292013	0.347122	0.521783	-0.764009	-0.525549	-0.180476	0.732189	0.19315	0.366139	-0.37957	0.764512	-0.16668	-0.551642	-0.685267	-0.70231	-0.749914	0.447666	0.25136	-0.272201	1	-0.787468	-0.696711	-0.682006	-0.503515	-0.312581	-0.154781	-0.345428	0.134167	-0.0980634	0.556055	0.58103	0.615435	0.381463	-0.704561	-0.334535	-0.17437	-0.28053	-0.303652	0.691826	0.656311	0.554883	0.343264	-0.420256
TNFA	0.669403	-0.261484	-0.302648	0.55898	0.496565	0.504222	-0.457028	-0.571472	-0.53856	-0.072266	-0.542798	-0.111529	0.720554	0.374582	0.505782	0.536206	-0.157578	-0.247161	0.460066	-0.787468	1	0.619506	0.618818	0.317116	0.0808741	-0.0642344	0.0487187	-0.435921	0.376553	-0.312063	-0.572487	-0.397232	0.0951547	0.479774	0.137291	-0.236664	0.120008	0.594953	-0.527715	-0.243285	-0.159898	-0.471259	0.0291868
GCSF	0.400443	-0.405973	-0.449386	0.655264	0.536992	0.0417505	-0.573554	-0.460291	-0.41172	-0.0244788	-0.774781	-0.0273218	0.692583	0.64599	0.46582	0.692643	-0.439557	-0.510616	0.440466	-0.696711	0.619506	1	0.633166	0.614226	0.410847	0.24126	0.377737	-0.304225	-0.244038	-0.352156	-0.621719	-0.457174	-0.206657	0.63022	0.474731	0.130201	0.325017	0.122229	-0.565015	-0.613003	-0.315538	-0.0619709	0.22591
IL10	0.470249	-0.698569	-0.694119	0.885921	0.881238	0.286937	-0.758325	-0.061226	-0.589654	0.171469	-0.525871	0.554683	0.712188	0.656857	0.847865	0.840882	-0.757709	-0.711475	-0.0681345	-0.682006	0.618818	0.633166	1	0.714284	0.637371	0.41302	0.424115	-0.473605	-0.255575	-0.789069	-0.747747	-0.864377	-0.555949	0.910266	0.733987	0.407156	0.73235	0.175576	-0.921654	-0.630499	-0.678653	-0.493821	0.0337482
IL12	0.383709	-0.917085	-0.833093	0.89478	0.844968	0.130167	-0.833715	0.0313498	-0.638565	0.173659	-0.695279	0.438906	0.433805	0.733064	0.681244	0.77199	-0.884929	-0.86373	-0.296978	-0.503515	0.317116	0.614226	0.714284	1	0.88037	0.552705	0.23449	-0.513702	-0.262044	-0.795267	-0.826022	-0.860642	-0.600994	0.882366	0.930329	0.667933	0.854332	0.020059	-0.822199	-0.571033	-0.652286	-0.14284	0.0179878
IL21	0.270677	-0.871774	-0.779737	0.778748	0.838378	0.187465	-0.757489	0.29357	-0.600169	0.253243	-0.575703	0.542372	0.316147	0.661634	0.746557	0.619608	-0.918412	-0.81592	-0.560061	-0.312581	0.0808741	0.410847	0.637371	0.88037	1	0.490664	0.251883	-0.449383	-0.348102	-0.761099	-0.740053	-0.834853	-0.65579	0.828318	0.932186	0.734398	0.895383	-0.0684316	-0.763591	-0.485071	-0.660771	-0.218259	-0.0452113
GMCSF	-0.017238	-0.425042	-0.317806	0.511601	0.366783	-0.516768	-0.346737	0.0925804	0.082985	0.355697	-0.335632	0.37892	0.152769	0.50626	0.337908	0.706484	-0.656907	-0.384416	-0.114149	-0.154781	-0.0642344	0.24126	0.41302	0.552705	0.490664	1	0.69985	0.0477195	-0.380877	-0.514083	-0.0996741	-0.546666	-0.630362	0.447342	0.542884	0.644327	0.670203	-0.554196	-0.507798	-0.651262	-0.533373	0.300624	0.250787
IL2	-0.193336	-0.00289786	-0.0558563	0.366554	0.148406	-0.597292	-0.22955	0.0423769	0.349769	0.421992	-0.362751	0.261398	0.289778	0.546896	0.407805	0.658597	-0.429762	-0.0365954	0.214721	-0.345428	0.0487187	0.377737	0.424115	0.23449	0.251883	0.69985	1	0.395071	-0.498547	-0.281394	0.090652	-0.348498	-0.5715	0.352342	0.232046	0.37948	0.343094	-0.576266	-0.38251	-0.807133	-0.476589	0.248273	0.510064
IL15	-0.865166	0.663633	0.37165	-0.406053	-0.708396	-0.769947	0.267469	0.283544	0.914531	0.533091	0.113958	-0.211022	-0.621807	0.0116203	-0.286496	-0.184506	0.303701	0.690707	0.179266	0.134167	-0.435921	-0.304225	-0.473605	-0.513702	-0.449383	0.0477195	0.395071	1	-0.157245	0.426858	0.758906	0.408424	-0.18596	-0.433012	-0.540665	0.0819765	-0.436356	-0.363578	0.507795	-0.230709	-0.0614018	0.551026	0.737727
BMP2	0.333445	0.172726	0.242045	-0.170673	-0.153691	0.486855	0.175684	-0.423646	-0.152617	-0.0800218	-0.016605	-0.546603	-0.0105911	-0.22977	-0.151384	-0.236741	0.39197	0.362174	0.174214	-0.0980634	0.376553	-0.244038	-0.255575	-0.262044	-0.348102	-0.380877	-0.498547	-0.157245	1	0.24001	0.094902	0.222211	0.533324	-0.293837	-0.423382	-0.46213	-0.309514	0.507252	0.223272	0.487399	0.383602	-0.0534954	-0.103971
Activin A	-0.277537	0.796821	0.774979	-0.871995	-0.8226	-0.200854	0.795076	-0.307491	0.558085	-0.359667	0.454306	-0.751753	-0.382541	-0.572426	-0.794845	-0.726628	0.850063	0.669301	0.426525	0.556055	-0.312063	-0.352156	-0.789069	-0.795267	-0.761099	-0.514083	-0.281394	0.426858	0.24001	1	0.727299	0.914845	0.724677	-0.893412	-0.824177	-0.675476	-0.784144	0.00617838	0.900574	0.563218	0.774	0.443568	-0.0115073
IFNL	-0.621566	0.848334	0.798734	-0.815749	-0.90126	-0.583578	0.783605	0.0413242	0.898564	0.0454651	0.583947	-0.403807	-0.587132	-0.528943	-0.710868	-0.566733	0.680885	0.836756	0.233514	0.58103	-0.572487	-0.621719	-0.747747	-0.826022	-0.740053	-0.0996741	0.090652	0.758906	0.094902	0.727299	1	0.77159	0.315569	-0.847621	-0.791153	-0.33014	-0.637199	-0.417771	0.807785	0.30513	0.475594	0.57409	0.231399
MCSF	-0.317894	0.862655	0.862319	-0.954184	-0.907783	-0.207419	0.89115	-0.220374	0.584478	-0.434289	0.600367	-0.639013	-0.426073	-0.769727	-0.906171	-0.843083	0.946988	0.773923	0.381597	0.615435	-0.397232	-0.457174	-0.864377	-0.860642	-0.834853	-0.546666	-0.348498	0.408424	0.222211	0.914845	0.77159	1	0.758655	-0.954177	-0.870251	-0.710823	-0.895647	-0.096007	0.9411	0.66283	0.853629	0.366638	-0.130916
TRAIL	0.352736	0.547885	0.715772	-0.684649	-0.490728	0.339063	0.732878	-0.610742	0.0120125	-0.748333	0.404827	-0.713875	0.0756258	-0.710135	-0.667777	-0.669002	0.834486	0.449062	0.470875	0.381463	0.0951547	-0.206657	-0.555949	-0.600994	-0.65579	-0.630362	-0.5715	-0.18596	0.533324	0.724677	0.315569	0.758655	1	-0.71864	-0.675402	-0.921222	-0.704401	0.232945	0.622576	0.792994	0.940043	0.0288648	-0.505254
CD40L	0.331574	-0.83938	-0.877922	0.974137	0.91083	0.231472	-0.928132	0.150518	-0.625834	0.348594	-0.678967	0.607879	0.51874	0.783385	0.898217	0.845888	-0.902623	-0.781745	-0.274325	-0.704561	0.479774	0.63022	0.910266	0.882366	0.828318	0.447342	0.352342	-0.433012	-0.293837	-0.893412	-0.847621	-0.954177	-0.71864	1	0.873484	0.640187	0.814837	0.151548	-0.947568	-0.698255	-0.819924	-0.421914	0.14096
IL4	0.302829	-0.947644	-0.846071	0.829024	0.88609	0.159175	-0.776796	0.243204	-0.634503	0.167779	-0.492043	0.646989	0.371576	0.622162	0.685693	0.68097	-0.930129	-0.921158	-0.500195	-0.334535	0.137291	0.474731	0.733987	0.930329	0.932186	0.542884	0.232046	-0.540665	-0.423382	-0.824177	-0.791153	-0.870251	-0.675402	0.873484	1	0.743316	0.925338	-0.0312944	-0.819172	-0.507009	-0.678671	-0.241623	-0.10124
LTA	-0.332804	-0.656276	-0.748507	0.61979	0.487997	-0.310079	-0.698256	0.606293	-0.0816949	0.660311	-0.379283	0.613844	-0.208558	0.634	0.54006	0.555295	-0.848262	-0.543024	-0.610751	-0.17437	-0.236664	0.130201	0.407156	0.667933	0.734398	0.644327	0.37948	0.0819765	-0.46213	-0.675476	-0.33014	-0.710823	-0.921222	0.640187	0.743316	1	0.761904	-0.206165	-0.515272	-0.622193	-0.840177	0.111616	0.384121
IL22	0.291827	-0.896365	-0.761389	0.805125	0.855536	0.101105	-0.711617	0.214878	-0.528995	0.270193	-0.442305	0.60787	0.338317	0.648897	0.732485	0.733372	-0.949185	-0.846845	-0.503531	-0.28053	0.120008	0.325017	0.73235	0.854332	0.895383	0.670203	0.343094	-0.436356	-0.309514	-0.784144	-0.637199	-0.895647	-0.704401	0.814837	0.925338	0.761904	1	-0.0944277	-0.80284	-0.522968	-0.715581	-0.136528	-0.0329671
IL1A	0.315622	-0.198726	-0.349234	0.171225	0.249178	0.68971	-0.303022	-0.181946	-0.489389	-0.0651204	-0.155366	-0.173105	0.0766058	0.0316128	0.18683	-0.0627861	0.0833665	-0.161436	0.0170614	-0.303652	0.594953	0.122229	0.175576	0.020059	-0.0684316	-0.554196	-0.576266	-0.363578	0.507252	0.00617838	-0.417771	-0.096007	0.232945	0.151548	-0.0312944	-0.206165	-0.0944277	1	-0.0679128	0.279403	0.00398706	-0.490721	-0.0868231
BMP4	-0.478279	0.794769	0.749327	-0.94116	-0.914011	-0.273888	0.807847	-0.0759048	0.630874	-0.257813	0.604013	-0.629033	-0.630725	-0.686749	-0.882425	-0.848915	0.852115	0.726236	0.226867	0.691826	-0.527715	-0.565015	-0.921654	-0.822199	-0.763591	-0.507798	-0.38251	0.507795	0.223272	0.900574	0.807785	0.9411	0.622576	-0.947568	-0.819172	-0.515272	-0.80284	-0.0679128	1	0.641109	0.72907	0.480819	-0.0121666
FGF2	0.155392	0.346485	0.527123	-0.720279	-0.420658	0.44122	0.6796	-0.126108	-0.0452727	-0.634148	0.66367	-0.368138	-0.273494	-0.852414	-0.654923	-0.857486	0.69975	0.335106	-0.109544	0.656311	-0.243285	-0.613003	-0.630499	-0.571033	-0.485071	-0.651262	-0.807133	-0.230709	0.487399	0.563218	0.30513	0.66283	0.792994	-0.698255	-0.507009	-0.622193	-0.522968	0.279403	0.641109	1	0.814148	-0.0982671	-0.674083
NO	0.1727	0.611515	0.813431	-0.807007	-0.605705	0.151392	0.854494	-0.46778	0.184847	-0.752026	0.528938	-0.632074	-0.0500236	-0.803616	-0.806023	-0.749724	0.858562	0.515899	0.372374	0.554883	-0.159898	-0.315538	-0.678653	-0.652286	-0.660771	-0.533373	-0.476589	-0.0614018	0.383602	0.774	0.475594	0.853629	0.940043	-0.819924	-0.678671	-0.840177	-0.715581	0.00398706	0.72907	0.814148	1	0.160996	-0.522853
IL3	-0.446534	0.312849	0.333389	-0.31985	-0.524811	-0.745737	0.325009	-0.196934	0.624484	0.102537	-0.0297704	-0.485081	-0.403735	0.0414104	-0.462189	-0.0805569	0.158349	0.284195	0.264356	0.343264	-0.471259	-0.0619709	-0.493821	-0.14284	-0.218259	0.300624	0.248273	0.551026	-0.0534954	0.443568	0.57409	0.366638	0.0288648	-0.421914	-0.241623	0.111616	-0.136528	-0.490721	0.480819	-0.0982671	0.160996	1	0.416298
OSM	-0.606621	0.175701	-0.189186	0.215271	-0.191592	-0.597578	-0.345811	0.133991	0.502842	0.81293	-0.474626	-0.129775	-0.308601	0.598662	0.215151	0.365406	-0.177737	0.254062	0.239007	-0.420256	0.0291868	0.22591	0.0337482	0.0179878	-0.0452113	0.250787	0.510064	0.737727	-0.103971	-0.0115073	0.231399	-0.130916	-0.505254	0.14096	-0.10124	0.384121	-0.0329671	-0.0868231	-0.0121666	-0.674083	-0.522853	0.416298	1
