# Supplementary material for: Mendelian randomization reveals interactions of the blood proteome and immunome in mitral valve prolapse
Source: Commun Med (Lond). 2024 Jun 6;4:108. doi: 10.1038/s43856-024-00530-x (PMC11156961; doi:10.1038/s43856-024-00530-x)
Supplement: Supplementary file 20 — Supplementary Data 18 [file 43856_2024_530_MOESM20_ESM.xlsx]

## Sheet: SD18
Supplementary Data 18. Input Table ridgeline plot of subset-cytokine activity (Control MVLs vs MVP MVLs) (Figure 5d)
cytokine	Status	score
TGFB1	CTL	-1.09013
TGFB1	CTL	-0.734061
TGFB1	CTL	-0.799759
TGFB1	CTL	-2.2247
TGFB1	CTL	-1.94081
TGFB1	CTL	-2.01691
TGFB1	CTL	-0.860234
TGFB1	CTL	-0.856011
TGFB1	CTL	-0.898277
TGFB1	CTL	0.595707
TGFB1	CTL	0.683414
TGFB1	CTL	0.686742
TGFB1	MVP	1.32641
TGFB1	MVP	1.03262
TGFB1	MVP	1.03775
TGFB1	MVP	-0.0250848
TGFB1	MVP	-0.0129474
TGFB1	MVP	0.0962944
TGFB1	MVP	0.946925
TGFB1	MVP	0.882663
TGFB1	MVP	0.637195
TGFB1	MVP	0.683527
TGFB1	MVP	0.442458
TGFB1	MVP	0.688431
IFN1	CTL	-1.77601
IFN1	CTL	-1.73352
IFN1	CTL	-1.69389
IFN1	CTL	-2.23514
IFN1	CTL	-2.10766
IFN1	CTL	-2.17829
IFN1	CTL	-2.0356
IFN1	CTL	-2.0106
IFN1	CTL	-1.99339
IFN1	CTL	-1.58447
IFN1	CTL	-1.61946
IFN1	CTL	-1.49964
IFN1	MVP	-1.36061
IFN1	MVP	-1.45107
IFN1	MVP	-1.42122
IFN1	MVP	-1.5967
IFN1	MVP	-1.5731
IFN1	MVP	-1.59605
IFN1	MVP	-1.5452
IFN1	MVP	-1.52171
IFN1	MVP	-1.53994
IFN1	MVP	-1.49645
IFN1	MVP	-1.57874
IFN1	MVP	-1.51246
TGFB3	CTL	0.348641
TGFB3	CTL	0.17583
TGFB3	CTL	0.515533
TGFB3	CTL	-0.186655
TGFB3	CTL	-0.223318
TGFB3	CTL	-0.0184926
TGFB3	CTL	0.326436
TGFB3	CTL	0.0193679
TGFB3	CTL	0.0719654
TGFB3	CTL	2.7045
TGFB3	CTL	2.65018
TGFB3	CTL	2.4063
TGFB3	MVP	2.29168
TGFB3	MVP	2.03455
TGFB3	MVP	1.83807
TGFB3	MVP	2.84158
TGFB3	MVP	3.01201
TGFB3	MVP	3.09585
TGFB3	MVP	2.57803
TGFB3	MVP	2.5524
TGFB3	MVP	2.64315
TGFB3	MVP	2.82503
TGFB3	MVP	2.81528
TGFB3	MVP	2.62232
Activin A	CTL	0.453845
Activin A	CTL	0.409509
Activin A	CTL	0.470359
Activin A	CTL	0.327931
Activin A	CTL	0.220024
Activin A	CTL	0.230035
Activin A	CTL	0.268865
Activin A	CTL	0.419843
Activin A	CTL	0.541673
Activin A	CTL	0.676291
Activin A	CTL	0.630542
Activin A	CTL	0.6163
Activin A	MVP	0.60277
Activin A	MVP	0.660059
Activin A	MVP	0.823786
Activin A	MVP	0.892958
Activin A	MVP	0.644728
Activin A	MVP	0.852236
Activin A	MVP	0.720329
Activin A	MVP	0.670126
Activin A	MVP	0.548245
Activin A	MVP	0.73722
Activin A	MVP	0.888279
Activin A	MVP	0.902061
MCSF	CTL	0.320843
MCSF	CTL	0.409742
MCSF	CTL	0.617554
MCSF	CTL	-0.317438
MCSF	CTL	-0.279398
MCSF	CTL	-0.298137
MCSF	CTL	0.037583
MCSF	CTL	0.0582902
MCSF	CTL	0.109763
MCSF	CTL	1.2346
MCSF	CTL	1.09621
MCSF	CTL	0.979839
MCSF	MVP	1.16916
MCSF	MVP	1.2992
MCSF	MVP	1.38547
MCSF	MVP	1.76094
MCSF	MVP	1.71606
MCSF	MVP	1.51939
MCSF	MVP	1.73153
MCSF	MVP	1.53097
MCSF	MVP	1.452
MCSF	MVP	1.72137
MCSF	MVP	1.76291
MCSF	MVP	1.9572
BMP4	CTL	2.49442
BMP4	CTL	2.39853
BMP4	CTL	2.20541
BMP4	CTL	1.93132
BMP4	CTL	1.80649
BMP4	CTL	1.76587
BMP4	CTL	1.80566
BMP4	CTL	2.09027
BMP4	CTL	1.96571
BMP4	CTL	2.55137
BMP4	CTL	2.56771
BMP4	CTL	2.36891
BMP4	MVP	2.71121
BMP4	MVP	3.20975
BMP4	MVP	3.22844
BMP4	MVP	3.55498
BMP4	MVP	3.2622
BMP4	MVP	3.31103
BMP4	MVP	3.22822
BMP4	MVP	3.12551
BMP4	MVP	3.13544
BMP4	MVP	2.91733
BMP4	MVP	3.52425
BMP4	MVP	3.39157
