# Supplementary material for: Mendelian randomization reveals interactions of the blood proteome and immunome in mitral valve prolapse
Source: Commun Med (Lond). 2024 Jun 6;4:108. doi: 10.1038/s43856-024-00530-x (PMC11156961; doi:10.1038/s43856-024-00530-x)
Supplement: Supplementary file 21 — Supplementary Data 19 [file 43856_2024_530_MOESM21_ESM.xlsx]

## Sheet: SD19
Supplementary Data 19. Input Table Boxplot MSR1, CD163 (Figure 5e)
MSR1			CD163
Experiment	log(FC) adjusted		Experiment	log(FC) adjusted
Exp1	6.885		Exp1	8.369
Exp2	5.683		Exp2	6.224
Exp3	5.153		Exp3	4.531
Exp4	4.851		Exp4	3.694
Exp5	3.517		Exp5	2.434
Exp6	2.041		Exp6	2.403
Exp7	1.815		Exp7	2.099
Exp8	1.265		Exp8	1.959
Exp9	0.895		Exp9	1.623
Exp10	0.918		Exp10	0.294
Exp11	0.168		Exp11	-0.964
Exp12	-0.097		Exp12	-1.611
Exp13	-0.413		Exp13	-5.141
Exp14	-1.398
